# Supplementary material for: Unique episymbiotic relationship between Candidatus Patescibacteria and Zoogloea in activated sludge flocs at a municipal wastewater treatment plant
Source: Environ Microbiol Rep. 2024 Sep 12;16(5):e70007. doi: 10.1111/1758-2229.70007 (PMC11393006; doi:10.1111/1758-2229.70007)
Supplement: Supplementary file 2 — Data S2. Supporting information. [file EMI4-16-e70007-s002.xlsx]

## Sheet: Supplementary datasheet 1
Run	Assay Type	AvgSpotLen	Bases	BioProject	BioSample	BioSampleModel	Bytes	Center Name	Collection_Date	Consent	DATASTORE filetype	DATASTORE provider	DATASTORE region	env_broad_scale	env_local_scale	env_medium	Experiment	geo_loc_name_country	geo_loc_name_country_continent	geo_loc_name	Instrument	JMF_sample_ID	lat_lon	Library Name	LibraryLayout	LibrarySelection	LibrarySource	Organism	Platform	ReleaseDate	create_date	version	Sample Name	SRA Study	User_sample_ID	input	filtered	percentage of input passed filter	denoised	merged	percentage of input merged	non-chimeric	percentage of input non-chimeric
SRR26542873	AMPLICON	507	10974522	PRJNA1013122	SAMN38015221	MIMARKS.survey,MIGS/MIMS/MIMARKS.wastewater	7088891	JMF	2018-05-15	public	run.zq,sra,fastq	gs,ncbi,s3	ncbi.public,s3.us-east-1,gs.us-east1	Activated Sludge [ENVO:00002046]	Activated Sludge [ENVO:00002046]	Waste Water [ENVO:00002001]	SRX22244905	Malaysia	Asia	Malaysia	Illumina MiSeq	JMF-2204-03-0141	3.07 N 101.52 E	JMF-2204-03-0141B	PAIRED	PCR	METAGENOMIC	metagenome	ILLUMINA	2023-10-27T00:00:00Z	2023-10-27T09:48:00Z	1	JMF-2204-03-0141 P1_DD2_D9	SRP468746	P1_DD2_D9	21646	18632	86.08	14182	13315	61.51	13315	61.51
SRR26542874	AMPLICON	507	2006706	PRJNA1013122	SAMN38015220	MIMARKS.survey,MIGS/MIMS/MIMARKS.wastewater	1366147	JMF	2018-04-24	public	fastq,run.zq,sra	ncbi,gs,s3	s3.us-east-1,ncbi.public,gs.us-east1	Activated Sludge [ENVO:00002046]	Activated Sludge [ENVO:00002046]	Waste Water [ENVO:00002001]	SRX22244904	Malaysia	Asia	Malaysia	Illumina MiSeq	JMF-2204-03-0139	3.07 N 101.52 E	JMF-2204-03-0139B	PAIRED	PCR	METAGENOMIC	metagenome	ILLUMINA	2023-10-27T00:00:00Z	2023-10-27T09:48:00Z	1	JMF-2204-03-0139 P1_DD2_D7	SRP468746	P1_DD2_D7	3958	3383	85.47	1949	1563	39.49	1563	39.49
SRR26542875	AMPLICON	507	10648521	PRJNA1013122	SAMN38015219	MIMARKS.survey,MIGS/MIMS/MIMARKS.wastewater	6723576	JMF	2018-04-24	public	run.zq,fastq,sra	gs,ncbi,s3	ncbi.public,gs.us-east1,s3.us-east-1	Activated Sludge [ENVO:00002046]	Activated Sludge [ENVO:00002046]	Waste Water [ENVO:00002001]	SRX22244903	Malaysia	Asia	Malaysia	Illumina MiSeq	JMF-2204-03-0138	2.73 N 101.94 E	JMF-2204-03-0138B	PAIRED	PCR	METAGENOMIC	metagenome	ILLUMINA	2023-10-27T00:00:00Z	2023-10-27T09:48:00Z	1	JMF-2204-03-0138 P1_DD2_D6	SRP468746	P1_DD2_D6	21003	18563	88.38	17751	16873	80.34	16873	80.34
SRR26542876	AMPLICON	507	19658418	PRJNA1013122	SAMN38015218	MIMARKS.survey,MIGS/MIMS/MIMARKS.wastewater	12175835	JMF	2018-03-07	public	run.zq,sra,fastq	s3,ncbi,gs	s3.us-east-1,gs.us-east1,ncbi.public	Activated Sludge [ENVO:00002046]	Activated Sludge [ENVO:00002046]	Waste Water [ENVO:00002001]	SRX22244902	Netherlands	Europe	Netherlands	Illumina MiSeq	JMF-2204-03-0137	52.46 N 6.57 E	JMF-2204-03-0137B	PAIRED	PCR	METAGENOMIC	metagenome	ILLUMINA	2023-10-27T00:00:00Z	2023-10-27T09:49:00Z	1	JMF-2204-03-0137 P1_DD2_D5	SRP468746	P1_DD2_D5	38774	34787	89.72	32869	30094	77.61	30094	77.61
SRR26542877	AMPLICON	507	13933374	PRJNA1013122	SAMN38015217	MIMARKS.survey,MIGS/MIMS/MIMARKS.wastewater	8979292	JMF	2018-03-16	public	run.zq,fastq,sra	gs,s3,ncbi	gs.us-east1,ncbi.public,s3.us-east-1	Activated Sludge [ENVO:00002046]	Activated Sludge [ENVO:00002046]	Waste Water [ENVO:00002001]	SRX22244901	Netherlands	Europe	Netherlands	Illumina MiSeq	JMF-2204-03-0136	51.4 N 4.21 E	JMF-2204-03-0136B	PAIRED	PCR	METAGENOMIC	metagenome	ILLUMINA	2023-10-27T00:00:00Z	2023-10-27T09:48:00Z	1	JMF-2204-03-0136 P1_DD2_D4	SRP468746	P1_DD2_D4	27482	23564	85.74	16864	14970	54.47	14970	54.47
SRR26542878	AMPLICON	507	9303450	PRJNA1013122	SAMN38015216	MIMARKS.survey,MIGS/MIMS/MIMARKS.wastewater	5820305	JMF	2018-04-03	public	sra,run.zq,fastq	s3,gs,ncbi	ncbi.public,s3.us-east-1,gs.us-east1	Activated Sludge [ENVO:00002046]	Activated Sludge [ENVO:00002046]	Waste Water [ENVO:00002001]	SRX22244900	Netherlands	Europe	Netherlands	Illumina MiSeq	JMF-2204-03-0135	53.25 N 6.65 E	JMF-2204-03-0135B	PAIRED	PCR	METAGENOMIC	metagenome	ILLUMINA	2023-10-27T00:00:00Z	2023-10-27T09:48:00Z	1	JMF-2204-03-0135 P1_DD2_D3	SRP468746	P1_DD2_D3	18350	16388	89.31	14408	12538	68.33	12538	68.33
SRR26542879	AMPLICON	507	14473329	PRJNA1013122	SAMN38015215	MIMARKS.survey,MIGS/MIMS/MIMARKS.wastewater	9316278	JMF	2018-03-14	public	sra,run.zq,fastq	gs,s3,ncbi	gs.us-east1,s3.us-east-1,ncbi.public	Activated Sludge [ENVO:00002046]	Activated Sludge [ENVO:00002046]	Waste Water [ENVO:00002001]	SRX22244899	Netherlands	Europe	Netherlands	Illumina MiSeq	JMF-2204-03-0134	51.92 N 4.48 E	JMF-2204-03-0134B	PAIRED	PCR	METAGENOMIC	metagenome	ILLUMINA	2023-10-27T00:00:00Z	2023-10-27T09:49:00Z	1	JMF-2204-03-0134 P1_DD2_D2	SRP468746	P1_DD2_D2	28547	24452	85.66	23309	22144	77.57	22059	77.27
SRR26542880	AMPLICON	507	8680347	PRJNA1013122	SAMN38015214	MIMARKS.survey,MIGS/MIMS/MIMARKS.wastewater	5538096	JMF	2018-04-24	public	sra,fastq,run.zq	s3,ncbi,gs	gs.us-east1,ncbi.public,s3.us-east-1	Activated Sludge [ENVO:00002046]	Activated Sludge [ENVO:00002046]	Waste Water [ENVO:00002001]	SRX22244898	Malaysia	Asia	Malaysia	Illumina MiSeq	JMF-2204-03-0131	3.07 N 101.52 E	JMF-2204-03-0131B	PAIRED	PCR	METAGENOMIC	metagenome	ILLUMINA	2023-10-27T00:00:00Z	2023-10-27T09:49:00Z	1	JMF-2204-03-0131 P1_DD2_C11	SRP468746	P1_DD2_C11	17121	14884	86.93	12220	10928	63.83	10928	63.83
SRR26542881	AMPLICON	507	10973508	PRJNA1013122	SAMN38015213	MIMARKS.survey,MIGS/MIMS/MIMARKS.wastewater	6899272	JMF	2018-05-16	public	sra,fastq,run.zq	s3,ncbi,gs	ncbi.public,s3.us-east-1,gs.us-east1	Activated Sludge [ENVO:00002046]	Activated Sludge [ENVO:00002046]	Waste Water [ENVO:00002001]	SRX22244897	Malaysia	Asia	Malaysia	Illumina MiSeq	JMF-2204-03-0130	3.16 N 101.71 E	JMF-2204-03-0130B	PAIRED	PCR	METAGENOMIC	metagenome	ILLUMINA	2023-10-27T00:00:00Z	2023-10-27T09:49:00Z	1	JMF-2204-03-0130 P1_DD2_C10	SRP468746	P1_DD2_C10	21644	19303	89.18	15829	13122	60.63	13122	60.63
SRR26542882	AMPLICON	507	11320296	PRJNA1013122	SAMN38015212	MIMARKS.survey,MIGS/MIMS/MIMARKS.wastewater	7059968	JMF	2018-04-30	public	run.zq,fastq,sra	ncbi,s3,gs	ncbi.public,gs.us-east1,s3.us-east-1	Activated Sludge [ENVO:00002046]	Activated Sludge [ENVO:00002046]	Waste Water [ENVO:00002001]	SRX22244896	Malaysia	Asia	Malaysia	Illumina MiSeq	JMF-2204-03-0128	3.82 N 103.33 E	JMF-2204-03-0128B	PAIRED	PCR	METAGENOMIC	metagenome	ILLUMINA	2023-10-27T00:00:00Z	2023-10-27T09:48:00Z	1	JMF-2204-03-0128 P1_DD2_C8	SRP468746	P1_DD2_C8	22328	20059	89.84	19072	17650	79.05	17081	76.5
SRR26542883	AMPLICON	507	14798823	PRJNA1013122	SAMN38015131	MIMARKS.survey,MIGS/MIMS/MIMARKS.wastewater	9112934	JMF	2018-03-12	public	run.zq,fastq,sra	s3,gs,ncbi	gs.us-east1,s3.us-east-1,ncbi.public	Activated Sludge [ENVO:00002046]	Activated Sludge [ENVO:00002046]	Waste Water [ENVO:00002001]	SRX22244895	Belgium	Europe	Belgium	Illumina MiSeq	JMF-2204-03-0010	51.05 N 3.72 E	JMF-2204-03-0010B	PAIRED	PCR	METAGENOMIC	metagenome	ILLUMINA	2023-10-27T00:00:00Z	2023-10-27T09:48:00Z	1	JMF-2204-03-0010 P1_DD1_A10	SRP468746	P1_DD1_A10	29189	26509	90.82	22157	19174	65.69	19174	65.69
SRR26542884	AMPLICON	507	13525239	PRJNA1013122	SAMN38015211	MIMARKS.survey,MIGS/MIMS/MIMARKS.wastewater	8450405	JMF	2018-04-24	public	run.zq,sra,fastq	gs,ncbi,s3	ncbi.public,gs.us-east1,s3.us-east-1	Activated Sludge [ENVO:00002046]	Activated Sludge [ENVO:00002046]	Waste Water [ENVO:00002001]	SRX22244894	Malaysia	Asia	Malaysia	Illumina MiSeq	JMF-2204-03-0127	3.07 N 101.52 E	JMF-2204-03-0127B	PAIRED	PCR	METAGENOMIC	metagenome	ILLUMINA	2023-10-27T00:00:00Z	2023-10-27T09:49:00Z	1	JMF-2204-03-0127 P1_DD2_C7	SRP468746	P1_DD2_C7	26677	23866	89.46	22249	20627	77.32	20549	77.03
SRR26542885	AMPLICON	507	13605852	PRJNA1013122	SAMN38015210	MIMARKS.survey,MIGS/MIMS/MIMARKS.wastewater	8341151	JMF	2018-01-28	public	run.zq,fastq,sra	s3,ncbi,gs	gs.us-east1,s3.us-east-1,ncbi.public	Activated Sludge [ENVO:00002046]	Activated Sludge [ENVO:00002046]	Waste Water [ENVO:00002001]	SRX22244893	Netherlands	Europe	Netherlands	Illumina MiSeq	JMF-2204-03-0126	51.48 N 3.96 E	JMF-2204-03-0126B	PAIRED	PCR	METAGENOMIC	metagenome	ILLUMINA	2023-10-27T00:00:00Z	2023-10-27T09:48:00Z	1	JMF-2204-03-0126 P1_DD2_C6	SRP468746	P1_DD2_C6	26836	24393	90.9	23010	21199	78.99	21183	78.94
SRR26542886	AMPLICON	507	16299036	PRJNA1013122	SAMN38015209	MIMARKS.survey,MIGS/MIMS/MIMARKS.wastewater	10268240	JMF	2018-03-06	public	run.zq,fastq,sra	gs,s3,ncbi	s3.us-east-1,ncbi.public,gs.us-east1	Activated Sludge [ENVO:00002046]	Activated Sludge [ENVO:00002046]	Waste Water [ENVO:00002001]	SRX22244892	Netherlands	Europe	Netherlands	Illumina MiSeq	JMF-2204-03-0125	53.2 N 5.8 E	JMF-2204-03-0125B	PAIRED	PCR	METAGENOMIC	metagenome	ILLUMINA	2023-10-27T00:00:00Z	2023-10-27T09:49:00Z	1	JMF-2204-03-0125 P1_DD2_C5	SRP468746	P1_DD2_C5	32148	28340	88.15	21144	17896	55.67	17894	55.66
SRR26542887	AMPLICON	507	16759392	PRJNA1013122	SAMN38015208	MIMARKS.survey,MIGS/MIMS/MIMARKS.wastewater	10360798	JMF	2018-03-16	public	sra,fastq,run.zq	ncbi,s3,gs	s3.us-east-1,gs.us-east1,ncbi.public	Activated Sludge [ENVO:00002046]	Activated Sludge [ENVO:00002046]	Waste Water [ENVO:00002001]	SRX22244891	Netherlands	Europe	Netherlands	Illumina MiSeq	JMF-2204-03-0124	51.4 N 4.21 E	JMF-2204-03-0124B	PAIRED	PCR	METAGENOMIC	metagenome	ILLUMINA	2023-10-27T00:00:00Z	2023-10-27T09:49:00Z	1	JMF-2204-03-0124 P1_DD2_C4	SRP468746	P1_DD2_C4	33056	29926	90.53	28254	25982	78.6	25968	78.56
SRR26542888	AMPLICON	507	16083561	PRJNA1013122	SAMN38015207	MIMARKS.survey,MIGS/MIMS/MIMARKS.wastewater	9872848	JMF	2018-04-10	public	fastq,run.zq,sra	gs,ncbi,s3	s3.us-east-1,ncbi.public,gs.us-east1	Activated Sludge [ENVO:00002046]	Activated Sludge [ENVO:00002046]	Waste Water [ENVO:00002001]	SRX22244890	Netherlands	Europe	Netherlands	Illumina MiSeq	JMF-2204-03-0123	50.83 N 5.98 E	JMF-2204-03-0123B	PAIRED	PCR	METAGENOMIC	metagenome	ILLUMINA	2023-10-27T00:00:00Z	2023-10-27T09:49:00Z	1	JMF-2204-03-0123 P1_DD2_C3	SRP468746	P1_DD2_C3	31723	28956	91.28	26976	23966	75.55	23965	75.54
SRR26542889	AMPLICON	507	16002441	PRJNA1013122	SAMN38015206	MIMARKS.survey,MIGS/MIMS/MIMARKS.wastewater	9865541	JMF	2018-03-14	public	fastq,sra,run.zq	s3,ncbi,gs	ncbi.public,gs.us-east1,s3.us-east-1	Activated Sludge [ENVO:00002046]	Activated Sludge [ENVO:00002046]	Waste Water [ENVO:00002001]	SRX22244889	Netherlands	Europe	Netherlands	Illumina MiSeq	JMF-2204-03-0122	51.92 N 4.48 E	JMF-2204-03-0122B	PAIRED	PCR	METAGENOMIC	metagenome	ILLUMINA	2023-10-27T00:00:00Z	2023-10-27T09:49:00Z	1	JMF-2204-03-0122 P1_DD2_C2	SRP468746	P1_DD2_C2	31563	28559	90.48	27295	25969	82.28	25969	82.28
SRR26542890	AMPLICON	507	20374302	PRJNA1013122	SAMN38015205	MIMARKS.survey,MIGS/MIMS/MIMARKS.wastewater	12623002	JMF	2018-03-13	public	fastq,run.zq,sra	s3,ncbi,gs	gs.us-east1,s3.us-east-1,ncbi.public	Activated Sludge [ENVO:00002046]	Activated Sludge [ENVO:00002046]	Waste Water [ENVO:00002001]	SRX22244888	Netherlands	Europe	Netherlands	Illumina MiSeq	JMF-2204-03-0121	51.87 N 6.5 E	JMF-2204-03-0121B	PAIRED	PCR	METAGENOMIC	metagenome	ILLUMINA	2023-10-27T00:00:00Z	2023-10-27T09:49:00Z	1	JMF-2204-03-0121 P1_DD2_C1	SRP468746	P1_DD2_C1	40186	36038	89.68	33668	29998	74.65	29880	74.35
SRR26542891	AMPLICON	507	10241400	PRJNA1013122	SAMN38015204	MIMARKS.survey,MIGS/MIMS/MIMARKS.wastewater	6588810	JMF	2018-04-24	public	run.zq,fastq,sra	s3,ncbi,gs	ncbi.public,gs.us-east1,s3.us-east-1	Activated Sludge [ENVO:00002046]	Activated Sludge [ENVO:00002046]	Waste Water [ENVO:00002001]	SRX22244887	Malaysia	Asia	Malaysia	Illumina MiSeq	JMF-2204-03-0119	2.73 N 101.94 E	JMF-2204-03-0119B	PAIRED	PCR	METAGENOMIC	metagenome	ILLUMINA	2023-10-27T00:00:00Z	2023-10-27T09:49:00Z	1	JMF-2204-03-0119 P1_DD2_B11	SRP468746	P1_DD2_B11	20200	17440	86.34	14524	13183	65.26	13183	65.26
SRR26542892	AMPLICON	507	12004746	PRJNA1013122	SAMN38015203	MIMARKS.survey,MIGS/MIMS/MIMARKS.wastewater	7558382	JMF	2018-05-01	public	run.zq,sra,fastq	ncbi,s3,gs	ncbi.public,gs.us-east1,s3.us-east-1	Activated Sludge [ENVO:00002046]	Activated Sludge [ENVO:00002046]	Waste Water [ENVO:00002001]	SRX22244886	Malaysia	Asia	Malaysia	Illumina MiSeq	JMF-2204-03-0117	6.12 N 100.37 E	JMF-2204-03-0117B	PAIRED	PCR	METAGENOMIC	metagenome	ILLUMINA	2023-10-27T00:00:00Z	2023-10-27T09:48:00Z	1	JMF-2204-03-0117 P1_DD2_B9	SRP468746	P1_DD2_B9	23678	20998	88.68	18390	16300	68.84	16300	68.84
SRR26542893	AMPLICON	507	6381609	PRJNA1013122	SAMN38015202	MIMARKS.survey,MIGS/MIMS/MIMARKS.wastewater	4023069	JMF	2018-04-26	public	fastq,sra,run.zq	s3,ncbi,gs	ncbi.public,gs.us-east1,s3.us-east-1	Activated Sludge [ENVO:00002046]	Activated Sludge [ENVO:00002046]	Waste Water [ENVO:00002001]	SRX22244885	Malaysia	Asia	Malaysia	Illumina MiSeq	JMF-2204-03-0116	3.16 N 101.71 E	JMF-2204-03-0116B	PAIRED	PCR	METAGENOMIC	metagenome	ILLUMINA	2023-10-27T00:00:00Z	2023-10-27T09:48:00Z	1	JMF-2204-03-0116 P1_DD2_B8	SRP468746	P1_DD2_B8	12587	11221	89.15	9970	8964	71.22	8964	71.22
SRR26542894	AMPLICON	507	19434324	PRJNA1013122	SAMN38015525	MIMARKS.survey,MIGS/MIMS/MIMARKS.wastewater	11757286	JMF	2018-05-07	public	run.zq,sra,fastq	ncbi,s3,gs	ncbi.public,gs.us-east1,s3.us-east-1	Activated Sludge [ENVO:00002046]	Activated Sludge [ENVO:00002046]	Waste Water [ENVO:00002001]	SRX22244884	Saudi Arabia	Asia	Saudi Arabia	Illumina MiSeq	JMF-2204-03-0531	21.49 N 39.19 E	JMF-2204-03-0531B	PAIRED	PCR	METAGENOMIC	metagenome	ILLUMINA	2023-10-27T00:00:00Z	2023-10-27T09:49:00Z	1	JMF-2204-03-0531 P2_DD2_E3	SRP468746	P2_DD2_E3	38332	35212	91.86	32991	30668	80.01	30305	79.06
SRR26542895	AMPLICON	507	21008559	PRJNA1013122	SAMN38015524	MIMARKS.survey,MIGS/MIMS/MIMARKS.wastewater	13008976	JMF	2018-05-06	public	sra,fastq,run.zq	gs,s3,ncbi	ncbi.public,s3.us-east-1,gs.us-east1	Activated Sludge [ENVO:00002046]	Activated Sludge [ENVO:00002046]	Waste Water [ENVO:00002001]	SRX22244883	Saudi Arabia	Asia	Saudi Arabia	Illumina MiSeq	JMF-2204-03-0530	22.3 N 39.12 E	JMF-2204-03-0530B	PAIRED	PCR	METAGENOMIC	metagenome	ILLUMINA	2023-10-27T00:00:00Z	2023-10-27T09:49:00Z	1	JMF-2204-03-0530 P2_DD2_E2	SRP468746	P2_DD2_E2	41437	37154	89.66	35129	32704	78.92	32661	78.82
SRR26542896	AMPLICON	507	218010	PRJNA1013122	SAMN38015523	MIMARKS.survey,MIGS/MIMS/MIMARKS.wastewater	220923	JMF	2018-04-29	public	sra,run.zq,fastq	s3,gs,ncbi	s3.us-east-1,ncbi.public,gs.us-east1	Activated Sludge [ENVO:00002046]	Activated Sludge [ENVO:00002046]	Waste Water [ENVO:00002001]	SRX22244882	Saudi Arabia	Asia	Saudi Arabia	Illumina MiSeq	JMF-2204-03-0529	24.02 N 38.19 E	JMF-2204-03-0529B	PAIRED	PCR	METAGENOMIC	metagenome	ILLUMINA	2023-10-27T00:00:00Z	2023-10-27T09:48:00Z	1	JMF-2204-03-0529 P2_DD2_E1	SRP468746	P2_DD2_E1	430	156	36.28	149	149	34.65	149	34.65
SRR26542897	AMPLICON	507	10705812	PRJNA1013122	SAMN38015522	MIMARKS.survey,MIGS/MIMS/MIMARKS.wastewater	6602374	JMF	2018-09-20	public	sra,run.zq,fastq	gs,ncbi,s3	gs.us-east1,s3.us-east-1,ncbi.public	Activated Sludge [ENVO:00002046]	Activated Sludge [ENVO:00002046]	Waste Water [ENVO:00002001]	SRX22244881	USA	North America	USA	Illumina MiSeq	JMF-2204-03-0527	33.6 N 117.66 W	JMF-2204-03-0527B	PAIRED	PCR	METAGENOMIC	metagenome	ILLUMINA	2023-10-27T00:00:00Z	2023-10-27T09:49:00Z	1	JMF-2204-03-0527 P2_DD2_D11	SRP468746	P2_DD2_D11	21116	19212	90.98	16023	14235	67.41	14235	67.41
SRR26542898	AMPLICON	507	18344781	PRJNA1013122	SAMN38015162	MIMARKS.survey,MIGS/MIMS/MIMARKS.wastewater	11150084	JMF	2018-03-12	public	fastq,sra,run.zq	ncbi,gs,s3	ncbi.public,s3.us-east-1,gs.us-east1	Activated Sludge [ENVO:00002046]	Activated Sludge [ENVO:00002046]	Waste Water [ENVO:00002001]	SRX22244880	Belgium	Europe	Belgium	Illumina MiSeq	JMF-2204-03-0046	51.03 N 5.7 E	JMF-2204-03-0046B	PAIRED	PCR	METAGENOMIC	metagenome	ILLUMINA	2023-10-27T00:00:00Z	2023-10-27T09:49:00Z	1	JMF-2204-03-0046 P1_DD1_D10	SRP468746	P1_DD1_D10	36183	33234	91.85	30250	27710	76.58	27710	76.58
SRR26542899	AMPLICON	507	285441	PRJNA1013122	SAMN38015126	MIMARKS.survey,MIGS/MIMS/MIMARKS.wastewater	278281	JMF	2018-03-09	public	run.zq,fastq,sra	gs,ncbi,s3	gs.us-east1,ncbi.public,s3.us-east-1	Activated Sludge [ENVO:00002046]	Activated Sludge [ENVO:00002046]	Waste Water [ENVO:00002001]	SRX22244879	Mexico	North America	Mexico	Illumina MiSeq	JMF-2204-03-0005	22.16 N 100.99 W	JMF-2204-03-0005B	PAIRED	PCR	METAGENOMIC	metagenome	ILLUMINA	2023-10-27T00:00:00Z	2023-10-27T09:48:00Z	1	JMF-2204-03-0005 P1_DD1_A5	SRP468746	P1_DD1_A5	563	8	1.42	1	0	0	0	0
SRR26542900	AMPLICON	507	16789305	PRJNA1013122	SAMN38015521	MIMARKS.survey,MIGS/MIMS/MIMARKS.wastewater	10570379	JMF	2018-08-21	public	fastq,run.zq,sra	s3,ncbi,gs	gs.us-east1,s3.us-east-1,ncbi.public	Activated Sludge [ENVO:00002046]	Activated Sludge [ENVO:00002046]	Waste Water [ENVO:00002001]	SRX22244878	USA	North America	USA	Illumina MiSeq	JMF-2204-03-0526	38 N 122.3 W	JMF-2204-03-0526B	PAIRED	PCR	METAGENOMIC	metagenome	ILLUMINA	2023-10-27T00:00:00Z	2023-10-27T09:49:00Z	1	JMF-2204-03-0526 P2_DD2_D10	SRP468746	P2_DD2_D10	33115	29315	88.52	16721	14582	44.03	14566	43.99
SRR26542901	AMPLICON	507	9824139	PRJNA1013122	SAMN38015520	MIMARKS.survey,MIGS/MIMS/MIMARKS.wastewater	6208147	JMF	2018-09-17	public	sra,run.zq,fastq	s3,ncbi,gs	gs.us-east1,s3.us-east-1,ncbi.public	Activated Sludge [ENVO:00002046]	Activated Sludge [ENVO:00002046]	Waste Water [ENVO:00002001]	SRX22244877	USA	North America	USA	Illumina MiSeq	JMF-2204-03-0525	40.16 N 105.17 W	JMF-2204-03-0525B	PAIRED	PCR	METAGENOMIC	metagenome	ILLUMINA	2023-10-27T00:00:00Z	2023-10-27T09:49:00Z	1	JMF-2204-03-0525 P2_DD2_D9	SRP468746	P2_DD2_D9	19377	17045	87.97	10376	8034	41.46	8032	41.45
SRR26542902	AMPLICON	507	17760210	PRJNA1013122	SAMN38015519	MIMARKS.survey,MIGS/MIMS/MIMARKS.wastewater	10624528	JMF	2018-09-17	public	fastq,sra,run.zq	s3,ncbi,gs	gs.us-east1,s3.us-east-1,ncbi.public	Activated Sludge [ENVO:00002046]	Activated Sludge [ENVO:00002046]	Waste Water [ENVO:00002001]	SRX22244876	USA	North America	USA	Illumina MiSeq	JMF-2204-03-0524	42.19 N 71.76 W	JMF-2204-03-0524B	PAIRED	PCR	METAGENOMIC	metagenome	ILLUMINA	2023-10-27T00:00:00Z	2023-10-27T09:49:00Z	1	JMF-2204-03-0524 P2_DD2_D8	SRP468746	P2_DD2_D8	35030	32416	92.54	30692	27559	78.67	27559	78.67
SRR26542903	AMPLICON	507	18073029	PRJNA1013122	SAMN38015518	MIMARKS.survey,MIGS/MIMS/MIMARKS.wastewater	10972104	JMF	2018-08-12	public	fastq,sra,run.zq	ncbi,gs,s3	gs.us-east1,s3.us-east-1,ncbi.public	Activated Sludge [ENVO:00002046]	Activated Sludge [ENVO:00002046]	Waste Water [ENVO:00002001]	SRX22244875	USA	North America	USA	Illumina MiSeq	JMF-2204-03-0523	47.66 N 117.43 W	JMF-2204-03-0523B	PAIRED	PCR	METAGENOMIC	metagenome	ILLUMINA	2023-10-27T00:00:00Z	2023-10-27T09:49:00Z	1	JMF-2204-03-0523 P2_DD2_D7	SRP468746	P2_DD2_D7	35647	32828	92.09	31617	29204	81.93	29204	81.93
SRR26542904	AMPLICON	507	15624726	PRJNA1013122	SAMN38015517	MIMARKS.survey,MIGS/MIMS/MIMARKS.wastewater	9428989	JMF	2018-08-29	public	run.zq,sra,fastq	s3,ncbi,gs	ncbi.public,gs.us-east1,s3.us-east-1	Activated Sludge [ENVO:00002046]	Activated Sludge [ENVO:00002046]	Waste Water [ENVO:00002001]	SRX22244874	USA	North America	USA	Illumina MiSeq	JMF-2204-03-0522	38.11 N 122.57 W	JMF-2204-03-0522B	PAIRED	PCR	METAGENOMIC	metagenome	ILLUMINA	2023-10-27T00:00:00Z	2023-10-27T09:48:00Z	1	JMF-2204-03-0522 P2_DD2_D6	SRP468746	P2_DD2_D6	30818	28388	92.11	27338	25374	82.33	25374	82.33
SRR26542905	AMPLICON	507	25171536	PRJNA1013122	SAMN38015516	MIMARKS.survey,MIGS/MIMS/MIMARKS.wastewater	14869883	JMF	2018-08-29	public	run.zq,sra,fastq	s3,gs,ncbi	s3.us-east-1,ncbi.public,gs.us-east1	Activated Sludge [ENVO:00002046]	Activated Sludge [ENVO:00002046]	Waste Water [ENVO:00002001]	SRX22244873	USA	North America	USA	Illumina MiSeq	JMF-2204-03-0521	37.97 N 122.53 W	JMF-2204-03-0521B	PAIRED	PCR	METAGENOMIC	metagenome	ILLUMINA	2023-10-27T00:00:00Z	2023-10-27T09:50:00Z	1	JMF-2204-03-0521 P2_DD2_D5	SRP468746	P2_DD2_D5	49648	46275	93.21	44981	42683	85.97	42650	85.9
SRR26542906	AMPLICON	507	20040189	PRJNA1013122	SAMN38015515	MIMARKS.survey,MIGS/MIMS/MIMARKS.wastewater	12044828	JMF	2018-08-29	public	sra,run.zq,fastq	gs,ncbi,s3	gs.us-east1,ncbi.public,s3.us-east-1	Activated Sludge [ENVO:00002046]	Activated Sludge [ENVO:00002046]	Waste Water [ENVO:00002001]	SRX22244872	USA	North America	USA	Illumina MiSeq	JMF-2204-03-0520	37.87 N 122.46 W	JMF-2204-03-0520B	PAIRED	PCR	METAGENOMIC	metagenome	ILLUMINA	2023-10-27T00:00:00Z	2023-10-27T09:49:00Z	1	JMF-2204-03-0520 P2_DD2_D4	SRP468746	P2_DD2_D4	39527	36275	91.77	35051	33273	84.18	33248	84.11
SRR26542907	AMPLICON	507	13095303	PRJNA1013122	SAMN38015514	MIMARKS.survey,MIGS/MIMS/MIMARKS.wastewater	7954507	JMF	2018-08-14	public	sra,fastq,run.zq	ncbi,s3,gs	s3.us-east-1,ncbi.public,gs.us-east1	Activated Sludge [ENVO:00002046]	Activated Sludge [ENVO:00002046]	Waste Water [ENVO:00002001]	SRX22244871	USA	North America	USA	Illumina MiSeq	JMF-2204-03-0519	37.34 N 121.89 W	JMF-2204-03-0519B	PAIRED	PCR	METAGENOMIC	metagenome	ILLUMINA	2023-10-27T00:00:00Z	2023-10-27T09:49:00Z	1	JMF-2204-03-0519 P2_DD2_D3	SRP468746	P2_DD2_D3	25829	23516	91.04	21602	19383	75.04	19383	75.04
SRR26542908	AMPLICON	507	23974002	PRJNA1013122	SAMN38015513	MIMARKS.survey,MIGS/MIMS/MIMARKS.wastewater	14429878	JMF	2018-08-08	public	run.zq,fastq,sra	ncbi,s3,gs	s3.us-east-1,gs.us-east1,ncbi.public	Activated Sludge [ENVO:00002046]	Activated Sludge [ENVO:00002046]	Waste Water [ENVO:00002001]	SRX22244870	USA	North America	USA	Illumina MiSeq	JMF-2204-03-0518	37.58 N 122.35 W	JMF-2204-03-0518B	PAIRED	PCR	METAGENOMIC	metagenome	ILLUMINA	2023-10-27T00:00:00Z	2023-10-27T09:49:00Z	1	JMF-2204-03-0518 P2_DD2_D2	SRP468746	P2_DD2_D2	47286	43380	91.74	42512	40773	86.23	40773	86.23
SRR26542909	AMPLICON	507	14713647	PRJNA1013122	SAMN38015512	MIMARKS.survey,MIGS/MIMS/MIMARKS.wastewater	8993212	JMF	2018-08-21	public	fastq,sra,run.zq	s3,gs,ncbi	gs.us-east1,ncbi.public,s3.us-east-1	Activated Sludge [ENVO:00002046]	Activated Sludge [ENVO:00002046]	Waste Water [ENVO:00002001]	SRX22244869	USA	North America	USA	Illumina MiSeq	JMF-2204-03-0515	38.02 N 122.13 W	JMF-2204-03-0515B	PAIRED	PCR	METAGENOMIC	metagenome	ILLUMINA	2023-10-27T00:00:00Z	2023-10-27T09:49:00Z	1	JMF-2204-03-0515 P2_DD2_C11	SRP468746	P2_DD2_C11	29021	26353	90.81	22910	20934	72.13	20934	72.13
SRR26542910	AMPLICON	507	13415727	PRJNA1013122	SAMN38015161	MIMARKS.survey,MIGS/MIMS/MIMARKS.wastewater	8145233	JMF	2018-03-12	public	sra,run.zq,fastq	gs,ncbi,s3	ncbi.public,gs.us-east1,s3.us-east-1	Activated Sludge [ENVO:00002046]	Activated Sludge [ENVO:00002046]	Waste Water [ENVO:00002001]	SRX22244868	Belgium	Europe	Belgium	Illumina MiSeq	JMF-2204-03-0045	51.06 N 5.27 E	JMF-2204-03-0045B	PAIRED	PCR	METAGENOMIC	metagenome	ILLUMINA	2023-10-27T00:00:00Z	2023-10-27T09:49:00Z	1	JMF-2204-03-0045 P1_DD1_D9	SRP468746	P1_DD1_D9	26461	24383	92.15	23069	21320	80.57	21320	80.57
SRR26542911	AMPLICON	507	13149552	PRJNA1013122	SAMN38015511	MIMARKS.survey,MIGS/MIMS/MIMARKS.wastewater	8369039	JMF	2018-08-31	public	fastq,run.zq,sra	gs,s3,ncbi	gs.us-east1,ncbi.public,s3.us-east-1	Activated Sludge [ENVO:00002046]	Activated Sludge [ENVO:00002046]	Waste Water [ENVO:00002001]	SRX22244867	USA	North America	USA	Illumina MiSeq	JMF-2204-03-0514	38.03 N 122.27 W	JMF-2204-03-0514B	PAIRED	PCR	METAGENOMIC	metagenome	ILLUMINA	2023-10-27T00:00:00Z	2023-10-27T09:49:00Z	1	JMF-2204-03-0514 P2_DD2_C10	SRP468746	P2_DD2_C10	25936	22521	86.83	13872	12768	49.23	12768	49.23
SRR26542912	AMPLICON	507	13963287	PRJNA1013122	SAMN38015510	MIMARKS.survey,MIGS/MIMS/MIMARKS.wastewater	8703784	JMF	2018-09-17	public	run.zq,sra,fastq	ncbi,gs,s3	gs.us-east1,ncbi.public,s3.us-east-1	Activated Sludge [ENVO:00002046]	Activated Sludge [ENVO:00002046]	Waste Water [ENVO:00002001]	SRX22244866	Canada	North America	Canada	Illumina MiSeq	JMF-2204-03-0513	49.7 N 112.85 W	JMF-2204-03-0513B	PAIRED	PCR	METAGENOMIC	metagenome	ILLUMINA	2023-10-27T00:00:00Z	2023-10-27T09:49:00Z	1	JMF-2204-03-0513 P2_DD2_C9	SRP468746	P2_DD2_C9	27541	24617	89.38	20893	19333	70.2	19331	70.19
SRR26542913	AMPLICON	507	15958839	PRJNA1013122	SAMN38015509	MIMARKS.survey,MIGS/MIMS/MIMARKS.wastewater	9699146	JMF	2018-09-20	public	fastq,run.zq,sra	s3,gs,ncbi	ncbi.public,gs.us-east1,s3.us-east-1	Activated Sludge [ENVO:00002046]	Activated Sludge [ENVO:00002046]	Waste Water [ENVO:00002001]	SRX22244865	USA	North America	USA	Illumina MiSeq	JMF-2204-03-0512	33.5 N 117.66 W	JMF-2204-03-0512B	PAIRED	PCR	METAGENOMIC	metagenome	ILLUMINA	2023-10-27T00:00:00Z	2023-10-27T09:49:00Z	1	JMF-2204-03-0512 P2_DD2_C8	SRP468746	P2_DD2_C8	31477	28834	91.6	27848	26689	84.79	26689	84.79
SRR26542914	AMPLICON	507	12641031	PRJNA1013122	SAMN38015435	MIMARKS.survey,MIGS/MIMS/MIMARKS.wastewater	7771101	JMF	2018-04-06	public	run.zq,fastq,sra	ncbi,gs,s3	gs.us-east1,ncbi.public,s3.us-east-1	Activated Sludge [ENVO:00002046]	Activated Sludge [ENVO:00002046]	Waste Water [ENVO:00002001]	SRX22244864	United Kingdom	Europe	United Kingdom	Illumina MiSeq	JMF-2204-03-0418	51.32 N 2.01 W	JMF-2204-03-0418B	PAIRED	PCR	METAGENOMIC	metagenome	ILLUMINA	2023-10-27T00:00:00Z	2023-10-27T09:49:00Z	1	JMF-2204-03-0418 P2_DD1_C10	SRP468746	P2_DD1_C10	24933	22483	90.17	17210	11325	45.42	11325	45.42
SRR26542915	AMPLICON	507	15378831	PRJNA1013122	SAMN38015434	MIMARKS.survey,MIGS/MIMS/MIMARKS.wastewater	9508379	JMF	2018-04-13	public	fastq,run.zq,sra	gs,ncbi,s3	gs.us-east1,ncbi.public,s3.us-east-1	Activated Sludge [ENVO:00002046]	Activated Sludge [ENVO:00002046]	Waste Water [ENVO:00002001]	SRX22244863	United Kingdom	Europe	United Kingdom	Illumina MiSeq	JMF-2204-03-0417	51.6 N 0.03 E	JMF-2204-03-0417B	PAIRED	PCR	METAGENOMIC	metagenome	ILLUMINA	2023-10-27T00:00:00Z	2023-10-27T09:49:00Z	1	JMF-2204-03-0417 P2_DD1_C9	SRP468746	P2_DD1_C9	30333	27124	89.42	17038	14176	46.73	14176	46.73
SRR26542916	AMPLICON	507	13461357	PRJNA1013122	SAMN38015433	MIMARKS.survey,MIGS/MIMS/MIMARKS.wastewater	8106540	JMF	2018-08-02	public	run.zq,fastq,sra	ncbi,gs,s3	s3.us-east-1,gs.us-east1,ncbi.public	Activated Sludge [ENVO:00002046]	Activated Sludge [ENVO:00002046]	Waste Water [ENVO:00002001]	SRX22244862	Philippines	Asia	Philippines	Illumina MiSeq	JMF-2204-03-0416	14.68 N 121.04 E	JMF-2204-03-0416B	PAIRED	PCR	METAGENOMIC	metagenome	ILLUMINA	2023-10-27T00:00:00Z	2023-10-27T09:49:00Z	1	JMF-2204-03-0416 P2_DD1_C8	SRP468746	P2_DD1_C8	26551	24488	92.23	23104	21347	80.4	21347	80.4
SRR26542917	AMPLICON	507	18667740	PRJNA1013122	SAMN38015432	MIMARKS.survey,MIGS/MIMS/MIMARKS.wastewater	11368286	JMF	2018-08-03	public	sra,run.zq,fastq	s3,ncbi,gs	ncbi.public,s3.us-east-1,gs.us-east1	Activated Sludge [ENVO:00002046]	Activated Sludge [ENVO:00002046]	Waste Water [ENVO:00002001]	SRX22244861	India	Asia	India	Illumina MiSeq	JMF-2204-03-0414	13.08 N 80.27 E	JMF-2204-03-0414B	PAIRED	PCR	METAGENOMIC	metagenome	ILLUMINA	2023-10-27T00:00:00Z	2023-10-27T09:49:00Z	1	JMF-2204-03-0414 P2_DD1_C6	SRP468746	P2_DD1_C6	36820	33755	91.68	32160	30023	81.54	29873	81.13
SRR26542918	AMPLICON	507	14778036	PRJNA1013122	SAMN38015153	MIMARKS.survey,MIGS/MIMS/MIMARKS.wastewater	9200457	JMF	2018-02-19	public	sra,run.zq,fastq	s3,gs,ncbi	gs.us-east1,s3.us-east-1,ncbi.public	Activated Sludge [ENVO:00002046]	Activated Sludge [ENVO:00002046]	Waste Water [ENVO:00002001]	SRX22244860	Portugal	Europe	Portugal	Illumina MiSeq	JMF-2204-03-0037	38.72 N 9.14 W	JMF-2204-03-0037B	PAIRED	PCR	METAGENOMIC	metagenome	ILLUMINA	2023-10-27T00:00:00Z	2023-10-27T09:49:00Z	1	JMF-2204-03-0037 P1_DD1_D1	SRP468746	P1_DD1_D1	29148	26176	89.8	23787	21114	72.44	21114	72.44
SRR26542919	AMPLICON	507	11373024	PRJNA1013122	SAMN38015431	MIMARKS.survey,MIGS/MIMS/MIMARKS.wastewater	7154900	JMF	2018-08-03	public	fastq,sra,run.zq	ncbi,s3,gs	s3.us-east-1,gs.us-east1,ncbi.public	Activated Sludge [ENVO:00002046]	Activated Sludge [ENVO:00002046]	Waste Water [ENVO:00002001]	SRX22244859	India	Asia	India	Illumina MiSeq	JMF-2204-03-0413	15.32 N 75.71 E	JMF-2204-03-0413B	PAIRED	PCR	METAGENOMIC	metagenome	ILLUMINA	2023-10-27T00:00:00Z	2023-10-27T09:49:00Z	1	JMF-2204-03-0413 P2_DD1_C5	SRP468746	P2_DD1_C5	22432	19884	88.64	14192	12196	54.37	12196	54.37
SRR26542920	AMPLICON	507	16743168	PRJNA1013122	SAMN38015430	MIMARKS.survey,MIGS/MIMS/MIMARKS.wastewater	10216841	JMF	2018-08-03	public	sra,run.zq,fastq	gs,ncbi,s3	s3.us-east-1,ncbi.public,gs.us-east1	Activated Sludge [ENVO:00002046]	Activated Sludge [ENVO:00002046]	Waste Water [ENVO:00002001]	SRX22244858	India	Asia	India	Illumina MiSeq	JMF-2204-03-0412	28.7 N 77.1 E	JMF-2204-03-0412B	PAIRED	PCR	METAGENOMIC	metagenome	ILLUMINA	2023-10-27T00:00:00Z	2023-10-27T09:49:00Z	1	JMF-2204-03-0412 P2_DD1_C4	SRP468746	P2_DD1_C4	33024	30131	91.24	27774	25523	77.29	25523	77.29
SRR26542921	AMPLICON	507	12037701	PRJNA1013122	SAMN38015429	MIMARKS.survey,MIGS/MIMS/MIMARKS.wastewater	7321342	JMF	2018-08-03	public	sra,fastq,run.zq	s3,ncbi,gs	s3.us-east-1,ncbi.public,gs.us-east1	Activated Sludge [ENVO:00002046]	Activated Sludge [ENVO:00002046]	Waste Water [ENVO:00002001]	SRX22244857	India	Asia	India	Illumina MiSeq	JMF-2204-03-0411	18.52 N 73.86 E	JMF-2204-03-0411B	PAIRED	PCR	METAGENOMIC	metagenome	ILLUMINA	2023-10-27T00:00:00Z	2023-10-27T09:49:00Z	1	JMF-2204-03-0411 P2_DD1_C3	SRP468746	P2_DD1_C3	23743	21673	91.28	18242	15247	64.22	15247	64.22
SRR26542922	AMPLICON	507	13765557	PRJNA1013122	SAMN38015428	MIMARKS.survey,MIGS/MIMS/MIMARKS.wastewater	8469107	JMF	2018-07-31	public	sra,fastq,run.zq	s3,ncbi,gs	gs.us-east1,ncbi.public,s3.us-east-1	Activated Sludge [ENVO:00002046]	Activated Sludge [ENVO:00002046]	Waste Water [ENVO:00002001]	SRX22244856	India	Asia	India	Illumina MiSeq	JMF-2204-03-0410	21.71 N 72.58 E	JMF-2204-03-0410B	PAIRED	PCR	METAGENOMIC	metagenome	ILLUMINA	2023-10-27T00:00:00Z	2023-10-27T09:49:00Z	1	JMF-2204-03-0410 P2_DD1_C2	SRP468746	P2_DD1_C2	27151	24412	89.91	22405	20149	74.21	20149	74.21
SRR26542923	AMPLICON	507	17424576	PRJNA1013122	SAMN38015427	MIMARKS.survey,MIGS/MIMS/MIMARKS.wastewater	10591010	JMF	2018-07-31	public	fastq,run.zq,sra	s3,ncbi,gs	ncbi.public,s3.us-east-1,gs.us-east1	Activated Sludge [ENVO:00002046]	Activated Sludge [ENVO:00002046]	Waste Water [ENVO:00002001]	SRX22244855	India	Asia	India	Illumina MiSeq	JMF-2204-03-0409	21.71 N 72.58 E	JMF-2204-03-0409B	PAIRED	PCR	METAGENOMIC	metagenome	ILLUMINA	2023-10-27T00:00:00Z	2023-10-27T09:49:00Z	1	JMF-2204-03-0409 P2_DD1_C1	SRP468746	P2_DD1_C1	34368	31359	91.24	30479	29510	85.86	29314	85.29
SRR26542924	AMPLICON	507	23430498	PRJNA1013122	SAMN38015426	MIMARKS.survey,MIGS/MIMS/MIMARKS.wastewater	13932374	JMF	2018-04-06	public	run.zq,sra,fastq	gs,s3,ncbi	s3.us-east-1,gs.us-east1,ncbi.public	Activated Sludge [ENVO:00002046]	Activated Sludge [ENVO:00002046]	Waste Water [ENVO:00002001]	SRX22244854	United Kingdom	Europe	United Kingdom	Illumina MiSeq	JMF-2204-03-0407	51.43 N 2.19 W	JMF-2204-03-0407B	PAIRED	PCR	METAGENOMIC	metagenome	ILLUMINA	2023-10-27T00:00:00Z	2023-10-27T09:49:00Z	1	JMF-2204-03-0407 P2_DD1_B11	SRP468746	P2_DD1_B11	46214	42893	92.81	40621	37983	82.19	37954	82.13
SRR26542925	AMPLICON	507	16729986	PRJNA1013122	SAMN38015425	MIMARKS.survey,MIGS/MIMS/MIMARKS.wastewater	10108302	JMF	2018-04-06	public	run.zq,sra,fastq	gs,s3,ncbi	s3.us-east-1,gs.us-east1,ncbi.public	Activated Sludge [ENVO:00002046]	Activated Sludge [ENVO:00002046]	Waste Water [ENVO:00002001]	SRX22244853	United Kingdom	Europe	United Kingdom	Illumina MiSeq	JMF-2204-03-0406	51.36 N 2.13 W	JMF-2204-03-0406B	PAIRED	PCR	METAGENOMIC	metagenome	ILLUMINA	2023-10-27T00:00:00Z	2023-10-27T09:49:00Z	1	JMF-2204-03-0406 P2_DD1_B10	SRP468746	P2_DD1_B10	32998	30202	91.53	26638	21874	66.29	21874	66.29
SRR26542926	AMPLICON	507	15303288	PRJNA1013122	SAMN38015424	MIMARKS.survey,MIGS/MIMS/MIMARKS.wastewater	9155099	JMF	2018-04-13	public	run.zq,fastq,sra	gs,ncbi,s3	gs.us-east1,s3.us-east-1,ncbi.public	Activated Sludge [ENVO:00002046]	Activated Sludge [ENVO:00002046]	Waste Water [ENVO:00002001]	SRX22244852	United Kingdom	Europe	United Kingdom	Illumina MiSeq	JMF-2204-03-0405	51.6 N 0.03 E	JMF-2204-03-0405B	PAIRED	PCR	METAGENOMIC	metagenome	ILLUMINA	2023-10-27T00:00:00Z	2023-10-27T09:49:00Z	1	JMF-2204-03-0405 P2_DD1_B9	SRP468746	P2_DD1_B9	30184	27876	92.35	26541	24366	80.72	24346	80.66
SRR26542927	AMPLICON	507	11435385	PRJNA1013122	SAMN38015423	MIMARKS.survey,MIGS/MIMS/MIMARKS.wastewater	6892374	JMF	2018-10-04	public	sra,fastq,run.zq	gs,s3,ncbi	s3.us-east-1,ncbi.public,gs.us-east1	Activated Sludge [ENVO:00002046]	Activated Sludge [ENVO:00002046]	Waste Water [ENVO:00002001]	SRX22244851	Philippines	Asia	Philippines	Illumina MiSeq	JMF-2204-03-0404	14.55 N 121.02 E	JMF-2204-03-0404B	PAIRED	PCR	METAGENOMIC	metagenome	ILLUMINA	2023-10-27T00:00:00Z	2023-10-27T09:49:00Z	1	JMF-2204-03-0404 P2_DD1_B8	SRP468746	P2_DD1_B8	22555	20876	92.56	19351	17809	78.96	17524	77.69
SRR26542928	AMPLICON	507	18364047	PRJNA1013122	SAMN38015422	MIMARKS.survey,MIGS/MIMS/MIMARKS.wastewater	11191236	JMF	2018-08-03	public	fastq,run.zq,sra	ncbi,s3,gs	gs.us-east1,s3.us-east-1,ncbi.public	Activated Sludge [ENVO:00002046]	Activated Sludge [ENVO:00002046]	Waste Water [ENVO:00002001]	SRX22244850	India	Asia	India	Illumina MiSeq	JMF-2204-03-0402	15.32 N 75.71 E	JMF-2204-03-0402B	PAIRED	PCR	METAGENOMIC	metagenome	ILLUMINA	2023-10-27T00:00:00Z	2023-10-27T09:50:00Z	1	JMF-2204-03-0402 P2_DD1_B6	SRP468746	P2_DD1_B6	36221	33193	91.64	30498	28038	77.41	27985	77.26
SRR26542929	AMPLICON	507	3681327	PRJNA1013122	SAMN38015152	MIMARKS.survey,MIGS/MIMS/MIMARKS.wastewater	2309796	JMF	2018-03-12	public	run.zq,sra,fastq	s3,ncbi,gs	ncbi.public,s3.us-east-1,gs.us-east1	Activated Sludge [ENVO:00002046]	Activated Sludge [ENVO:00002046]	Waste Water [ENVO:00002001]	SRX22244849	Belgium	Europe	Belgium	Illumina MiSeq	JMF-2204-03-0035	51.03 N 5.38 E	JMF-2204-03-0035B	PAIRED	PCR	METAGENOMIC	metagenome	ILLUMINA	2023-10-27T00:00:00Z	2023-10-27T09:48:00Z	1	JMF-2204-03-0035 P1_DD1_C11	SRP468746	P1_DD1_C11	7261	6627	91.27	5452	4614	63.54	4614	63.54
SRR26542930	AMPLICON	507	12536082	PRJNA1013122	SAMN38015125	MIMARKS.survey,MIGS/MIMS/MIMARKS.wastewater	7850947	JMF	2018-03-07	public	run.zq,fastq,sra	ncbi,gs,s3	s3.us-east-1,gs.us-east1,ncbi.public	Activated Sludge [ENVO:00002046]	Activated Sludge [ENVO:00002046]	Waste Water [ENVO:00002001]	SRX22244848	Singapore	Asia	Singapore	Illumina MiSeq	JMF-2204-03-0004	1.35 N 103.82 E	JMF-2204-03-0004B	PAIRED	PCR	METAGENOMIC	metagenome	ILLUMINA	2023-10-27T00:00:00Z	2023-10-27T09:49:00Z	1	JMF-2204-03-0004 P1_DD1_A4	SRP468746	P1_DD1_A4	24726	22075	89.28	19054	16348	66.12	16348	66.12
SRR26542931	AMPLICON	507	16144401	PRJNA1013122	SAMN38015421	MIMARKS.survey,MIGS/MIMS/MIMARKS.wastewater	9561163	JMF	2018-08-03	public	fastq,sra,run.zq	gs,s3,ncbi	ncbi.public,gs.us-east1,s3.us-east-1	Activated Sludge [ENVO:00002046]	Activated Sludge [ENVO:00002046]	Waste Water [ENVO:00002001]	SRX22244847	India	Asia	India	Illumina MiSeq	JMF-2204-03-0401	15.32 N 75.71 E	JMF-2204-03-0401B	PAIRED	PCR	METAGENOMIC	metagenome	ILLUMINA	2023-10-27T00:00:00Z	2023-10-27T09:49:00Z	1	JMF-2204-03-0401 P2_DD1_B5	SRP468746	P2_DD1_B5	31843	29728	93.36	27236	23989	75.34	23963	75.25
SRR26542932	AMPLICON	507	504465	PRJNA1013122	SAMN38015420	MIMARKS.survey,MIGS/MIMS/MIMARKS.wastewater	425646	JMF	2018-08-03	public	sra,run.zq,fastq	s3,ncbi,gs	s3.us-east-1,ncbi.public,gs.us-east1	Activated Sludge [ENVO:00002046]	Activated Sludge [ENVO:00002046]	Waste Water [ENVO:00002001]	SRX22244846	India	Asia	India	Illumina MiSeq	JMF-2204-03-0399	18.52 N 73.86 E	JMF-2204-03-0399B	PAIRED	PCR	METAGENOMIC	metagenome	ILLUMINA	2023-10-27T00:00:00Z	2023-10-27T09:48:00Z	1	JMF-2204-03-0399 P2_DD1_B3	SRP468746	P2_DD1_B3	995	30	3.02	8	0	0	0	0
SRR26542933	AMPLICON	507	13395954	PRJNA1013122	SAMN38015419	MIMARKS.survey,MIGS/MIMS/MIMARKS.wastewater	8074175	JMF	2018-07-31	public	fastq,run.zq,sra	s3,ncbi,gs	gs.us-east1,s3.us-east-1,ncbi.public	Activated Sludge [ENVO:00002046]	Activated Sludge [ENVO:00002046]	Waste Water [ENVO:00002001]	SRX22244845	India	Asia	India	Illumina MiSeq	JMF-2204-03-0398	21.71 N 72.58 E	JMF-2204-03-0398B	PAIRED	PCR	METAGENOMIC	metagenome	ILLUMINA	2023-10-27T00:00:00Z	2023-10-27T09:49:00Z	1	JMF-2204-03-0398 P2_DD1_B2	SRP468746	P2_DD1_B2	26422	24364	92.21	23786	23175	87.71	23105	87.45
SRR26542934	AMPLICON	507	18926310	PRJNA1013122	SAMN38015148	MIMARKS.survey,MIGS/MIMS/MIMARKS.wastewater	11744922	JMF	2018-03-12	public	fastq,sra,run.zq	s3,ncbi,gs	gs.us-east1,s3.us-east-1,ncbi.public	Activated Sludge [ENVO:00002046]	Activated Sludge [ENVO:00002046]	Waste Water [ENVO:00002001]	SRX22244844	Belgium	Europe	Belgium	Illumina MiSeq	JMF-2204-03-0031	50.94 N 4.04 E	JMF-2204-03-0031B	PAIRED	PCR	METAGENOMIC	metagenome	ILLUMINA	2023-10-27T00:00:00Z	2023-10-27T09:49:00Z	1	JMF-2204-03-0031 P1_DD1_C7	SRP468746	P1_DD1_C7	37330	33670	90.2	30454	26476	70.92	26472	70.91
SRR26542935	AMPLICON	507	10714431	PRJNA1013122	SAMN38015381	MIMARKS.survey,MIGS/MIMS/MIMARKS.wastewater	6784508	JMF	2018-03-14	public	run.zq,fastq,sra	s3,gs,ncbi	s3.us-east-1,gs.us-east1,ncbi.public	Activated Sludge [ENVO:00002046]	Activated Sludge [ENVO:00002046]	Waste Water [ENVO:00002001]	SRX22244843	Italy	Europe	Italy	Illumina MiSeq	JMF-2204-03-0340	40.61 N 14.34 E	JMF-2204-03-0340B	PAIRED	PCR	METAGENOMIC	metagenome	ILLUMINA	2023-10-27T00:00:00Z	2023-10-27T09:49:00Z	1	JMF-2204-03-0340 P1_DD4_E4	SRP468746	P1_DD4_E4	21133	18633	88.17	14941	13158	62.26	13158	62.26
SRR26542936	AMPLICON	507	12171042	PRJNA1013122	SAMN38015380	MIMARKS.survey,MIGS/MIMS/MIMARKS.wastewater	7536418	JMF	2018-03-07	public	run.zq,sra,fastq	ncbi,gs,s3	gs.us-east1,s3.us-east-1,ncbi.public	Activated Sludge [ENVO:00002046]	Activated Sludge [ENVO:00002046]	Waste Water [ENVO:00002001]	SRX22244842	Italy	Europe	Italy	Illumina MiSeq	JMF-2204-03-0339	44.7 N 10.63 E	JMF-2204-03-0339B	PAIRED	PCR	METAGENOMIC	metagenome	ILLUMINA	2023-10-27T00:00:00Z	2023-10-27T09:49:00Z	1	JMF-2204-03-0339 P1_DD4_E3	SRP468746	P1_DD4_E3	24006	21732	90.53	20232	18656	77.71	18656	77.71
SRR26542937	AMPLICON	507	7908186	PRJNA1013122	SAMN38015379	MIMARKS.survey,MIGS/MIMS/MIMARKS.wastewater	4925392	JMF	2018-03-07	public	sra,fastq,run.zq	s3,gs,ncbi	ncbi.public,s3.us-east-1,gs.us-east1	Activated Sludge [ENVO:00002046]	Activated Sludge [ENVO:00002046]	Waste Water [ENVO:00002001]	SRX22244841	Italy	Europe	Italy	Illumina MiSeq	JMF-2204-03-0338	44.65 N 10.78 E	JMF-2204-03-0338B	PAIRED	PCR	METAGENOMIC	metagenome	ILLUMINA	2023-10-27T00:00:00Z	2023-10-27T09:49:00Z	1	JMF-2204-03-0338 P1_DD4_E2	SRP468746	P1_DD4_E2	15598	14149	90.71	12620	11129	71.35	11126	71.33
SRR26542938	AMPLICON	507	12309453	PRJNA1013122	SAMN38015378	MIMARKS.survey,MIGS/MIMS/MIMARKS.wastewater	7559477	JMF	2018-03-07	public	run.zq,fastq,sra	gs,ncbi,s3	ncbi.public,gs.us-east1,s3.us-east-1	Activated Sludge [ENVO:00002046]	Activated Sludge [ENVO:00002046]	Waste Water [ENVO:00002001]	SRX22244840	Italy	Europe	Italy	Illumina MiSeq	JMF-2204-03-0337	45.25 N 10.59 E	JMF-2204-03-0337B	PAIRED	PCR	METAGENOMIC	metagenome	ILLUMINA	2023-10-27T00:00:00Z	2023-10-27T09:49:00Z	1	JMF-2204-03-0337 P1_DD4_E1	SRP468746	P1_DD4_E1	24279	22071	90.91	19532	16533	68.1	16526	68.07
SRR26542939	AMPLICON	507	16173300	PRJNA1013122	SAMN38015377	MIMARKS.survey,MIGS/MIMS/MIMARKS.wastewater	9866257	JMF	2018-03-14	public	fastq,sra,run.zq	gs,ncbi,s3	s3.us-east-1,gs.us-east1,ncbi.public	Activated Sludge [ENVO:00002046]	Activated Sludge [ENVO:00002046]	Waste Water [ENVO:00002001]	SRX22244839	China	Asia	China	Illumina MiSeq	JMF-2204-03-0334	38.04 N 114.51 E	JMF-2204-03-0334B	PAIRED	PCR	METAGENOMIC	metagenome	ILLUMINA	2023-10-27T00:00:00Z	2023-10-27T09:49:00Z	1	JMF-2204-03-0334 P1_DD4_D10	SRP468746	P1_DD4_D10	31900	29150	91.38	27257	24577	77.04	24520	76.87
SRR26542940	AMPLICON	507	9178728	PRJNA1013122	SAMN38015376	MIMARKS.survey,MIGS/MIMS/MIMARKS.wastewater	5781749	JMF	2018-03-23	public	run.zq,sra,fastq	ncbi,s3,gs	gs.us-east1,s3.us-east-1,ncbi.public	Activated Sludge [ENVO:00002046]	Activated Sludge [ENVO:00002046]	Waste Water [ENVO:00002001]	SRX22244838	China	Asia	China	Illumina MiSeq	JMF-2204-03-0332	36.46 N 115.99 E	JMF-2204-03-0332B	PAIRED	PCR	METAGENOMIC	metagenome	ILLUMINA	2023-10-27T00:00:00Z	2023-10-27T09:48:00Z	1	JMF-2204-03-0332 P1_DD4_D8	SRP468746	P1_DD4_D8	18104	15994	88.35	13061	9501	52.48	9501	52.48
SRR26542941	AMPLICON	507	8225568	PRJNA1013122	SAMN38015375	MIMARKS.survey,MIGS/MIMS/MIMARKS.wastewater	5157001	JMF	2018-04-17	public	fastq,sra,run.zq	gs,ncbi,s3	ncbi.public,gs.us-east1,s3.us-east-1	Activated Sludge [ENVO:00002046]	Activated Sludge [ENVO:00002046]	Waste Water [ENVO:00002001]	SRX22244837	Norway	Europe	Norway	Illumina MiSeq	JMF-2204-03-0331	59.91 N 10.75 E	JMF-2204-03-0331B	PAIRED	PCR	METAGENOMIC	metagenome	ILLUMINA	2023-10-27T00:00:00Z	2023-10-27T09:49:00Z	1	JMF-2204-03-0331 P1_DD4_D7	SRP468746	P1_DD4_D7	16224	14450	89.07	11397	9725	59.94	9725	59.94
SRR26542942	AMPLICON	507	6606210	PRJNA1013122	SAMN38015374	MIMARKS.survey,MIGS/MIMS/MIMARKS.wastewater	4105907	JMF	2018-05-23	public	fastq,sra,run.zq	s3,gs,ncbi	s3.us-east-1,gs.us-east1,ncbi.public	Activated Sludge [ENVO:00002046]	Activated Sludge [ENVO:00002046]	Waste Water [ENVO:00002001]	SRX22244836	Czech Republic	Europe	Czech Republic	Illumina MiSeq	JMF-2204-03-0330	50.67 N 14.29 E	JMF-2204-03-0330B	PAIRED	PCR	METAGENOMIC	metagenome	ILLUMINA	2023-10-27T00:00:00Z	2023-10-27T09:49:00Z	1	JMF-2204-03-0330 P1_DD4_D6	SRP468746	P1_DD4_D6	13030	11789	90.48	10464	7192	55.2	7192	55.2
SRR26542943	AMPLICON	507	11303565	PRJNA1013122	SAMN38015373	MIMARKS.survey,MIGS/MIMS/MIMARKS.wastewater	6994449	JMF	2018-05-23	public	sra,run.zq,fastq	gs,s3,ncbi	s3.us-east-1,gs.us-east1,ncbi.public	Activated Sludge [ENVO:00002046]	Activated Sludge [ENVO:00002046]	Waste Water [ENVO:00002001]	SRX22244835	Czech Republic	Europe	Czech Republic	Illumina MiSeq	JMF-2204-03-0329	50.7 N 13.94 E	JMF-2204-03-0329B	PAIRED	PCR	METAGENOMIC	metagenome	ILLUMINA	2023-10-27T00:00:00Z	2023-10-27T09:49:00Z	1	JMF-2204-03-0329 P1_DD4_D5	SRP468746	P1_DD4_D5	22295	20291	91.01	18325	16086	72.15	16086	72.15
SRR26542944	AMPLICON	507	12915318	PRJNA1013122	SAMN38015372	MIMARKS.survey,MIGS/MIMS/MIMARKS.wastewater	8050444	JMF	2018-05-23	public	fastq,sra,run.zq	ncbi,s3,gs	ncbi.public,s3.us-east-1,gs.us-east1	Activated Sludge [ENVO:00002046]	Activated Sludge [ENVO:00002046]	Waste Water [ENVO:00002001]	SRX22244834	Czech Republic	Europe	Czech Republic	Illumina MiSeq	JMF-2204-03-0328	49.78 N 13.25 E	JMF-2204-03-0328B	PAIRED	PCR	METAGENOMIC	metagenome	ILLUMINA	2023-10-27T00:00:00Z	2023-10-27T09:49:00Z	1	JMF-2204-03-0328 P1_DD4_D4	SRP468746	P1_DD4_D4	25474	22863	89.75	19411	17006	66.76	17006	66.76
SRR26542945	AMPLICON	507	15308358	PRJNA1013122	SAMN38015147	MIMARKS.survey,MIGS/MIMS/MIMARKS.wastewater	9499562	JMF	2018-03-12	public	run.zq,sra,fastq	ncbi,s3,gs	s3.us-east-1,ncbi.public,gs.us-east1	Activated Sludge [ENVO:00002046]	Activated Sludge [ENVO:00002046]	Waste Water [ENVO:00002001]	SRX22244833	Belgium	Europe	Belgium	Illumina MiSeq	JMF-2204-03-0030	50.99 N 4.49 E	JMF-2204-03-0030B	PAIRED	PCR	METAGENOMIC	metagenome	ILLUMINA	2023-10-27T00:00:00Z	2023-10-27T09:49:00Z	1	JMF-2204-03-0030 P1_DD1_C6	SRP468746	P1_DD1_C6	30194	27379	90.68	25210	22530	74.62	22530	74.62
SRR26542946	AMPLICON	507	10470057	PRJNA1013122	SAMN38015371	MIMARKS.survey,MIGS/MIMS/MIMARKS.wastewater	6462683	JMF	2018-05-23	public	run.zq,sra,fastq	s3,ncbi,gs	ncbi.public,s3.us-east-1,gs.us-east1	Activated Sludge [ENVO:00002046]	Activated Sludge [ENVO:00002046]	Waste Water [ENVO:00002001]	SRX22244832	Czech Republic	Europe	Czech Republic	Illumina MiSeq	JMF-2204-03-0327	49.7 N 13.47 E	JMF-2204-03-0327B	PAIRED	PCR	METAGENOMIC	metagenome	ILLUMINA	2023-10-27T00:00:00Z	2023-10-27T09:49:00Z	1	JMF-2204-03-0327 P1_DD4_D3	SRP468746	P1_DD4_D3	20651	18653	90.32	16223	12862	62.28	12862	62.28
SRR26542947	AMPLICON	507	7073157	PRJNA1013122	SAMN38015370	MIMARKS.survey,MIGS/MIMS/MIMARKS.wastewater	4441379	JMF	2018-05-23	public	sra,fastq,run.zq	s3,ncbi,gs	gs.us-east1,ncbi.public,s3.us-east-1	Activated Sludge [ENVO:00002046]	Activated Sludge [ENVO:00002046]	Waste Water [ENVO:00002001]	SRX22244831	Czech Republic	Europe	Czech Republic	Illumina MiSeq	JMF-2204-03-0326	50.24 N 14.37 E	JMF-2204-03-0326B	PAIRED	PCR	METAGENOMIC	metagenome	ILLUMINA	2023-10-27T00:00:00Z	2023-10-27T09:49:00Z	1	JMF-2204-03-0326 P1_DD4_D2	SRP468746	P1_DD4_D2	13951	12499	89.59	10505	8806	63.12	8806	63.12
SRR26542948	AMPLICON	507	11501802	PRJNA1013122	SAMN38015369	MIMARKS.survey,MIGS/MIMS/MIMARKS.wastewater	7090531	JMF	2018-05-23	public	fastq,sra,run.zq	gs,s3,ncbi	gs.us-east1,ncbi.public,s3.us-east-1	Activated Sludge [ENVO:00002046]	Activated Sludge [ENVO:00002046]	Waste Water [ENVO:00002001]	SRX22244830	Czech Republic	Europe	Czech Republic	Illumina MiSeq	JMF-2204-03-0325	50.16 N 13.99 E	JMF-2204-03-0325B	PAIRED	PCR	METAGENOMIC	metagenome	ILLUMINA	2023-10-27T00:00:00Z	2023-10-27T09:49:00Z	1	JMF-2204-03-0325 P1_DD4_D1	SRP468746	P1_DD4_D1	22686	20577	90.7	18424	15195	66.98	15195	66.98
SRR26542949	AMPLICON	507	12822030	PRJNA1013122	SAMN38015368	MIMARKS.survey,MIGS/MIMS/MIMARKS.wastewater	7907489	JMF	2018-03-15	public	sra,run.zq,fastq	s3,gs,ncbi	ncbi.public,s3.us-east-1,gs.us-east1	Activated Sludge [ENVO:00002046]	Activated Sludge [ENVO:00002046]	Waste Water [ENVO:00002001]	SRX22244829	China	Asia	China	Illumina MiSeq	JMF-2204-03-0322	40.84 N 111.75 E	JMF-2204-03-0322B	PAIRED	PCR	METAGENOMIC	metagenome	ILLUMINA	2023-10-27T00:00:00Z	2023-10-27T09:49:00Z	1	JMF-2204-03-0322 P1_DD4_C10	SRP468746	P1_DD4_C10	25290	22771	90.04	19494	17076	67.52	17076	67.52
SRR26542950	AMPLICON	507	14773980	PRJNA1013122	SAMN38015367	MIMARKS.survey,MIGS/MIMS/MIMARKS.wastewater	9399015	JMF	2018-03-23	public	sra,fastq,run.zq	s3,gs,ncbi	gs.us-east1,s3.us-east-1,ncbi.public	Activated Sludge [ENVO:00002046]	Activated Sludge [ENVO:00002046]	Waste Water [ENVO:00002001]	SRX22244828	China	Asia	China	Illumina MiSeq	JMF-2204-03-0321	36.07 N 120.38 E	JMF-2204-03-0321B	PAIRED	PCR	METAGENOMIC	metagenome	ILLUMINA	2023-10-27T00:00:00Z	2023-10-27T09:49:00Z	1	JMF-2204-03-0321 P1_DD4_C9	SRP468746	P1_DD4_C9	29140	25395	87.15	18998	15982	54.85	15982	54.85
SRR26542951	AMPLICON	507	9906273	PRJNA1013122	SAMN38015366	MIMARKS.survey,MIGS/MIMS/MIMARKS.wastewater	6077502	JMF	2018-02-23	public	fastq,run.zq,sra	gs,s3,ncbi	gs.us-east1,ncbi.public,s3.us-east-1	Activated Sludge [ENVO:00002046]	Activated Sludge [ENVO:00002046]	Waste Water [ENVO:00002001]	SRX22244827	China	Asia	China	Illumina MiSeq	JMF-2204-03-0320	33.01 N 114.02 E	JMF-2204-03-0320B	PAIRED	PCR	METAGENOMIC	metagenome	ILLUMINA	2023-10-27T00:00:00Z	2023-10-27T09:48:00Z	1	JMF-2204-03-0320 P1_DD4_C8	SRP468746	P1_DD4_C8	19539	17844	91.33	15507	12899	66.02	12899	66.02
SRR26542952	AMPLICON	507	12598443	PRJNA1013122	SAMN38015365	MIMARKS.survey,MIGS/MIMS/MIMARKS.wastewater	7845121	JMF	2018-03-29	public	sra,fastq,run.zq	s3,ncbi,gs	s3.us-east-1,gs.us-east1,ncbi.public	Activated Sludge [ENVO:00002046]	Activated Sludge [ENVO:00002046]	Waste Water [ENVO:00002001]	SRX22244826	Israel	Asia	Israel	Illumina MiSeq	JMF-2204-03-0319	32.09 N 34.78 E	JMF-2204-03-0319B	PAIRED	PCR	METAGENOMIC	metagenome	ILLUMINA	2023-10-27T00:00:00Z	2023-10-27T09:49:00Z	1	JMF-2204-03-0319 P1_DD4_C7	SRP468746	P1_DD4_C7	24849	22406	90.17	21112	19615	78.94	19612	78.92
SRR26542953	AMPLICON	507	6532188	PRJNA1013122	SAMN38015364	MIMARKS.survey,MIGS/MIMS/MIMARKS.wastewater	4020618	JMF	2018-05-23	public	fastq,sra,run.zq	gs,s3,ncbi	gs.us-east1,s3.us-east-1,ncbi.public	Activated Sludge [ENVO:00002046]	Activated Sludge [ENVO:00002046]	Waste Water [ENVO:00002001]	SRX22244825	Czech Republic	Europe	Czech Republic	Illumina MiSeq	JMF-2204-03-0318	50.61 N 13.96 E	JMF-2204-03-0318B	PAIRED	PCR	METAGENOMIC	metagenome	ILLUMINA	2023-10-27T00:00:00Z	2023-10-27T09:49:00Z	1	JMF-2204-03-0318 P1_DD4_C6	SRP468746	P1_DD4_C6	12884	11709	90.88	10153	8477	65.79	8477	65.79
SRR26542954	AMPLICON	507	6719778	PRJNA1013122	SAMN38015345	MIMARKS.survey,MIGS/MIMS/MIMARKS.wastewater	4019665	JMF	2018-04-17	public	run.zq,fastq,sra	gs,ncbi,s3	ncbi.public,gs.us-east1,s3.us-east-1	Activated Sludge [ENVO:00002046]	Activated Sludge [ENVO:00002046]	Waste Water [ENVO:00002001]	SRX22244824	Norway	Europe	Norway	Illumina MiSeq	JMF-2204-03-0296	59.91 N 10.75 E	JMF-2204-03-0296B	PAIRED	PCR	METAGENOMIC	metagenome	ILLUMINA	2023-10-27T00:00:00Z	2023-10-27T09:49:00Z	1	JMF-2204-03-0296 P1_DD4_A8	SRP468746	P1_DD4_A8	13254	12371	93.34	11805	11103	83.77	11036	83.27
SRR26542955	AMPLICON	507	8811153	PRJNA1013122	SAMN38015344	MIMARKS.survey,MIGS/MIMS/MIMARKS.wastewater	5493858	JMF	2018-05-23	public	sra,run.zq,fastq	gs,s3,ncbi	s3.us-east-1,ncbi.public,gs.us-east1	Activated Sludge [ENVO:00002046]	Activated Sludge [ENVO:00002046]	Waste Water [ENVO:00002001]	SRX22244823	Czech Republic	Europe	Czech Republic	Illumina MiSeq	JMF-2204-03-0295	50.6 N 14.21 E	JMF-2204-03-0295B	PAIRED	PCR	METAGENOMIC	metagenome	ILLUMINA	2023-10-27T00:00:00Z	2023-10-27T09:49:00Z	1	JMF-2204-03-0295 P1_DD4_A7	SRP468746	P1_DD4_A7	17379	15685	90.25	14241	12580	72.39	12580	72.39
SRR26542956	AMPLICON	507	10594779	PRJNA1013122	SAMN38015343	MIMARKS.survey,MIGS/MIMS/MIMARKS.wastewater	6620062	JMF	2018-05-23	public	sra,run.zq,fastq	ncbi,s3,gs	ncbi.public,s3.us-east-1,gs.us-east1	Activated Sludge [ENVO:00002046]	Activated Sludge [ENVO:00002046]	Waste Water [ENVO:00002001]	SRX22244822	Czech Republic	Europe	Czech Republic	Illumina MiSeq	JMF-2204-03-0294	50.63 N 14.17 E	JMF-2204-03-0294B	PAIRED	PCR	METAGENOMIC	metagenome	ILLUMINA	2023-10-27T00:00:00Z	2023-10-27T09:49:00Z	1	JMF-2204-03-0294 P1_DD4_A6	SRP468746	P1_DD4_A6	20897	18818	90.05	17100	15034	71.94	15034	71.94
SRR26542957	AMPLICON	507	7718568	PRJNA1013122	SAMN38015342	MIMARKS.survey,MIGS/MIMS/MIMARKS.wastewater	4877126	JMF	2018-05-23	public	sra,run.zq,fastq	gs,ncbi,s3	ncbi.public,s3.us-east-1,gs.us-east1	Activated Sludge [ENVO:00002046]	Activated Sludge [ENVO:00002046]	Waste Water [ENVO:00002001]	SRX22244821	Czech Republic	Europe	Czech Republic	Illumina MiSeq	JMF-2204-03-0293	50.67 N 14.11 E	JMF-2204-03-0293B	PAIRED	PCR	METAGENOMIC	metagenome	ILLUMINA	2023-10-27T00:00:00Z	2023-10-27T09:49:00Z	1	JMF-2204-03-0293 P1_DD4_A5	SRP468746	P1_DD4_A5	15224	13521	88.81	11733	10047	65.99	10047	65.99
SRR26542958	AMPLICON	507	14809470	PRJNA1013122	SAMN38015144	MIMARKS.survey,MIGS/MIMS/MIMARKS.wastewater	8988414	JMF	2018-02-20	public	fastq,run.zq,sra	gs,s3,ncbi	gs.us-east1,ncbi.public,s3.us-east-1	Activated Sludge [ENVO:00002046]	Activated Sludge [ENVO:00002046]	Waste Water [ENVO:00002001]	SRX22244820	Portugal	Europe	Portugal	Illumina MiSeq	JMF-2204-03-0027	38.72 N 9.14 W	JMF-2204-03-0027B	PAIRED	PCR	METAGENOMIC	metagenome	ILLUMINA	2023-10-27T00:00:00Z	2023-10-27T09:49:00Z	1	JMF-2204-03-0027 P1_DD1_C3	SRP468746	P1_DD1_C3	29210	26718	91.47	25503	23570	80.69	23570	80.69
SRR26542959	AMPLICON	507	12727221	PRJNA1013122	SAMN38015341	MIMARKS.survey,MIGS/MIMS/MIMARKS.wastewater	7795906	JMF	2018-05-23	public	sra,fastq,run.zq	s3,gs,ncbi	gs.us-east1,s3.us-east-1,ncbi.public	Activated Sludge [ENVO:00002046]	Activated Sludge [ENVO:00002046]	Waste Water [ENVO:00002001]	SRX22244819	Czech Republic	Europe	Czech Republic	Illumina MiSeq	JMF-2204-03-0292	49.89 N 13.38 E	JMF-2204-03-0292B	PAIRED	PCR	METAGENOMIC	metagenome	ILLUMINA	2023-10-27T00:00:00Z	2023-10-27T09:49:00Z	1	JMF-2204-03-0292 P1_DD4_A4	SRP468746	P1_DD4_A4	25103	22926	91.33	21317	17507	69.74	17507	69.74
SRR26542960	AMPLICON	507	7577115	PRJNA1013122	SAMN38015340	MIMARKS.survey,MIGS/MIMS/MIMARKS.wastewater	4706164	JMF	2018-05-23	public	run.zq,fastq,sra	s3,ncbi,gs	ncbi.public,gs.us-east1,s3.us-east-1	Activated Sludge [ENVO:00002046]	Activated Sludge [ENVO:00002046]	Waste Water [ENVO:00002001]	SRX22244818	Czech Republic	Europe	Czech Republic	Illumina MiSeq	JMF-2204-03-0291	50.44 N 14.63 E	JMF-2204-03-0291B	PAIRED	PCR	METAGENOMIC	metagenome	ILLUMINA	2023-10-27T00:00:00Z	2023-10-27T09:49:00Z	1	JMF-2204-03-0291 P1_DD4_A3	SRP468746	P1_DD4_A3	14945	13544	90.63	11844	10290	68.85	10290	68.85
SRR26542961	AMPLICON	507	7147179	PRJNA1013122	SAMN38015339	MIMARKS.survey,MIGS/MIMS/MIMARKS.wastewater	4493362	JMF	2018-05-23	public	sra,fastq,run.zq	s3,gs,ncbi	s3.us-east-1,gs.us-east1,ncbi.public	Activated Sludge [ENVO:00002046]	Activated Sludge [ENVO:00002046]	Waste Water [ENVO:00002001]	SRX22244817	Czech Republic	Europe	Czech Republic	Illumina MiSeq	JMF-2204-03-0290	50.15 N 13.96 E	JMF-2204-03-0290B	PAIRED	PCR	METAGENOMIC	metagenome	ILLUMINA	2023-10-27T00:00:00Z	2023-10-27T09:49:00Z	1	JMF-2204-03-0290 P1_DD4_A2	SRP468746	P1_DD4_A2	14097	12613	89.47	10665	8789	62.35	8789	62.35
SRR26542962	AMPLICON	507	7756593	PRJNA1013122	SAMN38015338	MIMARKS.survey,MIGS/MIMS/MIMARKS.wastewater	4930334	JMF	2018-05-23	public	fastq,run.zq,sra	ncbi,s3,gs	ncbi.public,gs.us-east1,s3.us-east-1	Activated Sludge [ENVO:00002046]	Activated Sludge [ENVO:00002046]	Waste Water [ENVO:00002001]	SRX22244816	Czech Republic	Europe	Czech Republic	Illumina MiSeq	JMF-2204-03-0289	50.24 N 14.31 E	JMF-2204-03-0289B	PAIRED	PCR	METAGENOMIC	metagenome	ILLUMINA	2023-10-27T00:00:00Z	2023-10-27T09:49:00Z	1	JMF-2204-03-0289 P1_DD4_A1	SRP468746	P1_DD4_A1	15299	13529	88.43	12151	10850	70.92	10850	70.92
SRR26542963	AMPLICON	507	6050538	PRJNA1013122	SAMN38015337	MIMARKS.survey,MIGS/MIMS/MIMARKS.wastewater	3823670	JMF	2018-05-22	public	sra,run.zq,fastq	s3,ncbi,gs	s3.us-east-1,ncbi.public,gs.us-east1	Activated Sludge [ENVO:00002046]	Activated Sludge [ENVO:00002046]	Waste Water [ENVO:00002001]	SRX22244815	Sweden	Europe	Sweden	Illumina MiSeq	JMF-2204-03-0285	55.6 N 13 E	JMF-2204-03-0285B	PAIRED	PCR	METAGENOMIC	metagenome	ILLUMINA	2023-10-27T00:00:00Z	2023-10-27T09:49:00Z	1	JMF-2204-03-0285 P1_DD3_H9	SRP468746	P1_DD3_H9	11934	10604	88.86	9427	8554	71.68	8554	71.68
SRR26542964	AMPLICON	507	9499659	PRJNA1013122	SAMN38015336	MIMARKS.survey,MIGS/MIMS/MIMARKS.wastewater	5833650	JMF	2018-05-22	public	fastq,sra,run.zq	gs,s3,ncbi	ncbi.public,gs.us-east1,s3.us-east-1	Activated Sludge [ENVO:00002046]	Activated Sludge [ENVO:00002046]	Waste Water [ENVO:00002001]	SRX22244814	Sweden	Europe	Sweden	Illumina MiSeq	JMF-2204-03-0284	55.6 N 13 E	JMF-2204-03-0284B	PAIRED	PCR	METAGENOMIC	metagenome	ILLUMINA	2023-10-27T00:00:00Z	2023-10-27T09:49:00Z	1	JMF-2204-03-0284 P1_DD3_H8	SRP468746	P1_DD3_H8	18737	17233	91.97	16034	14760	78.77	14745	78.69
SRR26542965	AMPLICON	507	11334999	PRJNA1013122	SAMN38015335	MIMARKS.survey,MIGS/MIMS/MIMARKS.wastewater	7136030	JMF	2018-05-17	public	fastq,run.zq,sra	ncbi,gs,s3	s3.us-east-1,ncbi.public,gs.us-east1	Activated Sludge [ENVO:00002046]	Activated Sludge [ENVO:00002046]	Waste Water [ENVO:00002001]	SRX22244813	Sweden	Europe	Sweden	Illumina MiSeq	JMF-2204-03-0283	55.56 N 14.35 E	JMF-2204-03-0283B	PAIRED	PCR	METAGENOMIC	metagenome	ILLUMINA	2023-10-27T00:00:00Z	2023-10-27T09:48:00Z	1	JMF-2204-03-0283 P1_DD3_H7	SRP468746	P1_DD3_H7	22357	19739	88.29	15952	13081	58.51	13081	58.51
SRR26542966	AMPLICON	507	8021247	PRJNA1013122	SAMN38015334	MIMARKS.survey,MIGS/MIMS/MIMARKS.wastewater	5021286	JMF	2018-05-08	public	sra,run.zq,fastq	ncbi,s3,gs	s3.us-east-1,ncbi.public,gs.us-east1	Activated Sludge [ENVO:00002046]	Activated Sludge [ENVO:00002046]	Waste Water [ENVO:00002001]	SRX22244812	Sweden	Europe	Sweden	Illumina MiSeq	JMF-2204-03-0282	57.71 N 11.97 E	JMF-2204-03-0282B	PAIRED	PCR	METAGENOMIC	metagenome	ILLUMINA	2023-10-27T00:00:00Z	2023-10-27T09:49:00Z	1	JMF-2204-03-0282 P1_DD3_H6	SRP468746	P1_DD3_H6	15821	14191	89.7	13066	11414	72.14	11414	72.14
SRR26542967	AMPLICON	507	8345727	PRJNA1013122	SAMN38015333	MIGS/MIMS/MIMARKS.wastewater,MIMARKS.survey	5153280	JMF	2018-05-07	public	fastq,sra,run.zq	s3,gs,ncbi	s3.us-east-1,ncbi.public,gs.us-east1	Activated Sludge [ENVO:00002046]	Activated Sludge [ENVO:00002046]	Waste Water [ENVO:00002001]	SRX22244811	Sweden	Europe	Sweden	Illumina MiSeq	JMF-2204-03-0280	57.63 N 18.29 E	JMF-2204-03-0280B	PAIRED	PCR	METAGENOMIC	metagenome	ILLUMINA	2023-10-27T00:00:00Z	2023-10-27T09:49:00Z	1	JMF-2204-03-0280 P1_DD3_H4	SRP468746	P1_DD3_H4	16461	14861	90.28	13173	11348	68.94	11348	68.94
SRR26542968	AMPLICON	507	13291512	PRJNA1013122	SAMN38015332	MIMARKS.survey,MIGS/MIMS/MIMARKS.wastewater	8113395	JMF	2018-05-07	public	run.zq,sra,fastq	s3,ncbi,gs	s3.us-east-1,ncbi.public,gs.us-east1	Activated Sludge [ENVO:00002046]	Activated Sludge [ENVO:00002046]	Waste Water [ENVO:00002001]	SRX22244810	Sweden	Europe	Sweden	Illumina MiSeq	JMF-2204-03-0279	59.61 N 16.54 E	JMF-2204-03-0279B	PAIRED	PCR	METAGENOMIC	metagenome	ILLUMINA	2023-10-27T00:00:00Z	2023-10-27T09:49:00Z	1	JMF-2204-03-0279 P1_DD3_H3	SRP468746	P1_DD3_H3	26216	23916	91.23	22670	20733	79.09	20732	79.08
SRR26542969	AMPLICON	507	14072292	PRJNA1013122	SAMN38015143	MIMARKS.survey,MIGS/MIMS/MIMARKS.wastewater	8626531	JMF	2018-02-20	public	fastq,sra,run.zq	gs,s3,ncbi	gs.us-east1,s3.us-east-1,ncbi.public	Activated Sludge [ENVO:00002046]	Activated Sludge [ENVO:00002046]	Waste Water [ENVO:00002001]	SRX22244809	Portugal	Europe	Portugal	Illumina MiSeq	JMF-2204-03-0026	38.83 N 9.17 W	JMF-2204-03-0026B	PAIRED	PCR	METAGENOMIC	metagenome	ILLUMINA	2023-10-27T00:00:00Z	2023-10-27T09:49:00Z	1	JMF-2204-03-0026 P1_DD1_C2	SRP468746	P1_DD1_C2	27756	25115	90.48	23193	20792	74.91	20792	74.91
SRR26542970	AMPLICON	507	8624577	PRJNA1013122	SAMN38015331	MIMARKS.survey,MIGS/MIMS/MIMARKS.wastewater	5348382	JMF	2018-05-02	public	sra,fastq,run.zq	s3,ncbi,gs	ncbi.public,gs.us-east1,s3.us-east-1	Activated Sludge [ENVO:00002046]	Activated Sludge [ENVO:00002046]	Waste Water [ENVO:00002001]	SRX22244808	Sweden	Europe	Sweden	Illumina MiSeq	JMF-2204-03-0278	56.88 N 14.81 E	JMF-2204-03-0278B	PAIRED	PCR	METAGENOMIC	metagenome	ILLUMINA	2023-10-27T00:00:00Z	2023-10-27T09:49:00Z	1	JMF-2204-03-0278 P1_DD3_H2	SRP468746	P1_DD3_H2	17011	15306	89.98	13406	10974	64.51	10974	64.51
SRR26542971	AMPLICON	507	9603087	PRJNA1013122	SAMN38015330	MIMARKS.survey,MIGS/MIMS/MIMARKS.wastewater	5897444	JMF	2018-05-02	public	fastq,run.zq,sra	ncbi,gs,s3	ncbi.public,s3.us-east-1,gs.us-east1	Activated Sludge [ENVO:00002046]	Activated Sludge [ENVO:00002046]	Waste Water [ENVO:00002001]	SRX22244807	Sweden	Europe	Sweden	Illumina MiSeq	JMF-2204-03-0277	57.49 N 12.08 E	JMF-2204-03-0277B	PAIRED	PCR	METAGENOMIC	metagenome	ILLUMINA	2023-10-27T00:00:00Z	2023-10-27T09:49:00Z	1	JMF-2204-03-0277 P1_DD3_H1	SRP468746	P1_DD3_H1	18941	17402	91.87	15932	14393	75.99	14393	75.99
SRR26542972	AMPLICON	507	14253291	PRJNA1013122	SAMN38015329	MIMARKS.survey,MIGS/MIMS/MIMARKS.wastewater	8759632	JMF	2018-04-12	public	fastq,sra,run.zq	s3,ncbi,gs	ncbi.public,gs.us-east1,s3.us-east-1	Activated Sludge [ENVO:00002046]	Activated Sludge [ENVO:00002046]	Waste Water [ENVO:00002001]	SRX22244806	Norway	Europe	Norway	Illumina MiSeq	JMF-2204-03-0275	63.43 N 10.4 E	JMF-2204-03-0275B	PAIRED	PCR	METAGENOMIC	metagenome	ILLUMINA	2023-10-27T00:00:00Z	2023-10-27T09:49:00Z	1	JMF-2204-03-0275 P1_DD3_G11	SRP468746	P1_DD3_G11	28113	25365	90.23	24118	21541	76.62	21541	76.62
SRR26542973	AMPLICON	507	9942270	PRJNA1013122	SAMN38015328	MIMARKS.survey,MIGS/MIMS/MIMARKS.wastewater	6257700	JMF	2018-05-22	public	run.zq,sra,fastq	gs,s3,ncbi	gs.us-east1,s3.us-east-1,ncbi.public	Activated Sludge [ENVO:00002046]	Activated Sludge [ENVO:00002046]	Waste Water [ENVO:00002001]	SRX22244805	Sweden	Europe	Sweden	Illumina MiSeq	JMF-2204-03-0272	55.84 N 13.3 E	JMF-2204-03-0272B	PAIRED	PCR	METAGENOMIC	metagenome	ILLUMINA	2023-10-27T00:00:00Z	2023-10-27T09:49:00Z	1	JMF-2204-03-0272 P1_DD3_G8	SRP468746	P1_DD3_G8	19610	17490	89.19	14333	12366	63.06	12366	63.06
SRR26542974	AMPLICON	507	8847150	PRJNA1013122	SAMN38015363	MIMARKS.survey,MIGS/MIMS/MIMARKS.wastewater	5477536	JMF	2018-05-23	public	fastq,run.zq,sra	gs,ncbi,s3	gs.us-east1,s3.us-east-1,ncbi.public	Activated Sludge [ENVO:00002046]	Activated Sludge [ENVO:00002046]	Waste Water [ENVO:00002001]	SRX22244804	Czech Republic	Europe	Czech Republic	Illumina MiSeq	JMF-2204-03-0317	50.43 N 14.26 E	JMF-2204-03-0317B	PAIRED	PCR	METAGENOMIC	metagenome	ILLUMINA	2023-10-27T00:00:00Z	2023-10-27T09:49:00Z	1	JMF-2204-03-0317 P1_DD4_C5	SRP468746	P1_DD4_C5	17450	15838	90.76	14131	12522	71.76	12520	71.75
SRR26542975	AMPLICON	507	9725781	PRJNA1013122	SAMN38015362	MIMARKS.survey,MIGS/MIMS/MIMARKS.wastewater	5989784	JMF	2018-05-23	public	run.zq,fastq,sra	ncbi,s3,gs	gs.us-east1,s3.us-east-1,ncbi.public	Activated Sludge [ENVO:00002046]	Activated Sludge [ENVO:00002046]	Waste Water [ENVO:00002001]	SRX22244803	Czech Republic	Europe	Czech Republic	Illumina MiSeq	JMF-2204-03-0316	50.04 N 13.38 E	JMF-2204-03-0316B	PAIRED	PCR	METAGENOMIC	metagenome	ILLUMINA	2023-10-27T00:00:00Z	2023-10-27T09:49:00Z	1	JMF-2204-03-0316 P1_DD4_C4	SRP468746	P1_DD4_C4	19183	17439	90.91	16078	13643	71.12	13643	71.12
SRR26542976	AMPLICON	507	16845582	PRJNA1013122	SAMN38015146	MIMARKS.survey,MIGS/MIMS/MIMARKS.wastewater	10315547	JMF	2018-03-08	public	fastq,sra,run.zq	ncbi,gs,s3	s3.us-east-1,gs.us-east1,ncbi.public	Activated Sludge [ENVO:00002046]	Activated Sludge [ENVO:00002046]	Waste Water [ENVO:00002001]	SRX22244802	Mexico	North America	Mexico	Illumina MiSeq	JMF-2204-03-0029	21.13 N 101.69 W	JMF-2204-03-0029B	PAIRED	PCR	METAGENOMIC	metagenome	ILLUMINA	2023-10-27T00:00:00Z	2023-10-27T09:49:00Z	1	JMF-2204-03-0029 P1_DD1_C5	SRP468746	P1_DD1_C5	33226	30227	90.97	28222	26564	79.95	26306	79.17
SRR26542977	AMPLICON	507	10644972	PRJNA1013122	SAMN38015361	MIMARKS.survey,MIGS/MIMS/MIMARKS.wastewater	6610049	JMF	2018-05-23	public	sra,fastq,run.zq	ncbi,gs,s3	s3.us-east-1,gs.us-east1,ncbi.public	Activated Sludge [ENVO:00002046]	Activated Sludge [ENVO:00002046]	Waste Water [ENVO:00002001]	SRX22244801	Czech Republic	Europe	Czech Republic	Illumina MiSeq	JMF-2204-03-0315	49.74 N 13.37 E	JMF-2204-03-0315B	PAIRED	PCR	METAGENOMIC	metagenome	ILLUMINA	2023-10-27T00:00:00Z	2023-10-27T09:49:00Z	1	JMF-2204-03-0315 P1_DD4_C3	SRP468746	P1_DD4_C3	20996	18855	89.8	15781	13136	62.56	13136	62.56
SRR26542978	AMPLICON	507	9608664	PRJNA1013122	SAMN38015360	MIMARKS.survey,MIGS/MIMS/MIMARKS.wastewater	5962741	JMF	2018-05-23	public	sra,run.zq,fastq	gs,ncbi,s3	ncbi.public,gs.us-east1,s3.us-east-1	Activated Sludge [ENVO:00002046]	Activated Sludge [ENVO:00002046]	Waste Water [ENVO:00002001]	SRX22244800	Czech Republic	Europe	Czech Republic	Illumina MiSeq	JMF-2204-03-0314	50.13 N 14.02 E	JMF-2204-03-0314B	PAIRED	PCR	METAGENOMIC	metagenome	ILLUMINA	2023-10-27T00:00:00Z	2023-10-27T09:48:00Z	1	JMF-2204-03-0314 P1_DD4_C2	SRP468746	P1_DD4_C2	18952	17125	90.36	16107	13358	70.48	13358	70.48
SRR26542979	AMPLICON	507	10600356	PRJNA1013122	SAMN38015359	MIGS/MIMS/MIMARKS.wastewater,MIMARKS.survey	6591190	JMF	2018-05-23	public	sra,fastq,run.zq	ncbi,gs,s3	gs.us-east1,s3.us-east-1,ncbi.public	Activated Sludge [ENVO:00002046]	Activated Sludge [ENVO:00002046]	Waste Water [ENVO:00002001]	SRX22244799	Czech Republic	Europe	Czech Republic	Illumina MiSeq	JMF-2204-03-0313	50.12 N 13.95 E	JMF-2204-03-0313B	PAIRED	PCR	METAGENOMIC	metagenome	ILLUMINA	2023-10-27T00:00:00Z	2023-10-27T09:49:00Z	1	JMF-2204-03-0313 P1_DD4_C1	SRP468746	P1_DD4_C1	20908	18892	90.36	16520	14242	68.12	14239	68.1
SRR26542980	AMPLICON	507	17277039	PRJNA1013122	SAMN38015358	MIMARKS.survey,MIGS/MIMS/MIMARKS.wastewater	10776562	JMF	2018-03-15	public	run.zq,fastq,sra	ncbi,gs,s3	s3.us-east-1,ncbi.public,gs.us-east1	Activated Sludge [ENVO:00002046]	Activated Sludge [ENVO:00002046]	Waste Water [ENVO:00002001]	SRX22244798	China	Asia	China	Illumina MiSeq	JMF-2204-03-0311	40.84 N 111.75 E	JMF-2204-03-0311B	PAIRED	PCR	METAGENOMIC	metagenome	ILLUMINA	2023-10-27T00:00:00Z	2023-10-27T09:49:00Z	1	JMF-2204-03-0311 P1_DD4_B11	SRP468746	P1_DD4_B11	34077	30750	90.24	28948	26997	79.22	26731	78.44
SRR26542981	AMPLICON	507	15911181	PRJNA1013122	SAMN38015357	MIMARKS.survey,MIGS/MIMS/MIMARKS.wastewater	9821510	JMF	2018-03-14	public	fastq,sra,run.zq	ncbi,s3,gs	s3.us-east-1,ncbi.public,gs.us-east1	Activated Sludge [ENVO:00002046]	Activated Sludge [ENVO:00002046]	Waste Water [ENVO:00002001]	SRX22244797	China	Asia	China	Illumina MiSeq	JMF-2204-03-0310	39.9 N 116.41 E	JMF-2204-03-0310B	PAIRED	PCR	METAGENOMIC	metagenome	ILLUMINA	2023-10-27T00:00:00Z	2023-10-27T09:49:00Z	1	JMF-2204-03-0310 P1_DD4_B10	SRP468746	P1_DD4_B10	31383	28361	90.37	27182	25572	81.48	25496	81.24
SRR26542982	AMPLICON	507	11862786	PRJNA1013122	SAMN38015356	MIMARKS.survey,MIGS/MIMS/MIMARKS.wastewater	7498363	JMF	2018-02-20	public	run.zq,fastq,sra	ncbi,s3,gs	s3.us-east-1,ncbi.public,gs.us-east1	Activated Sludge [ENVO:00002046]	Activated Sludge [ENVO:00002046]	Waste Water [ENVO:00002001]	SRX22244796	China	Asia	China	Illumina MiSeq	JMF-2204-03-0309	34.73 N 112.79 E	JMF-2204-03-0309B	PAIRED	PCR	METAGENOMIC	metagenome	ILLUMINA	2023-10-27T00:00:00Z	2023-10-27T09:49:00Z	1	JMF-2204-03-0309 P1_DD4_B9	SRP468746	P1_DD4_B9	23398	20417	87.26	16743	13028	55.68	13028	55.68
SRR26542983	AMPLICON	507	10982127	PRJNA1013122	SAMN38015355	MIMARKS.survey,MIGS/MIMS/MIMARKS.wastewater	6982859	JMF	2018-03-29	public	fastq,run.zq,sra	ncbi,s3,gs	s3.us-east-1,gs.us-east1,ncbi.public	Activated Sludge [ENVO:00002046]	Activated Sludge [ENVO:00002046]	Waste Water [ENVO:00002001]	SRX22244795	Israel	Asia	Israel	Illumina MiSeq	JMF-2204-03-0307	31.25 N 34.79 E	JMF-2204-03-0307B	PAIRED	PCR	METAGENOMIC	metagenome	ILLUMINA	2023-10-27T00:00:00Z	2023-10-27T09:49:00Z	1	JMF-2204-03-0307 P1_DD4_B7	SRP468746	P1_DD4_B7	21661	19138	88.35	17578	15207	70.2	15207	70.2
SRR26542984	AMPLICON	507	10646493	PRJNA1013122	SAMN38015354	MIMARKS.survey,MIGS/MIMS/MIMARKS.wastewater	6550953	JMF	2018-05-23	public	run.zq,sra,fastq	ncbi,gs,s3	s3.us-east-1,ncbi.public,gs.us-east1	Activated Sludge [ENVO:00002046]	Activated Sludge [ENVO:00002046]	Waste Water [ENVO:00002001]	SRX22244794	Czech Republic	Europe	Czech Republic	Illumina MiSeq	JMF-2204-03-0306	50.56 N 14.2 E	JMF-2204-03-0306B	PAIRED	PCR	METAGENOMIC	metagenome	ILLUMINA	2023-10-27T00:00:00Z	2023-10-27T09:49:00Z	1	JMF-2204-03-0306 P1_DD4_B6	SRP468746	P1_DD4_B6	20999	19184	91.36	17311	14272	67.97	14272	67.97
SRR26542985	AMPLICON	507	10283988	PRJNA1013122	SAMN38015353	MIMARKS.survey,MIGS/MIMS/MIMARKS.wastewater	6378267	JMF	2018-05-23	public	sra,run.zq,fastq	gs,ncbi,s3	ncbi.public,s3.us-east-1,gs.us-east1	Activated Sludge [ENVO:00002046]	Activated Sludge [ENVO:00002046]	Waste Water [ENVO:00002001]	SRX22244793	Czech Republic	Europe	Czech Republic	Illumina MiSeq	JMF-2204-03-0305	50.54 N 14.13 E	JMF-2204-03-0305B	PAIRED	PCR	METAGENOMIC	metagenome	ILLUMINA	2023-10-27T00:00:00Z	2023-10-27T09:49:00Z	1	JMF-2204-03-0305 P1_DD4_B5	SRP468746	P1_DD4_B5	20284	18370	90.56	16736	14872	73.32	14872	73.32
SRR26542986	AMPLICON	507	16174314	PRJNA1013122	SAMN38015352	MIMARKS.survey,MIGS/MIMS/MIMARKS.wastewater	10107923	JMF	2018-05-23	public	fastq,sra,run.zq	ncbi,s3,gs	ncbi.public,s3.us-east-1,gs.us-east1	Activated Sludge [ENVO:00002046]	Activated Sludge [ENVO:00002046]	Waste Water [ENVO:00002001]	SRX22244792	Czech Republic	Europe	Czech Republic	Illumina MiSeq	JMF-2204-03-0304	49.93 N 13.39 E	JMF-2204-03-0304B	PAIRED	PCR	METAGENOMIC	metagenome	ILLUMINA	2023-10-27T00:00:00Z	2023-10-27T09:49:00Z	1	JMF-2204-03-0304 P1_DD4_B4	SRP468746	P1_DD4_B4	31902	28616	89.7	26718	23298	73.03	23298	73.03
SRR26542987	AMPLICON	507	12303876	PRJNA1013122	SAMN38015145	MIMARKS.survey,MIGS/MIMS/MIMARKS.wastewater	7708582	JMF	2018-03-08	public	run.zq,sra,fastq	ncbi,gs,s3	s3.us-east-1,gs.us-east1,ncbi.public	Activated Sludge [ENVO:00002046]	Activated Sludge [ENVO:00002046]	Waste Water [ENVO:00002001]	SRX22244791	Singapore	Asia	Singapore	Illumina MiSeq	JMF-2204-03-0028	1.35 N 103.82 E	JMF-2204-03-0028B	PAIRED	PCR	METAGENOMIC	metagenome	ILLUMINA	2023-10-27T00:00:00Z	2023-10-27T09:49:00Z	1	JMF-2204-03-0028 P1_DD1_C4	SRP468746	P1_DD1_C4	24268	21565	88.86	17905	15655	64.51	15655	64.51
SRR26542988	AMPLICON	507	8781747	PRJNA1013122	SAMN38015351	MIMARKS.survey,MIGS/MIMS/MIMARKS.wastewater	5405831	JMF	2018-05-23	public	sra,fastq,run.zq	s3,gs,ncbi	s3.us-east-1,gs.us-east1,ncbi.public	Activated Sludge [ENVO:00002046]	Activated Sludge [ENVO:00002046]	Waste Water [ENVO:00002001]	SRX22244790	Czech Republic	Europe	Czech Republic	Illumina MiSeq	JMF-2204-03-0303	50.19 N 14.12 E	JMF-2204-03-0303B	PAIRED	PCR	METAGENOMIC	metagenome	ILLUMINA	2023-10-27T00:00:00Z	2023-10-27T09:49:00Z	1	JMF-2204-03-0303 P1_DD4_B3	SRP468746	P1_DD4_B3	17321	15855	91.54	14358	12600	72.74	12600	72.74
SRR26542989	AMPLICON	507	10199826	PRJNA1013122	SAMN38015446	MIMARKS.survey,MIGS/MIMS/MIMARKS.wastewater	6142864	JMF	2018-03-23	public	fastq,run.zq,sra	gs,ncbi,s3	gs.us-east1,s3.us-east-1,ncbi.public	Activated Sludge [ENVO:00002046]	Activated Sludge [ENVO:00002046]	Waste Water [ENVO:00002001]	SRX22245117	Poland	Europe	Poland	Illumina MiSeq	JMF-2204-03-0434	52.08 N 21.02 E	JMF-2204-03-0434B	PAIRED	PCR	METAGENOMIC	metagenome	ILLUMINA	2023-10-27T00:00:00Z	2023-10-27T09:48:00Z	1	JMF-2204-03-0434 P2_DD1_E2	SRP468746	P2_DD1_E2	20118	18577	92.34	16722	14492	72.03	14492	72.03
SRR26542990	AMPLICON	507	16809078	PRJNA1013122	SAMN38015445	MIMARKS.survey,MIGS/MIMS/MIMARKS.wastewater	9970730	JMF	2018-03-23	public	fastq,sra,run.zq	ncbi,s3,gs	gs.us-east1,s3.us-east-1,ncbi.public	Activated Sludge [ENVO:00002046]	Activated Sludge [ENVO:00002046]	Waste Water [ENVO:00002001]	SRX22245116	Poland	Europe	Poland	Illumina MiSeq	JMF-2204-03-0433	52.2 N 20.62 E	JMF-2204-03-0433B	PAIRED	PCR	METAGENOMIC	metagenome	ILLUMINA	2023-10-27T00:00:00Z	2023-10-27T09:49:00Z	1	JMF-2204-03-0433 P2_DD1_E1	SRP468746	P2_DD1_E1	33154	30830	92.99	28324	24568	74.1	24568	74.1
SRR26542991	AMPLICON	507	22097088	PRJNA1013122	SAMN38015444	MIMARKS.survey,MIGS/MIMS/MIMARKS.wastewater	13139964	JMF	2018-03-16	public	run.zq,sra,fastq	ncbi,gs,s3	gs.us-east1,s3.us-east-1,ncbi.public	Activated Sludge [ENVO:00002046]	Activated Sludge [ENVO:00002046]	Waste Water [ENVO:00002001]	SRX22245115	United Kingdom	Europe	United Kingdom	Illumina MiSeq	JMF-2204-03-0431	52.62 N 1.24 E	JMF-2204-03-0431B	PAIRED	PCR	METAGENOMIC	metagenome	ILLUMINA	2023-10-27T00:00:00Z	2023-10-27T09:49:00Z	1	JMF-2204-03-0431 P2_DD1_D11	SRP468746	P2_DD1_D11	43584	40492	92.91	38510	35674	81.85	35674	81.85
SRR26542992	AMPLICON	507	27170637	PRJNA1013122	SAMN38015443	MIMARKS.survey,MIGS/MIMS/MIMARKS.wastewater	16240657	JMF	2018-04-06	public	run.zq,sra,fastq	ncbi,gs,s3	s3.us-east-1,ncbi.public,gs.us-east1	Activated Sludge [ENVO:00002046]	Activated Sludge [ENVO:00002046]	Waste Water [ENVO:00002001]	SRX22245114	United Kingdom	Europe	United Kingdom	Illumina MiSeq	JMF-2204-03-0430	51.26 N 2.19 W	JMF-2204-03-0430B	PAIRED	PCR	METAGENOMIC	metagenome	ILLUMINA	2023-10-27T00:00:00Z	2023-10-27T09:49:00Z	1	JMF-2204-03-0430 P2_DD1_D10	SRP468746	P2_DD1_D10	53591	49554	92.47	47030	43978	82.06	43972	82.05
SRR26542993	AMPLICON	507	11668098	PRJNA1013122	SAMN38015442	MIMARKS.survey,MIGS/MIMS/MIMARKS.wastewater	7220352	JMF	2018-04-13	public	sra,fastq,run.zq	gs,s3,ncbi	gs.us-east1,s3.us-east-1,ncbi.public	Activated Sludge [ENVO:00002046]	Activated Sludge [ENVO:00002046]	Waste Water [ENVO:00002001]	SRX22245113	United Kingdom	Europe	United Kingdom	Illumina MiSeq	JMF-2204-03-0429	51.63 N 2.4 W	JMF-2204-03-0429B	PAIRED	PCR	METAGENOMIC	metagenome	ILLUMINA	2023-10-27T00:00:00Z	2023-10-27T09:49:00Z	1	JMF-2204-03-0429 P2_DD1_D9	SRP468746	P2_DD1_D9	23014	20621	89.6	13579	11108	48.27	11108	48.27
SRR26542994	AMPLICON	507	14790711	PRJNA1013122	SAMN38015154	MIMARKS.survey,MIGS/MIMS/MIMARKS.wastewater	9131355	JMF	2018-02-20	public	fastq,sra,run.zq	gs,ncbi,s3	ncbi.public,s3.us-east-1,gs.us-east1	Activated Sludge [ENVO:00002046]	Activated Sludge [ENVO:00002046]	Waste Water [ENVO:00002001]	SRX22245112	Portugal	Europe	Portugal	Illumina MiSeq	JMF-2204-03-0038	38.72 N 9.14 W	JMF-2204-03-0038B	PAIRED	PCR	METAGENOMIC	metagenome	ILLUMINA	2023-10-27T00:00:00Z	2023-10-27T09:49:00Z	1	JMF-2204-03-0038 P1_DD1_D2	SRP468746	P1_DD1_D2	29173	26462	90.71	24134	21680	74.32	21680	74.32
SRR26542995	AMPLICON	507	13190112	PRJNA1013122	SAMN38015441	MIMARKS.survey,MIGS/MIMS/MIMARKS.wastewater	7960774	JMF	2018-08-02	public	fastq,sra,run.zq	ncbi,s3,gs	ncbi.public,s3.us-east-1,gs.us-east1	Activated Sludge [ENVO:00002046]	Activated Sludge [ENVO:00002046]	Waste Water [ENVO:00002001]	SRX22245111	Philippines	Asia	Philippines	Illumina MiSeq	JMF-2204-03-0428	14.68 N 121.04 E	JMF-2204-03-0428B	PAIRED	PCR	METAGENOMIC	metagenome	ILLUMINA	2023-10-27T00:00:00Z	2023-10-27T09:49:00Z	1	JMF-2204-03-0428 P2_DD1_D8	SRP468746	P2_DD1_D8	26016	23886	91.81	22512	20927	80.44	20927	80.44
SRR26542996	AMPLICON	507	27508806	PRJNA1013122	SAMN38015440	MIMARKS.survey,MIGS/MIMS/MIMARKS.wastewater	16690688	JMF	2018-08-03	public	fastq,run.zq,sra	gs,s3,ncbi	ncbi.public,s3.us-east-1,gs.us-east1	Activated Sludge [ENVO:00002046]	Activated Sludge [ENVO:00002046]	Waste Water [ENVO:00002001]	SRX22245110	India	Asia	India	Illumina MiSeq	JMF-2204-03-0426	13.08 N 80.27 E	JMF-2204-03-0426B	PAIRED	PCR	METAGENOMIC	metagenome	ILLUMINA	2023-10-27T00:00:00Z	2023-10-27T09:50:00Z	1	JMF-2204-03-0426 P2_DD1_D6	SRP468746	P2_DD1_D6	54258	49823	91.83	48042	45345	83.57	45345	83.57
SRR26542997	AMPLICON	507	19674642	PRJNA1013122	SAMN38015439	MIMARKS.survey,MIGS/MIMS/MIMARKS.wastewater	11859235	JMF	2018-08-03	public	run.zq,sra,fastq	s3,ncbi,gs	s3.us-east-1,gs.us-east1,ncbi.public	Activated Sludge [ENVO:00002046]	Activated Sludge [ENVO:00002046]	Waste Water [ENVO:00002001]	SRX22245109	India	Asia	India	Illumina MiSeq	JMF-2204-03-0425	15.32 N 75.71 E	JMF-2204-03-0425B	PAIRED	PCR	METAGENOMIC	metagenome	ILLUMINA	2023-10-27T00:00:00Z	2023-10-27T09:49:00Z	1	JMF-2204-03-0425 P2_DD1_D5	SRP468746	P2_DD1_D5	38806	35700	92	33449	30399	78.34	30356	78.23
SRR26542998	AMPLICON	507	12468144	PRJNA1013122	SAMN38015438	MIMARKS.survey,MIGS/MIMS/MIMARKS.wastewater	7540810	JMF	2018-08-03	public	sra,run.zq,fastq	s3,gs,ncbi	gs.us-east1,ncbi.public,s3.us-east-1	Activated Sludge [ENVO:00002046]	Activated Sludge [ENVO:00002046]	Waste Water [ENVO:00002001]	SRX22245108	India	Asia	India	Illumina MiSeq	JMF-2204-03-0423	18.52 N 73.86 E	JMF-2204-03-0423B	PAIRED	PCR	METAGENOMIC	metagenome	ILLUMINA	2023-10-27T00:00:00Z	2023-10-27T09:49:00Z	1	JMF-2204-03-0423 P2_DD1_D3	SRP468746	P2_DD1_D3	24592	22598	91.89	19833	16144	65.65	16144	65.65
SRR26542999	AMPLICON	507	14081925	PRJNA1013122	SAMN38015437	MIMARKS.survey,MIGS/MIMS/MIMARKS.wastewater	8409108	JMF	2018-07-31	public	sra,run.zq,fastq	s3,gs,ncbi	s3.us-east-1,ncbi.public,gs.us-east1	Activated Sludge [ENVO:00002046]	Activated Sludge [ENVO:00002046]	Waste Water [ENVO:00002001]	SRX22245107	India	Asia	India	Illumina MiSeq	JMF-2204-03-0421	21.71 N 72.58 E	JMF-2204-03-0421B	PAIRED	PCR	METAGENOMIC	metagenome	ILLUMINA	2023-10-27T00:00:00Z	2023-10-27T09:48:00Z	1	JMF-2204-03-0421 P2_DD1_D1	SRP468746	P2_DD1_D1	27775	25604	92.18	24611	23691	85.3	23596	84.95
SRR26543000	AMPLICON	507	20159334	PRJNA1013122	SAMN38015436	MIMARKS.survey,MIGS/MIMS/MIMARKS.wastewater	12024012	JMF	2018-03-16	public	sra,run.zq,fastq	gs,s3,ncbi	s3.us-east-1,ncbi.public,gs.us-east1	Activated Sludge [ENVO:00002046]	Activated Sludge [ENVO:00002046]	Waste Water [ENVO:00002001]	SRX22245106	United Kingdom	Europe	United Kingdom	Illumina MiSeq	JMF-2204-03-0419	52.62 N 1.24 E	JMF-2204-03-0419B	PAIRED	PCR	METAGENOMIC	metagenome	ILLUMINA	2023-10-27T00:00:00Z	2023-10-27T09:49:00Z	1	JMF-2204-03-0419 P2_DD1_C11	SRP468746	P2_DD1_C11	39762	36787	92.52	35300	32972	82.92	32970	82.92
SRR26543001	AMPLICON	507	15115698	PRJNA1013122	SAMN38015400	MIMARKS.survey,MIGS/MIMS/MIMARKS.wastewater	9206100	JMF	2019-03-15	public	sra,run.zq,fastq	ncbi,gs,s3	gs.us-east1,s3.us-east-1,ncbi.public	Activated Sludge [ENVO:00002046]	Activated Sludge [ENVO:00002046]	Waste Water [ENVO:00002001]	SRX22245105	Finland	Europe	Finland	Illumina MiSeq	JMF-2204-03-0368	60.17 N 24.94 E	JMF-2204-03-0368B	PAIRED	PCR	METAGENOMIC	metagenome	ILLUMINA	2023-10-27T00:00:00Z	2023-10-27T09:49:00Z	1	JMF-2204-03-0368 P1_DD4_G8	SRP468746	P1_DD4_G8	29814	27233	91.34	25178	23181	77.75	23181	77.75
SRR26543002	AMPLICON	507	11499267	PRJNA1013122	SAMN38015399	MIMARKS.survey,MIGS/MIMS/MIMARKS.wastewater	6947770	JMF	2018-04-27	public	sra,fastq,run.zq	s3,ncbi,gs	ncbi.public,gs.us-east1,s3.us-east-1	Activated Sludge [ENVO:00002046]	Activated Sludge [ENVO:00002046]	Waste Water [ENVO:00002001]	SRX22245104	Austria	Europe	Austria	Illumina MiSeq	JMF-2204-03-0367	47.36 N 9.69 E	JMF-2204-03-0367B	PAIRED	PCR	METAGENOMIC	metagenome	ILLUMINA	2023-10-27T00:00:00Z	2023-10-27T09:49:00Z	1	JMF-2204-03-0367 P1_DD4_G7	SRP468746	P1_DD4_G7	22681	20875	92.04	19564	18293	80.65	18293	80.65
SRR26543003	AMPLICON	507	10381332	PRJNA1013122	SAMN38015398	MIMARKS.survey,MIGS/MIMS/MIMARKS.wastewater	6421715	JMF	2018-04-20	public	fastq,run.zq,sra	gs,s3,ncbi	ncbi.public,s3.us-east-1,gs.us-east1	Activated Sludge [ENVO:00002046]	Activated Sludge [ENVO:00002046]	Waste Water [ENVO:00002001]	SRX22245103	Austria	Europe	Austria	Illumina MiSeq	JMF-2204-03-0366	47.83 N 16.17 E	JMF-2204-03-0366B	PAIRED	PCR	METAGENOMIC	metagenome	ILLUMINA	2023-10-27T00:00:00Z	2023-10-27T09:49:00Z	1	JMF-2204-03-0366 P1_DD4_G6	SRP468746	P1_DD4_G6	20476	18654	91.1	17263	15603	76.2	15603	76.2
SRR26543004	AMPLICON	507	6712680	PRJNA1013122	SAMN38015397	MIMARKS.survey,MIGS/MIMS/MIMARKS.wastewater	4317179	JMF	2018-04-24	public	sra,fastq,run.zq	gs,ncbi,s3	gs.us-east1,s3.us-east-1,ncbi.public	Activated Sludge [ENVO:00002046]	Activated Sludge [ENVO:00002046]	Waste Water [ENVO:00002001]	SRX22245102	Austria	Europe	Austria	Illumina MiSeq	JMF-2204-03-0365	47.4 N 11.82 E	JMF-2204-03-0365B	PAIRED	PCR	METAGENOMIC	metagenome	ILLUMINA	2023-10-27T00:00:00Z	2023-10-27T09:49:00Z	1	JMF-2204-03-0365 P1_DD4_G5	SRP468746	P1_DD4_G5	13240	11483	86.73	8296	7211	54.46	7211	54.46
SRR26543005	AMPLICON	507	12929514	PRJNA1013122	SAMN38015396	MIMARKS.survey,MIGS/MIMS/MIMARKS.wastewater	8005604	JMF	2018-03-14	public	sra,run.zq,fastq	ncbi,gs,s3	s3.us-east-1,ncbi.public,gs.us-east1	Activated Sludge [ENVO:00002046]	Activated Sludge [ENVO:00002046]	Waste Water [ENVO:00002001]	SRX22245101	Italy	Europe	Italy	Illumina MiSeq	JMF-2204-03-0364	40.63 N 14.38 E	JMF-2204-03-0364B	PAIRED	PCR	METAGENOMIC	metagenome	ILLUMINA	2023-10-27T00:00:00Z	2023-10-27T09:48:00Z	1	JMF-2204-03-0364 P1_DD4_G4	SRP468746	P1_DD4_G4	25502	23145	90.76	21151	18629	73.05	18629	73.05
SRR26543006	AMPLICON	507	11956581	PRJNA1013122	SAMN38015395	MIMARKS.survey,MIGS/MIMS/MIMARKS.wastewater	7384144	JMF	2018-03-13	public	fastq,run.zq,sra	gs,s3,ncbi	gs.us-east1,s3.us-east-1,ncbi.public	Activated Sludge [ENVO:00002046]	Activated Sludge [ENVO:00002046]	Waste Water [ENVO:00002001]	SRX22245100	Italy	Europe	Italy	Illumina MiSeq	JMF-2204-03-0363	41.9 N 12.5 E	JMF-2204-03-0363B	PAIRED	PCR	METAGENOMIC	metagenome	ILLUMINA	2023-10-27T00:00:00Z	2023-10-27T09:49:00Z	1	JMF-2204-03-0363 P1_DD4_G3	SRP468746	P1_DD4_G3	23583	21401	90.75	19144	16802	71.25	16774	71.13
SRR26543007	AMPLICON	507	9136140	PRJNA1013122	SAMN38015394	MIMARKS.survey,MIGS/MIMS/MIMARKS.wastewater	5631293	JMF	2018-03-07	public	run.zq,fastq,sra	s3,ncbi,gs	s3.us-east-1,gs.us-east1,ncbi.public	Activated Sludge [ENVO:00002046]	Activated Sludge [ENVO:00002046]	Waste Water [ENVO:00002001]	SRX22245099	Italy	Europe	Italy	Illumina MiSeq	JMF-2204-03-0362	44.8 N 10.33 E	JMF-2204-03-0362B	PAIRED	PCR	METAGENOMIC	metagenome	ILLUMINA	2023-10-27T00:00:00Z	2023-10-27T09:49:00Z	1	JMF-2204-03-0362 P1_DD4_G2	SRP468746	P1_DD4_G2	18020	16473	91.42	14979	13394	74.33	13394	74.33
SRR26543008	AMPLICON	507	10618608	PRJNA1013122	SAMN38015393	MIMARKS.survey,MIGS/MIMS/MIMARKS.wastewater	6517931	JMF	2018-03-07	public	run.zq,fastq,sra	gs,ncbi,s3	ncbi.public,s3.us-east-1,gs.us-east1	Activated Sludge [ENVO:00002046]	Activated Sludge [ENVO:00002046]	Waste Water [ENVO:00002001]	SRX22245098	Italy	Europe	Italy	Illumina MiSeq	JMF-2204-03-0361	45.25 N 10.59 E	JMF-2204-03-0361B	PAIRED	PCR	METAGENOMIC	metagenome	ILLUMINA	2023-10-27T00:00:00Z	2023-10-27T09:49:00Z	1	JMF-2204-03-0361 P1_DD4_G1	SRP468746	P1_DD4_G1	20944	19130	91.34	17607	16225	77.47	15968	76.24
SRR26543009	AMPLICON	507	13745277	PRJNA1013122	SAMN38015392	MIMARKS.survey,MIGS/MIMS/MIMARKS.wastewater	8647256	JMF	2019-03-20	public	fastq,sra,run.zq	s3,gs,ncbi	ncbi.public,s3.us-east-1,gs.us-east1	Activated Sludge [ENVO:00002046]	Activated Sludge [ENVO:00002046]	Waste Water [ENVO:00002001]	SRX22245097	Finland	Europe	Finland	Illumina MiSeq	JMF-2204-03-0356	60.21 N 24.66 E	JMF-2204-03-0356B	PAIRED	PCR	METAGENOMIC	metagenome	ILLUMINA	2023-10-27T00:00:00Z	2023-10-27T09:49:00Z	1	JMF-2204-03-0356 P1_DD4_F8	SRP468746	P1_DD4_F8	27111	23855	87.99	17147	14767	54.47	14758	54.44
SRR26543010	AMPLICON	507	10988211	PRJNA1013122	SAMN38015149	MIMARKS.survey,MIGS/MIMS/MIMARKS.wastewater	6744151	JMF	2018-03-12	public	run.zq,sra,fastq	s3,ncbi,gs	s3.us-east-1,gs.us-east1,ncbi.public	Activated Sludge [ENVO:00002046]	Activated Sludge [ENVO:00002046]	Waste Water [ENVO:00002001]	SRX22245096	Belgium	Europe	Belgium	Illumina MiSeq	JMF-2204-03-0032	51.32 N 4.98 E	JMF-2204-03-0032B	PAIRED	PCR	METAGENOMIC	metagenome	ILLUMINA	2023-10-27T00:00:00Z	2023-10-27T09:49:00Z	1	JMF-2204-03-0032 P1_DD1_C8	SRP468746	P1_DD1_C8	21673	19724	91.01	18222	16398	75.66	16398	75.66
SRR26543011	AMPLICON	507	11070345	PRJNA1013122	SAMN38015391	MIMARKS.survey,MIGS/MIMS/MIMARKS.wastewater	6908070	JMF	2018-04-26	public	run.zq,sra,fastq	s3,gs,ncbi	s3.us-east-1,ncbi.public,gs.us-east1	Activated Sludge [ENVO:00002046]	Activated Sludge [ENVO:00002046]	Waste Water [ENVO:00002001]	SRX22245095	Austria	Europe	Austria	Illumina MiSeq	JMF-2204-03-0355	47.84 N 16.93 E	JMF-2204-03-0355B	PAIRED	PCR	METAGENOMIC	metagenome	ILLUMINA	2023-10-27T00:00:00Z	2023-10-27T09:49:00Z	1	JMF-2204-03-0355 P1_DD4_F7	SRP468746	P1_DD4_F7	21835	19785	90.61	17979	15719	71.99	15719	71.99
SRR26543012	AMPLICON	507	12534561	PRJNA1013122	SAMN38015390	MIMARKS.survey,MIGS/MIMS/MIMARKS.wastewater	7681861	JMF	2018-04-20	public	run.zq,fastq,sra	ncbi,gs,s3	s3.us-east-1,ncbi.public,gs.us-east1	Activated Sludge [ENVO:00002046]	Activated Sludge [ENVO:00002046]	Waste Water [ENVO:00002001]	SRX22245094	Austria	Europe	Austria	Illumina MiSeq	JMF-2204-03-0354	47.68 N 16.13 E	JMF-2204-03-0354B	PAIRED	PCR	METAGENOMIC	metagenome	ILLUMINA	2023-10-27T00:00:00Z	2023-10-27T09:49:00Z	1	JMF-2204-03-0354 P1_DD4_F6	SRP468746	P1_DD4_F6	24723	22545	91.19	20691	18277	73.93	18277	73.93
SRR26543013	AMPLICON	507	13428909	PRJNA1013122	SAMN38015389	MIMARKS.survey,MIGS/MIMS/MIMARKS.wastewater	8637362	JMF	2018-03-14	public	run.zq,sra,fastq	ncbi,s3,gs	gs.us-east1,s3.us-east-1,ncbi.public	Activated Sludge [ENVO:00002046]	Activated Sludge [ENVO:00002046]	Waste Water [ENVO:00002001]	SRX22245093	Italy	Europe	Italy	Illumina MiSeq	JMF-2204-03-0352	40.61 N 14.34 E	JMF-2204-03-0352B	PAIRED	PCR	METAGENOMIC	metagenome	ILLUMINA	2023-10-27T00:00:00Z	2023-10-27T09:48:00Z	1	JMF-2204-03-0352 P1_DD4_F4	SRP468746	P1_DD4_F4	26487	23053	87.04	17606	14709	55.53	14709	55.53
SRR26543014	AMPLICON	507	13977990	PRJNA1013122	SAMN38015388	MIMARKS.survey,MIGS/MIMS/MIMARKS.wastewater	8641151	JMF	2018-03-07	public	run.zq,sra,fastq	ncbi,s3,gs	ncbi.public,s3.us-east-1,gs.us-east1	Activated Sludge [ENVO:00002046]	Activated Sludge [ENVO:00002046]	Waste Water [ENVO:00002001]	SRX22245092	Italy	Europe	Italy	Illumina MiSeq	JMF-2204-03-0351	44.7 N 10.63 E	JMF-2204-03-0351B	PAIRED	PCR	METAGENOMIC	metagenome	ILLUMINA	2023-10-27T00:00:00Z	2023-10-27T09:49:00Z	1	JMF-2204-03-0351 P1_DD4_F3	SRP468746	P1_DD4_F3	27570	24980	90.61	23609	21656	78.55	21656	78.55
SRR26543015	AMPLICON	507	12646101	PRJNA1013122	SAMN38015387	MIMARKS.survey,MIGS/MIMS/MIMARKS.wastewater	7781173	JMF	2018-03-07	public	run.zq,sra,fastq	s3,gs,ncbi	gs.us-east1,s3.us-east-1,ncbi.public	Activated Sludge [ENVO:00002046]	Activated Sludge [ENVO:00002046]	Waste Water [ENVO:00002001]	SRX22245091	Italy	Europe	Italy	Illumina MiSeq	JMF-2204-03-0350	44.8 N 10.33 E	JMF-2204-03-0350B	PAIRED	PCR	METAGENOMIC	metagenome	ILLUMINA	2023-10-27T00:00:00Z	2023-10-27T09:48:00Z	1	JMF-2204-03-0350 P1_DD4_F2	SRP468746	P1_DD4_F2	24943	22702	91.02	20646	18436	73.91	18435	73.91
SRR26543016	AMPLICON	507	10435581	PRJNA1013122	SAMN38015386	MIMARKS.survey,MIGS/MIMS/MIMARKS.wastewater	6409334	JMF	2018-03-07	public	run.zq,sra,fastq	gs,s3,ncbi	gs.us-east1,s3.us-east-1,ncbi.public	Activated Sludge [ENVO:00002046]	Activated Sludge [ENVO:00002046]	Waste Water [ENVO:00002001]	SRX22245090	Italy	Europe	Italy	Illumina MiSeq	JMF-2204-03-0349	45.25 N 10.59 E	JMF-2204-03-0349B	PAIRED	PCR	METAGENOMIC	metagenome	ILLUMINA	2023-10-27T00:00:00Z	2023-10-27T09:49:00Z	1	JMF-2204-03-0349 P1_DD4_F1	SRP468746	P1_DD4_F1	20583	18816	91.42	17217	15653	76.05	15653	76.05
SRR26543017	AMPLICON	507	14791725	PRJNA1013122	SAMN38015385	MIMARKS.survey,MIGS/MIMS/MIMARKS.wastewater	9212440	JMF	2019-03-20	public	sra,fastq,run.zq	gs,ncbi,s3	s3.us-east-1,ncbi.public,gs.us-east1	Activated Sludge [ENVO:00002046]	Activated Sludge [ENVO:00002046]	Waste Water [ENVO:00002001]	SRX22245089	Finland	Europe	Finland	Illumina MiSeq	JMF-2204-03-0344	60.21 N 24.66 E	JMF-2204-03-0344B	PAIRED	PCR	METAGENOMIC	metagenome	ILLUMINA	2023-10-27T00:00:00Z	2023-10-27T09:49:00Z	1	JMF-2204-03-0344 P1_DD4_E8	SRP468746	P1_DD4_E8	29175	26127	89.55	21131	18852	64.62	18852	64.62
SRR26543018	AMPLICON	507	9466704	PRJNA1013122	SAMN38015384	MIMARKS.survey,MIGS/MIMS/MIMARKS.wastewater	5886605	JMF	2018-04-23	public	run.zq,fastq,sra	ncbi,s3,gs	s3.us-east-1,ncbi.public,gs.us-east1	Activated Sludge [ENVO:00002046]	Activated Sludge [ENVO:00002046]	Waste Water [ENVO:00002001]	SRX22245088	Austria	Europe	Austria	Illumina MiSeq	JMF-2204-03-0343	48 N 13.93 E	JMF-2204-03-0343B	PAIRED	PCR	METAGENOMIC	metagenome	ILLUMINA	2023-10-27T00:00:00Z	2023-10-27T09:48:00Z	1	JMF-2204-03-0343 P1_DD4_E7	SRP468746	P1_DD4_E7	18672	16812	90.04	14396	12666	67.83	12666	67.83
SRR26543019	AMPLICON	507	10430511	PRJNA1013122	SAMN38015383	MIMARKS.survey,MIGS/MIMS/MIMARKS.wastewater	6443759	JMF	2018-04-20	public	sra,run.zq,fastq	ncbi,gs,s3	s3.us-east-1,gs.us-east1,ncbi.public	Activated Sludge [ENVO:00002046]	Activated Sludge [ENVO:00002046]	Waste Water [ENVO:00002001]	SRX22245087	Austria	Europe	Austria	Illumina MiSeq	JMF-2204-03-0342	48.03 N 16.3 E	JMF-2204-03-0342B	PAIRED	PCR	METAGENOMIC	metagenome	ILLUMINA	2023-10-27T00:00:00Z	2023-10-27T09:49:00Z	1	JMF-2204-03-0342 P1_DD4_E6	SRP468746	P1_DD4_E6	20573	18702	90.91	17115	15503	75.36	15499	75.34
SRR26543020	AMPLICON	507	8483631	PRJNA1013122	SAMN38015382	MIMARKS.survey,MIGS/MIMS/MIMARKS.wastewater	5485826	JMF	2018-03-13	public	fastq,sra,run.zq	gs,ncbi,s3	ncbi.public,s3.us-east-1,gs.us-east1	Activated Sludge [ENVO:00002046]	Activated Sludge [ENVO:00002046]	Waste Water [ENVO:00002001]	SRX22245086	Italy	Europe	Italy	Illumina MiSeq	JMF-2204-03-0341	38.12 N 13.36 E	JMF-2204-03-0341B	PAIRED	PCR	METAGENOMIC	metagenome	ILLUMINA	2023-10-27T00:00:00Z	2023-10-27T09:48:00Z	1	JMF-2204-03-0341 P1_DD4_E5	SRP468746	P1_DD4_E5	16733	14439	86.29	9782	7893	47.17	7844	46.88
SRR26543021	AMPLICON	507	17922450	PRJNA1013122	SAMN38015255	MIMARKS.survey,MIGS/MIMS/MIMARKS.wastewater	11024913	JMF	2018-06-05	public	sra,run.zq,fastq	s3,gs,ncbi	ncbi.public,s3.us-east-1,gs.us-east1	Activated Sludge [ENVO:00002046]	Activated Sludge [ENVO:00002046]	Waste Water [ENVO:00002001]	SRX22245085	Argentina	South America	Argentina	Illumina MiSeq	JMF-2204-03-0182	34.65 S 59.36 W	JMF-2204-03-0182B	PAIRED	PCR	METAGENOMIC	metagenome	ILLUMINA	2023-10-27T00:00:00Z	2023-10-27T09:49:00Z	1	JMF-2204-03-0182 P1_DD2_H2	SRP468746	P1_DD2_H2	35350	31998	90.52	30671	28969	81.95	28969	81.95
SRR26543022	AMPLICON	507	16342638	PRJNA1013122	SAMN38015254	MIMARKS.survey,MIGS/MIMS/MIMARKS.wastewater	10200338	JMF	2018-06-01	public	run.zq,fastq,sra	s3,gs,ncbi	ncbi.public,s3.us-east-1,gs.us-east1	Activated Sludge [ENVO:00002046]	Activated Sludge [ENVO:00002046]	Waste Water [ENVO:00002001]	SRX22245084	Argentina	South America	Argentina	Illumina MiSeq	JMF-2204-03-0181	34.8 S 58.28 W	JMF-2204-03-0181B	PAIRED	PCR	METAGENOMIC	metagenome	ILLUMINA	2023-10-27T00:00:00Z	2023-10-27T09:49:00Z	1	JMF-2204-03-0181 P1_DD2_H1	SRP468746	P1_DD2_H1	32234	28952	89.82	27818	26339	81.71	26333	81.69
SRR26543023	AMPLICON	507	9614748	PRJNA1013122	SAMN38015253	MIMARKS.survey,MIGS/MIMS/MIMARKS.wastewater	5949713	JMF	2018-06-21	public	run.zq,fastq,sra	s3,ncbi,gs	ncbi.public,gs.us-east1,s3.us-east-1	Activated Sludge [ENVO:00002046]	Activated Sludge [ENVO:00002046]	Waste Water [ENVO:00002001]	SRX22245083	United Kingdom	Europe	United Kingdom	Illumina MiSeq	JMF-2204-03-0179	54.98 N 1.62 W	JMF-2204-03-0179B	PAIRED	PCR	METAGENOMIC	metagenome	ILLUMINA	2023-10-27T00:00:00Z	2023-10-27T09:49:00Z	1	JMF-2204-03-0179 P1_DD2_G11	SRP468746	P1_DD2_G11	18964	17265	91.04	16316	14022	73.94	13977	73.7
SRR26543024	AMPLICON	507	10710882	PRJNA1013122	SAMN38015252	MIMARKS.survey,MIGS/MIMS/MIMARKS.wastewater	6754507	JMF	2018-06-21	public	run.zq,fastq,sra	ncbi,gs,s3	gs.us-east1,ncbi.public,s3.us-east-1	Activated Sludge [ENVO:00002046]	Activated Sludge [ENVO:00002046]	Waste Water [ENVO:00002001]	SRX22245082	United Kingdom	Europe	United Kingdom	Illumina MiSeq	JMF-2204-03-0178	54.98 N 1.62 W	JMF-2204-03-0178B	PAIRED	PCR	METAGENOMIC	metagenome	ILLUMINA	2023-10-27T00:00:00Z	2023-10-27T09:49:00Z	1	JMF-2204-03-0178 P1_DD2_G10	SRP468746	P1_DD2_G10	21126	18841	89.18	17292	14072	66.61	13982	66.18
SRR26543025	AMPLICON	507	7593846	PRJNA1013122	SAMN38015135	MIMARKS.survey,MIGS/MIMS/MIMARKS.wastewater	4796967	JMF	2018-03-07	public	run.zq,fastq,sra	gs,ncbi,s3	s3.us-east-1,gs.us-east1,ncbi.public	Activated Sludge [ENVO:00002046]	Activated Sludge [ENVO:00002046]	Waste Water [ENVO:00002001]	SRX22245081	Singapore	Asia	Singapore	Illumina MiSeq	JMF-2204-03-0016	1.35 N 103.82 E	JMF-2204-03-0016B	PAIRED	PCR	METAGENOMIC	metagenome	ILLUMINA	2023-10-27T00:00:00Z	2023-10-27T09:49:00Z	1	JMF-2204-03-0016 P1_DD1_B4	SRP468746	P1_DD1_B4	14978	13289	88.72	9315	7506	50.11	7492	50.02
SRR26543026	AMPLICON	507	13484679	PRJNA1013122	SAMN38015251	MIMARKS.survey,MIGS/MIMS/MIMARKS.wastewater	8387840	JMF	2018-06-21	public	sra,run.zq,fastq	gs,ncbi,s3	s3.us-east-1,ncbi.public,gs.us-east1	Activated Sludge [ENVO:00002046]	Activated Sludge [ENVO:00002046]	Waste Water [ENVO:00002001]	SRX22245080	United Kingdom	Europe	United Kingdom	Illumina MiSeq	JMF-2204-03-0177	54.98 N 1.62 W	JMF-2204-03-0177B	PAIRED	PCR	METAGENOMIC	metagenome	ILLUMINA	2023-10-27T00:00:00Z	2023-10-27T09:49:00Z	1	JMF-2204-03-0177 P1_DD2_G9	SRP468746	P1_DD2_G9	26597	24139	90.76	22948	20866	78.45	20848	78.38
SRR26543027	AMPLICON	507	8562723	PRJNA1013122	SAMN38015250	MIMARKS.survey,MIGS/MIMS/MIMARKS.wastewater	5357719	JMF	2018-06-21	public	run.zq,fastq,sra	s3,gs,ncbi	gs.us-east1,ncbi.public,s3.us-east-1	Activated Sludge [ENVO:00002046]	Activated Sludge [ENVO:00002046]	Waste Water [ENVO:00002001]	SRX22245079	United Kingdom	Europe	United Kingdom	Illumina MiSeq	JMF-2204-03-0176	54.98 N 1.62 W	JMF-2204-03-0176B	PAIRED	PCR	METAGENOMIC	metagenome	ILLUMINA	2023-10-27T00:00:00Z	2023-10-27T09:49:00Z	1	JMF-2204-03-0176 P1_DD2_G8	SRP468746	P1_DD2_G8	16889	15058	89.16	12854	11544	68.35	11544	68.35
SRR26543028	AMPLICON	507	6500754	PRJNA1013122	SAMN38015249	MIMARKS.survey,MIGS/MIMS/MIMARKS.wastewater	4239153	JMF	2018-06-11	public	sra,fastq,run.zq	s3,ncbi,gs	s3.us-east-1,ncbi.public,gs.us-east1	Activated Sludge [ENVO:00002046]	Activated Sludge [ENVO:00002046]	Waste Water [ENVO:00002001]	SRX22245078	Argentina	South America	Argentina	Illumina MiSeq	JMF-2204-03-0175	34.46 S 58.71 W	JMF-2204-03-0175B	PAIRED	PCR	METAGENOMIC	metagenome	ILLUMINA	2023-10-27T00:00:00Z	2023-10-27T09:49:00Z	1	JMF-2204-03-0175 P1_DD2_G7	SRP468746	P1_DD2_G7	12822	10865	84.74	7161	6164	48.07	6164	48.07
SRR26543029	AMPLICON	507	9815013	PRJNA1013122	SAMN38015248	MIMARKS.survey,MIGS/MIMS/MIMARKS.wastewater	6102324	JMF	2018-06-11	public	fastq,run.zq,sra	ncbi,gs,s3	gs.us-east1,s3.us-east-1,ncbi.public	Activated Sludge [ENVO:00002046]	Activated Sludge [ENVO:00002046]	Waste Water [ENVO:00002001]	SRX22245077	Argentina	South America	Argentina	Illumina MiSeq	JMF-2204-03-0174	34.44 S 58.56 W	JMF-2204-03-0174B	PAIRED	PCR	METAGENOMIC	metagenome	ILLUMINA	2023-10-27T00:00:00Z	2023-10-27T09:49:00Z	1	JMF-2204-03-0174 P1_DD2_G6	SRP468746	P1_DD2_G6	19359	17513	90.46	16102	14495	74.87	14495	74.87
SRR26543030	AMPLICON	507	21000447	PRJNA1013122	SAMN38015247	MIMARKS.survey,MIGS/MIMS/MIMARKS.wastewater	12865740	JMF	2018-06-07	public	run.zq,fastq,sra	gs,ncbi,s3	s3.us-east-1,ncbi.public,gs.us-east1	Activated Sludge [ENVO:00002046]	Activated Sludge [ENVO:00002046]	Waste Water [ENVO:00002001]	SRX22245076	Argentina	South America	Argentina	Illumina MiSeq	JMF-2204-03-0173	24.78 S 65.42 W	JMF-2204-03-0173B	PAIRED	PCR	METAGENOMIC	metagenome	ILLUMINA	2023-10-27T00:00:00Z	2023-10-27T09:50:00Z	1	JMF-2204-03-0173 P1_DD2_G5	SRP468746	P1_DD2_G5	41421	37643	90.88	35886	31711	76.56	31666	76.45
SRR26543031	AMPLICON	507	17901156	PRJNA1013122	SAMN38015246	MIMARKS.survey,MIGS/MIMS/MIMARKS.wastewater	11103959	JMF	2018-06-07	public	sra,run.zq,fastq	ncbi,s3,gs	ncbi.public,s3.us-east-1,gs.us-east1	Activated Sludge [ENVO:00002046]	Activated Sludge [ENVO:00002046]	Waste Water [ENVO:00002001]	SRX22245075	Argentina	South America	Argentina	Illumina MiSeq	JMF-2204-03-0172	30.02 S 59.53 W	JMF-2204-03-0172B	PAIRED	PCR	METAGENOMIC	metagenome	ILLUMINA	2023-10-27T00:00:00Z	2023-10-27T09:49:00Z	1	JMF-2204-03-0172 P1_DD2_G4	SRP468746	P1_DD2_G4	35308	31730	89.87	29027	26000	73.64	26000	73.64
SRR26543032	AMPLICON	507	9821604	PRJNA1013122	SAMN38015245	MIMARKS.survey,MIGS/MIMS/MIMARKS.wastewater	6436221	JMF	2018-06-05	public	run.zq,fastq,sra	s3,ncbi,gs	gs.us-east1,s3.us-east-1,ncbi.public	Activated Sludge [ENVO:00002046]	Activated Sludge [ENVO:00002046]	Waste Water [ENVO:00002001]	SRX22245074	Argentina	South America	Argentina	Illumina MiSeq	JMF-2204-03-0170	34.59 S 58.63 W	JMF-2204-03-0170B	PAIRED	PCR	METAGENOMIC	metagenome	ILLUMINA	2023-10-27T00:00:00Z	2023-10-27T09:49:00Z	1	JMF-2204-03-0170 P1_DD2_G2	SRP468746	P1_DD2_G2	19372	16552	85.44	15331	13984	72.19	13984	72.19
SRR26543033	AMPLICON	507	18341232	PRJNA1013122	SAMN38015244	MIMARKS.survey,MIGS/MIMS/MIMARKS.wastewater	11360180	JMF	2018-06-01	public	sra,run.zq,fastq	gs,ncbi,s3	s3.us-east-1,ncbi.public,gs.us-east1	Activated Sludge [ENVO:00002046]	Activated Sludge [ENVO:00002046]	Waste Water [ENVO:00002001]	SRX22245073	Argentina	South America	Argentina	Illumina MiSeq	JMF-2204-03-0169	34.71 S 58.28 W	JMF-2204-03-0169B	PAIRED	PCR	METAGENOMIC	metagenome	ILLUMINA	2023-10-27T00:00:00Z	2023-10-27T09:49:00Z	1	JMF-2204-03-0169 P1_DD2_G1	SRP468746	P1_DD2_G1	36176	32525	89.91	30778	29198	80.71	29194	80.7
SRR26543034	AMPLICON	507	10470564	PRJNA1013122	SAMN38015243	MIMARKS.survey,MIGS/MIMS/MIMARKS.wastewater	6466649	JMF	2018-06-21	public	fastq,run.zq,sra	gs,s3,ncbi	s3.us-east-1,ncbi.public,gs.us-east1	Activated Sludge [ENVO:00002046]	Activated Sludge [ENVO:00002046]	Waste Water [ENVO:00002001]	SRX22245072	United Kingdom	Europe	United Kingdom	Illumina MiSeq	JMF-2204-03-0167	54.98 N 1.62 W	JMF-2204-03-0167B	PAIRED	PCR	METAGENOMIC	metagenome	ILLUMINA	2023-10-27T00:00:00Z	2023-10-27T09:49:00Z	1	JMF-2204-03-0167 P1_DD2_F11	SRP468746	P1_DD2_F11	20652	18859	91.32	18268	14016	67.87	14016	67.87
SRR26543035	AMPLICON	507	11896755	PRJNA1013122	SAMN38015242	MIMARKS.survey,MIGS/MIMS/MIMARKS.wastewater	7492058	JMF	2018-06-21	public	sra,run.zq,fastq	s3,ncbi,gs	ncbi.public,s3.us-east-1,gs.us-east1	Activated Sludge [ENVO:00002046]	Activated Sludge [ENVO:00002046]	Waste Water [ENVO:00002001]	SRX22245071	United Kingdom	Europe	United Kingdom	Illumina MiSeq	JMF-2204-03-0166	54.98 N 1.62 W	JMF-2204-03-0166B	PAIRED	PCR	METAGENOMIC	metagenome	ILLUMINA	2023-10-27T00:00:00Z	2023-10-27T09:49:00Z	1	JMF-2204-03-0166 P1_DD2_F10	SRP468746	P1_DD2_F10	23465	20854	88.87	19532	15571	66.36	15451	65.85
SRR26543036	AMPLICON	507	16244787	PRJNA1013122	SAMN38015134	MIMARKS.survey,MIGS/MIMS/MIMARKS.wastewater	10104701	JMF	2018-02-15	public	run.zq,fastq,sra	gs,ncbi,s3	ncbi.public,s3.us-east-1,gs.us-east1	Activated Sludge [ENVO:00002046]	Activated Sludge [ENVO:00002046]	Waste Water [ENVO:00002001]	SRX22245070	Cyprus	Asia	Cyprus	Illumina MiSeq	JMF-2204-03-0013	35.19 N 33.38 E	JMF-2204-03-0013B	PAIRED	PCR	METAGENOMIC	metagenome	ILLUMINA	2023-10-27T00:00:00Z	2023-10-27T09:50:00Z	1	JMF-2204-03-0013 P1_DD1_B1	SRP468746	P1_DD1_B1	32041	28595	89.25	26284	22616	70.58	22616	70.58
SRR26543037	AMPLICON	507	8659053	PRJNA1013122	SAMN38015241	MIMARKS.survey,MIGS/MIMS/MIMARKS.wastewater	5528989	JMF	2018-06-21	public	run.zq,sra,fastq	ncbi,gs,s3	s3.us-east-1,ncbi.public,gs.us-east1	Activated Sludge [ENVO:00002046]	Activated Sludge [ENVO:00002046]	Waste Water [ENVO:00002001]	SRX22245069	United Kingdom	Europe	United Kingdom	Illumina MiSeq	JMF-2204-03-0165	54.98 N 1.62 W	JMF-2204-03-0165B	PAIRED	PCR	METAGENOMIC	metagenome	ILLUMINA	2023-10-27T00:00:00Z	2023-10-27T09:48:00Z	1	JMF-2204-03-0165 P1_DD2_F9	SRP468746	P1_DD2_F9	17079	15047	88.1	12911	11254	65.89	11248	65.86
SRR26543038	AMPLICON	507	743769	PRJNA1013122	SAMN38015240	MIMARKS.survey,MIGS/MIMS/MIMARKS.wastewater	586314	JMF	2018-06-11	public	sra,fastq,run.zq	ncbi,gs,s3	gs.us-east1,s3.us-east-1,ncbi.public	Activated Sludge [ENVO:00002046]	Activated Sludge [ENVO:00002046]	Waste Water [ENVO:00002001]	SRX22245068	Argentina	South America	Argentina	Illumina MiSeq	JMF-2204-03-0164	34.48 S 58.75 W	JMF-2204-03-0164B	PAIRED	PCR	METAGENOMIC	metagenome	ILLUMINA	2023-10-27T00:00:00Z	2023-10-27T09:48:00Z	1	JMF-2204-03-0164 P1_DD2_F8	SRP468746	P1_DD2_F8	1467	392	26.72	81	81	5.52	81	5.52
SRR26543039	AMPLICON	507	11675703	PRJNA1013122	SAMN38015239	MIMARKS.survey,MIGS/MIMS/MIMARKS.wastewater	7384347	JMF	2018-06-11	public	sra,fastq,run.zq	s3,gs,ncbi	gs.us-east1,s3.us-east-1,ncbi.public	Activated Sludge [ENVO:00002046]	Activated Sludge [ENVO:00002046]	Waste Water [ENVO:00002001]	SRX22245067	Argentina	South America	Argentina	Illumina MiSeq	JMF-2204-03-0163	34.48 S 58.91 W	JMF-2204-03-0163B	PAIRED	PCR	METAGENOMIC	metagenome	ILLUMINA	2023-10-27T00:00:00Z	2023-10-27T09:48:00Z	1	JMF-2204-03-0163 P1_DD2_F7	SRP468746	P1_DD2_F7	23029	20236	87.87	15783	13850	60.14	13850	60.14
SRR26543040	AMPLICON	507	14329341	PRJNA1013122	SAMN38015238	MIMARKS.survey,MIGS/MIMS/MIMARKS.wastewater	8850128	JMF	2018-06-11	public	fastq,sra,run.zq	gs,ncbi,s3	s3.us-east-1,gs.us-east1,ncbi.public	Activated Sludge [ENVO:00002046]	Activated Sludge [ENVO:00002046]	Waste Water [ENVO:00002001]	SRX22245066	Argentina	South America	Argentina	Illumina MiSeq	JMF-2204-03-0162	34.71 S 58.52 W	JMF-2204-03-0162B	PAIRED	PCR	METAGENOMIC	metagenome	ILLUMINA	2023-10-27T00:00:00Z	2023-10-27T09:49:00Z	1	JMF-2204-03-0162 P1_DD2_F6	SRP468746	P1_DD2_F6	28263	25630	90.68	24256	22222	78.63	22222	78.63
SRR26543041	AMPLICON	507	19180824	PRJNA1013122	SAMN38015175	MIMARKS.survey,MIGS/MIMS/MIMARKS.wastewater	11740657	JMF	2018-04-04	public	sra,run.zq,fastq	s3,gs,ncbi	s3.us-east-1,ncbi.public,gs.us-east1	Activated Sludge [ENVO:00002046]	Activated Sludge [ENVO:00002046]	Waste Water [ENVO:00002001]	SRX22245065	South Africa	Africa	South Africa	Illumina MiSeq	JMF-2204-03-0070	26.18 S 28.35 E	JMF-2204-03-0070B	PAIRED	PCR	METAGENOMIC	metagenome	ILLUMINA	2023-10-27T00:00:00Z	2023-10-27T09:49:00Z	1	JMF-2204-03-0070 P1_DD1_F10	SRP468746	P1_DD1_F10	37832	34359	90.82	33414	31619	83.58	31592	83.51
SRR26543042	AMPLICON	507	10576020	PRJNA1013122	SAMN38015651	MIMARKS.survey,MIGS/MIMS/MIMARKS.wastewater	6409668	JMF	2018-11-29	public	fastq,run.zq,sra	s3,gs,ncbi	s3.us-east-1,gs.us-east1,ncbi.public	Activated Sludge [ENVO:00002046]	Activated Sludge [ENVO:00002046]	Waste Water [ENVO:00002001]	SRX22245064	USA	North America	USA	Illumina MiSeq	JMF-2204-03-0697	36.74 N 119.79 W	JMF-2204-03-0697B	PAIRED	PCR	METAGENOMIC	metagenome	ILLUMINA	2023-10-27T00:00:00Z	2023-10-27T09:49:00Z	1	JMF-2204-03-0697 P2_DD4_G1	SRP468746	P2_DD4_G1	20860	19152	91.81	17896	16235	77.83	16235	77.83
SRR26543043	AMPLICON	507	14424150	PRJNA1013122	SAMN38015650	MIMARKS.survey,MIGS/MIMS/MIMARKS.wastewater	8798428	JMF	2018-12-14	public	run.zq,sra,fastq	s3,gs,ncbi	gs.us-east1,s3.us-east-1,ncbi.public	Activated Sludge [ENVO:00002046]	Activated Sludge [ENVO:00002046]	Waste Water [ENVO:00002001]	SRX22245063	USA	North America	USA	Illumina MiSeq	JMF-2204-03-0694	35.28 N 120.66 W	JMF-2204-03-0694B	PAIRED	PCR	METAGENOMIC	metagenome	ILLUMINA	2023-10-27T00:00:00Z	2023-10-27T09:49:00Z	1	JMF-2204-03-0694 P2_DD4_F6	SRP468746	P2_DD4_F6	28450	25791	90.65	24615	22963	80.71	22774	80.05
SRR26543044	AMPLICON	507	13701168	PRJNA1013122	SAMN38015649	MIMARKS.survey,MIGS/MIMS/MIMARKS.wastewater	8202346	JMF	2018-12-10	public	fastq,sra,run.zq	gs,ncbi,s3	ncbi.public,gs.us-east1,s3.us-east-1	Activated Sludge [ENVO:00002046]	Activated Sludge [ENVO:00002046]	Waste Water [ENVO:00002001]	SRX22245062	USA	North America	USA	Illumina MiSeq	JMF-2204-03-0693	37.13 N 121.65 W	JMF-2204-03-0693B	PAIRED	PCR	METAGENOMIC	metagenome	ILLUMINA	2023-10-27T00:00:00Z	2023-10-27T09:49:00Z	1	JMF-2204-03-0693 P2_DD4_F5	SRP468746	P2_DD4_F5	27024	25100	92.88	24056	22704	84.01	22664	83.87
SRR26543045	AMPLICON	507	15417870	PRJNA1013122	SAMN38015648	MIMARKS.survey,MIGS/MIMS/MIMARKS.wastewater	9364861	JMF	2018-11-06	public	run.zq,fastq,sra	s3,gs,ncbi	ncbi.public,s3.us-east-1,gs.us-east1	Activated Sludge [ENVO:00002046]	Activated Sludge [ENVO:00002046]	Waste Water [ENVO:00002001]	SRX22245061	USA	North America	USA	Illumina MiSeq	JMF-2204-03-0691	34.46 N 118.57 W	JMF-2204-03-0691B	PAIRED	PCR	METAGENOMIC	metagenome	ILLUMINA	2023-10-27T00:00:00Z	2023-10-27T09:49:00Z	1	JMF-2204-03-0691 P2_DD4_F3	SRP468746	P2_DD4_F3	30410	27801	91.42	26117	24467	80.46	24467	80.46
SRR26543046	AMPLICON	507	14382576	PRJNA1013122	SAMN38015647	MIMARKS.survey,MIGS/MIMS/MIMARKS.wastewater	8597174	JMF	2018-11-06	public	fastq,run.zq,sra	s3,gs,ncbi	ncbi.public,gs.us-east1,s3.us-east-1	Activated Sludge [ENVO:00002046]	Activated Sludge [ENVO:00002046]	Waste Water [ENVO:00002001]	SRX22245060	USA	North America	USA	Illumina MiSeq	JMF-2204-03-0690	34.07 N 118.03 W	JMF-2204-03-0690B	PAIRED	PCR	METAGENOMIC	metagenome	ILLUMINA	2023-10-27T00:00:00Z	2023-10-27T09:49:00Z	1	JMF-2204-03-0690 P2_DD4_F2	SRP468746	P2_DD4_F2	28368	26278	92.63	24399	21836	76.97	21836	76.97
SRR26543047	AMPLICON	507	6559566	PRJNA1013122	SAMN38015646	MIMARKS.survey,MIGS/MIMS/MIMARKS.wastewater	4147941	JMF	2018-11-29	public	sra,fastq,run.zq	s3,ncbi,gs	s3.us-east-1,gs.us-east1,ncbi.public	Activated Sludge [ENVO:00002046]	Activated Sludge [ENVO:00002046]	Waste Water [ENVO:00002001]	SRX22245059	USA	North America	USA	Illumina MiSeq	JMF-2204-03-0689	37.3 N 120.48 W	JMF-2204-03-0689B	PAIRED	PCR	METAGENOMIC	metagenome	ILLUMINA	2023-10-27T00:00:00Z	2023-10-27T09:51:00Z	1	JMF-2204-03-0689 P2_DD4_F1	SRP468746	P2_DD4_F1	12938	11485	88.77	6767	5254	40.61	5254	40.61
SRR26543048	AMPLICON	507	12936105	PRJNA1013122	SAMN38015645	MIMARKS.survey,MIGS/MIMS/MIMARKS.wastewater	7864793	JMF	2018-12-11	public	fastq,run.zq,sra	s3,ncbi,gs	ncbi.public,gs.us-east1,s3.us-east-1	Activated Sludge [ENVO:00002046]	Activated Sludge [ENVO:00002046]	Waste Water [ENVO:00002001]	SRX22245058	USA	North America	USA	Illumina MiSeq	JMF-2204-03-0687	37 N 121.56 W	JMF-2204-03-0687B	PAIRED	PCR	METAGENOMIC	metagenome	ILLUMINA	2023-10-27T00:00:00Z	2023-10-27T09:49:00Z	1	JMF-2204-03-0687 P2_DD4_E7	SRP468746	P2_DD4_E7	25515	23292	91.29	21367	19222	75.34	19222	75.34
SRR26543049	AMPLICON	507	8337108	PRJNA1013122	SAMN38015644	MIMARKS.survey,MIGS/MIMS/MIMARKS.wastewater	5307598	JMF	2018-12-14	public	run.zq,fastq,sra	ncbi,s3,gs	gs.us-east1,ncbi.public,s3.us-east-1	Activated Sludge [ENVO:00002046]	Activated Sludge [ENVO:00002046]	Waste Water [ENVO:00002001]	SRX22245057	USA	North America	USA	Illumina MiSeq	JMF-2204-03-0686	35.31 N 120.84 W	JMF-2204-03-0686B	PAIRED	PCR	METAGENOMIC	metagenome	ILLUMINA	2023-10-27T00:00:00Z	2023-10-27T09:49:00Z	1	JMF-2204-03-0686 P2_DD4_E6	SRP468746	P2_DD4_E6	16444	13986	85.05	9478	7435	45.21	7435	45.21
SRR26543050	AMPLICON	507	12678549	PRJNA1013122	SAMN38015643	MIMARKS.survey,MIGS/MIMS/MIMARKS.wastewater	7676220	JMF	2018-12-10	public	fastq,run.zq,sra	gs,ncbi,s3	s3.us-east-1,ncbi.public,gs.us-east1	Activated Sludge [ENVO:00002046]	Activated Sludge [ENVO:00002046]	Waste Water [ENVO:00002001]	SRX22245056	USA	North America	USA	Illumina MiSeq	JMF-2204-03-0685	36.85 N 121.54 W	JMF-2204-03-0685B	PAIRED	PCR	METAGENOMIC	metagenome	ILLUMINA	2023-10-27T00:00:00Z	2023-10-27T09:49:00Z	1	JMF-2204-03-0685 P2_DD4_E5	SRP468746	P2_DD4_E5	25007	23048	92.17	21322	19252	76.99	19252	76.99
SRR26543051	AMPLICON	507	7377357	PRJNA1013122	SAMN38015642	MIMARKS.survey,MIGS/MIMS/MIMARKS.wastewater	4756034	JMF	2018-11-06	public	fastq,sra,run.zq	gs,ncbi,s3	ncbi.public,gs.us-east1,s3.us-east-1	Activated Sludge [ENVO:00002046]	Activated Sludge [ENVO:00002046]	Waste Water [ENVO:00002001]	SRX22245055	USA	North America	USA	Illumina MiSeq	JMF-2204-03-0684	33.98 N 118.03 W	JMF-2204-03-0684B	PAIRED	PCR	METAGENOMIC	metagenome	ILLUMINA	2023-10-27T00:00:00Z	2023-10-27T09:49:00Z	1	JMF-2204-03-0684 P2_DD4_E4	SRP468746	P2_DD4_E4	14551	12548	86.23	5891	4761	32.72	4752	32.66
SRR26543052	AMPLICON	507	17667429	PRJNA1013122	SAMN38015174	MIMARKS.survey,MIGS/MIMS/MIMARKS.wastewater	10909137	JMF	2018-04-04	public	fastq,run.zq,sra	ncbi,s3,gs	gs.us-east1,ncbi.public,s3.us-east-1	Activated Sludge [ENVO:00002046]	Activated Sludge [ENVO:00002046]	Waste Water [ENVO:00002001]	SRX22245054	South Africa	Africa	South Africa	Illumina MiSeq	JMF-2204-03-0069	26.18 S 28.35 E	JMF-2204-03-0069B	PAIRED	PCR	METAGENOMIC	metagenome	ILLUMINA	2023-10-27T00:00:00Z	2023-10-27T09:49:00Z	1	JMF-2204-03-0069 P1_DD1_F9	SRP468746	P1_DD1_F9	34847	31397	90.1	29308	25938	74.43	25938	74.43
SRR26543053	AMPLICON	507	10083723	PRJNA1013122	SAMN38015641	MIMARKS.survey,MIGS/MIMS/MIMARKS.wastewater	6184011	JMF	2018-11-07	public	sra,run.zq,fastq	ncbi,gs,s3	ncbi.public,gs.us-east1,s3.us-east-1	Activated Sludge [ENVO:00002046]	Activated Sludge [ENVO:00002046]	Waste Water [ENVO:00002001]	SRX22245053	USA	North America	USA	Illumina MiSeq	JMF-2204-03-0683	34.39 N 118.54 W	JMF-2204-03-0683B	PAIRED	PCR	METAGENOMIC	metagenome	ILLUMINA	2023-10-27T00:00:00Z	2023-10-27T09:49:00Z	1	JMF-2204-03-0683 P2_DD4_E3	SRP468746	P2_DD4_E3	19889	18184	91.43	16542	14742	74.12	14742	74.12
SRR26543054	AMPLICON	507	10818873	PRJNA1013122	SAMN38015640	MIMARKS.survey,MIGS/MIMS/MIMARKS.wastewater	6584655	JMF	2018-10-18	public	sra,fastq,run.zq	s3,gs,ncbi	s3.us-east-1,ncbi.public,gs.us-east1	Activated Sludge [ENVO:00002046]	Activated Sludge [ENVO:00002046]	Waste Water [ENVO:00002001]	SRX22245052	USA	North America	USA	Illumina MiSeq	JMF-2204-03-0682	45.71 N 121.46 W	JMF-2204-03-0682B	PAIRED	PCR	METAGENOMIC	metagenome	ILLUMINA	2023-10-27T00:00:00Z	2023-10-27T09:49:00Z	1	JMF-2204-03-0682 P2_DD4_E2	SRP468746	P2_DD4_E2	21339	19475	91.26	17049	15246	71.45	15246	71.45
SRR26543055	AMPLICON	507	15295176	PRJNA1013122	SAMN38015639	MIMARKS.survey,MIGS/MIMS/MIMARKS.wastewater	9165661	JMF	2018-11-29	public	sra,run.zq,fastq	s3,ncbi,gs	gs.us-east1,s3.us-east-1,ncbi.public	Activated Sludge [ENVO:00002046]	Activated Sludge [ENVO:00002046]	Waste Water [ENVO:00002001]	SRX22245051	USA	North America	USA	Illumina MiSeq	JMF-2204-03-0681	35.37 N 119.02 W	JMF-2204-03-0681B	PAIRED	PCR	METAGENOMIC	metagenome	ILLUMINA	2023-10-27T00:00:00Z	2023-10-27T09:49:00Z	1	JMF-2204-03-0681 P2_DD4_E1	SRP468746	P2_DD4_E1	30168	27869	92.38	26469	24826	82.29	24826	82.29
SRR26543056	AMPLICON	507	8038485	PRJNA1013122	SAMN38015638	MIMARKS.survey,MIGS/MIMS/MIMARKS.wastewater	4833354	JMF	2018-12-05	public	fastq,run.zq,sra	gs,s3,ncbi	s3.us-east-1,ncbi.public,gs.us-east1	Activated Sludge [ENVO:00002046]	Activated Sludge [ENVO:00002046]	Waste Water [ENVO:00002001]	SRX22245050	USA	North America	USA	Illumina MiSeq	JMF-2204-03-0678	38.25 N 122.04 W	JMF-2204-03-0678B	PAIRED	PCR	METAGENOMIC	metagenome	ILLUMINA	2023-10-27T00:00:00Z	2023-10-27T09:49:00Z	1	JMF-2204-03-0678 P2_DD4_D6	SRP468746	P2_DD4_D6	15855	14711	92.78	13055	11388	71.83	11384	71.8
SRR26543057	AMPLICON	507	19106802	PRJNA1013122	SAMN38015637	MIMARKS.survey,MIGS/MIMS/MIMARKS.wastewater	11577912	JMF	2018-11-06	public	sra,run.zq,fastq	s3,ncbi,gs	s3.us-east-1,ncbi.public,gs.us-east1	Activated Sludge [ENVO:00002046]	Activated Sludge [ENVO:00002046]	Waste Water [ENVO:00002001]	SRX22245049	USA	North America	USA	Illumina MiSeq	JMF-2204-03-0677	34.69 N 118.15 W	JMF-2204-03-0677B	PAIRED	PCR	METAGENOMIC	metagenome	ILLUMINA	2023-10-27T00:00:00Z	2023-10-27T09:49:00Z	1	JMF-2204-03-0677 P2_DD4_D5	SRP468746	P2_DD4_D5	37686	34614	91.85	32754	30696	81.45	30696	81.45
SRR26543058	AMPLICON	507	14025141	PRJNA1013122	SAMN38015636	MIMARKS.survey,MIGS/MIMS/MIMARKS.wastewater	8252359	JMF	2018-10-24	public	fastq,sra,run.zq	ncbi,s3,gs	s3.us-east-1,gs.us-east1,ncbi.public	Activated Sludge [ENVO:00002046]	Activated Sludge [ENVO:00002046]	Waste Water [ENVO:00002001]	SRX22245048	USA	North America	USA	Illumina MiSeq	JMF-2204-03-0675	37.77 N 122.42 W	JMF-2204-03-0675B	PAIRED	PCR	METAGENOMIC	metagenome	ILLUMINA	2023-10-27T00:00:00Z	2023-10-27T09:49:00Z	1	JMF-2204-03-0675 P2_DD4_D3	SRP468746	P2_DD4_D3	27663	25940	93.77	24684	23407	84.61	23281	84.16
SRR26543059	AMPLICON	507	11262498	PRJNA1013122	SAMN38015635	MIMARKS.survey,MIGS/MIMS/MIMARKS.wastewater	6791512	JMF	2018-11-07	public	run.zq,fastq,sra	ncbi,s3,gs	gs.us-east1,s3.us-east-1,ncbi.public	Activated Sludge [ENVO:00002046]	Activated Sludge [ENVO:00002046]	Waste Water [ENVO:00002001]	SRX22245047	USA	North America	USA	Illumina MiSeq	JMF-2204-03-0669	33.86 N 118.06 W	JMF-2204-03-0669B	PAIRED	PCR	METAGENOMIC	metagenome	ILLUMINA	2023-10-27T00:00:00Z	2023-10-27T09:49:00Z	1	JMF-2204-03-0669 P2_DD4_C5	SRP468746	P2_DD4_C5	22214	20498	92.28	18434	16218	73.01	16218	73.01
SRR26543060	AMPLICON	507	5466474	PRJNA1013122	SAMN38015634	MIMARKS.survey,MIGS/MIMS/MIMARKS.wastewater	3414042	JMF	2018-10-16	public	sra,run.zq,fastq	ncbi,gs,s3	s3.us-east-1,ncbi.public,gs.us-east1	Activated Sludge [ENVO:00002046]	Activated Sludge [ENVO:00002046]	Waste Water [ENVO:00002001]	SRX22245046	USA	North America	USA	Illumina MiSeq	JMF-2204-03-0667	37.77 N 122.42 W	JMF-2204-03-0667B	PAIRED	PCR	METAGENOMIC	metagenome	ILLUMINA	2023-10-27T00:00:00Z	2023-10-27T09:49:00Z	1	JMF-2204-03-0667 P2_DD4_C3	SRP468746	P2_DD4_C3	10782	9698	89.95	6409	4852	45	4852	45
SRR26543061	AMPLICON	507	4044339	PRJNA1013122	SAMN38015616	MIMARKS.survey,MIGS/MIMS/MIMARKS.wastewater	2538686	JMF	2018-04-05	public	sra,run.zq,fastq	ncbi,s3,gs	gs.us-east1,ncbi.public,s3.us-east-1	Activated Sludge [ENVO:00002046]	Activated Sludge [ENVO:00002046]	Waste Water [ENVO:00002001]	SRX22245045	Switzerland	Europe	Switzerland	Illumina MiSeq	JMF-2204-03-0644	47.24 N 8.74 E	JMF-2204-03-0644B	PAIRED	PCR	METAGENOMIC	metagenome	ILLUMINA	2023-10-27T00:00:00Z	2023-10-27T09:49:00Z	1	JMF-2204-03-0644 P2_DD3_H5	SRP468746	P2_DD3_H5	7977	7190	90.13	4424	3381	42.38	3381	42.38
SRR26543062	AMPLICON	507	12435696	PRJNA1013122	SAMN38015615	MIMARKS.survey,MIGS/MIMS/MIMARKS.wastewater	7442509	JMF	2018-04-05	public	fastq,run.zq,sra	s3,gs,ncbi	gs.us-east1,s3.us-east-1,ncbi.public	Activated Sludge [ENVO:00002046]	Activated Sludge [ENVO:00002046]	Waste Water [ENVO:00002001]	SRX22245044	Switzerland	Europe	Switzerland	Illumina MiSeq	JMF-2204-03-0643	47.09 N 7.58 E	JMF-2204-03-0643B	PAIRED	PCR	METAGENOMIC	metagenome	ILLUMINA	2023-10-27T00:00:00Z	2023-10-27T09:49:00Z	1	JMF-2204-03-0643 P2_DD3_H4	SRP468746	P2_DD3_H4	24528	22597	92.13	21076	18856	76.88	18856	76.88
SRR26543063	AMPLICON	507	20472660	PRJNA1013122	SAMN38015614	MIMARKS.survey,MIGS/MIMS/MIMARKS.wastewater	12265559	JMF	2018-04-04	public	fastq,run.zq,sra	s3,ncbi,gs	s3.us-east-1,ncbi.public,gs.us-east1	Activated Sludge [ENVO:00002046]	Activated Sludge [ENVO:00002046]	Waste Water [ENVO:00002001]	SRX22245043	Switzerland	Europe	Switzerland	Illumina MiSeq	JMF-2204-03-0642	47.55 N 7.63 E	JMF-2204-03-0642B	PAIRED	PCR	METAGENOMIC	metagenome	ILLUMINA	2023-10-27T00:00:00Z	2023-10-27T09:49:00Z	1	JMF-2204-03-0642 P2_DD3_H3	SRP468746	P2_DD3_H3	40380	37379	92.57	34730	30696	76.02	30696	76.02
SRR26543064	AMPLICON	507	9826167	PRJNA1013122	SAMN38015613	MIMARKS.survey,MIGS/MIMS/MIMARKS.wastewater	6209509	JMF	2018-04-04	public	run.zq,fastq,sra	ncbi,s3,gs	ncbi.public,gs.us-east1,s3.us-east-1	Activated Sludge [ENVO:00002046]	Activated Sludge [ENVO:00002046]	Waste Water [ENVO:00002001]	SRX22245042	Switzerland	Europe	Switzerland	Illumina MiSeq	JMF-2204-03-0641	47.38 N 8.54 E	JMF-2204-03-0641B	PAIRED	PCR	METAGENOMIC	metagenome	ILLUMINA	2023-10-27T00:00:00Z	2023-10-27T09:49:00Z	1	JMF-2204-03-0641 P2_DD3_H2	SRP468746	P2_DD3_H2	19381	17069	88.07	8831	6510	33.59	6510	33.59
SRR26543065	AMPLICON	507	11922612	PRJNA1013122	SAMN38015612	MIMARKS.survey,MIGS/MIMS/MIMARKS.wastewater	7251143	JMF	2018-04-03	public	run.zq,sra,fastq	ncbi,gs,s3	ncbi.public,gs.us-east1,s3.us-east-1	Activated Sludge [ENVO:00002046]	Activated Sludge [ENVO:00002046]	Waste Water [ENVO:00002001]	SRX22245041	Switzerland	Europe	Switzerland	Illumina MiSeq	JMF-2204-03-0640	47.52 N 8.54 E	JMF-2204-03-0640B	PAIRED	PCR	METAGENOMIC	metagenome	ILLUMINA	2023-10-27T00:00:00Z	2023-10-27T09:49:00Z	1	JMF-2204-03-0640 P2_DD3_H1	SRP468746	P2_DD3_H1	23516	21674	92.17	20174	19105	81.24	19105	81.24
SRR26543066	AMPLICON	507	10796058	PRJNA1013122	SAMN38015171	MIMARKS.survey,MIGS/MIMS/MIMARKS.wastewater	6872810	JMF	2018-04-04	public	fastq,run.zq,sra	s3,ncbi,gs	s3.us-east-1,gs.us-east1,ncbi.public	Activated Sludge [ENVO:00002046]	Activated Sludge [ENVO:00002046]	Waste Water [ENVO:00002001]	SRX22245040	South Africa	Africa	South Africa	Illumina MiSeq	JMF-2204-03-0066	30.04 S 30.89 E	JMF-2204-03-0066B	PAIRED	PCR	METAGENOMIC	metagenome	ILLUMINA	2023-10-27T00:00:00Z	2023-10-27T09:50:00Z	1	JMF-2204-03-0066 P1_DD1_F6	SRP468746	P1_DD1_F6	21294	18707	87.85	14300	12221	57.39	12221	57.39
SRR26543067	AMPLICON	507	11574810	PRJNA1013122	SAMN38015611	MIGS/MIMS/MIMARKS.wastewater,MIMARKS.survey	6955739	JMF	2018-04-05	public	run.zq,fastq,sra	s3,gs,ncbi	s3.us-east-1,ncbi.public,gs.us-east1	Activated Sludge [ENVO:00002046]	Activated Sludge [ENVO:00002046]	Waste Water [ENVO:00002001]	SRX22245039	Switzerland	Europe	Switzerland	Illumina MiSeq	JMF-2204-03-0636	46.98 N 7.48 E	JMF-2204-03-0636B	PAIRED	PCR	METAGENOMIC	metagenome	ILLUMINA	2023-10-27T00:00:00Z	2023-10-27T09:49:00Z	1	JMF-2204-03-0636 P2_DD3_G6	SRP468746	P2_DD3_G6	22830	21101	92.43	19860	17850	78.19	17849	78.18
SRR26543068	AMPLICON	507	15651597	PRJNA1013122	SAMN38015610	MIMARKS.survey,MIGS/MIMS/MIMARKS.wastewater	9348581	JMF	2018-04-04	public	sra,run.zq,fastq	ncbi,gs,s3	gs.us-east1,s3.us-east-1,ncbi.public	Activated Sludge [ENVO:00002046]	Activated Sludge [ENVO:00002046]	Waste Water [ENVO:00002001]	SRX22245038	Switzerland	Europe	Switzerland	Illumina MiSeq	JMF-2204-03-0635	47 N 9.5 E	JMF-2204-03-0635B	PAIRED	PCR	METAGENOMIC	metagenome	ILLUMINA	2023-10-27T00:00:00Z	2023-10-27T09:49:00Z	1	JMF-2204-03-0635 P2_DD3_G5	SRP468746	P2_DD3_G5	30871	28714	93.01	26885	24442	79.17	24442	79.17
SRR26543069	AMPLICON	507	11522589	PRJNA1013122	SAMN38015609	MIMARKS.survey,MIGS/MIMS/MIMARKS.wastewater	7039029	JMF	2018-04-05	public	run.zq,fastq,sra	ncbi,s3,gs	s3.us-east-1,gs.us-east1,ncbi.public	Activated Sludge [ENVO:00002046]	Activated Sludge [ENVO:00002046]	Waste Water [ENVO:00002001]	SRX22245037	Switzerland	Europe	Switzerland	Illumina MiSeq	JMF-2204-03-0634	47.09 N 7.58 E	JMF-2204-03-0634B	PAIRED	PCR	METAGENOMIC	metagenome	ILLUMINA	2023-10-27T00:00:00Z	2023-10-27T09:53:00Z	1	JMF-2204-03-0634 P2_DD3_G4	SRP468746	P2_DD3_G4	22727	20797	91.51	16270	14635	64.39	14633	64.39
SRR26543070	AMPLICON	507	17112771	PRJNA1013122	SAMN38015608	MIMARKS.survey,MIGS/MIMS/MIMARKS.wastewater	10141006	JMF	2018-04-04	public	fastq,sra,run.zq	gs,ncbi,s3	ncbi.public,s3.us-east-1,gs.us-east1	Activated Sludge [ENVO:00002046]	Activated Sludge [ENVO:00002046]	Waste Water [ENVO:00002001]	SRX22245036	Switzerland	Europe	Switzerland	Illumina MiSeq	JMF-2204-03-0633	46.18 N 8.86 E	JMF-2204-03-0633B	PAIRED	PCR	METAGENOMIC	metagenome	ILLUMINA	2023-10-27T00:00:00Z	2023-10-27T09:50:00Z	1	JMF-2204-03-0633 P2_DD3_G3	SRP468746	P2_DD3_G3	33753	31399	93.03	30171	27470	81.39	27448	81.32
SRR26543071	AMPLICON	507	24836409	PRJNA1013122	SAMN38015607	MIMARKS.survey,MIGS/MIMS/MIMARKS.wastewater	14570187	JMF	2018-04-03	public	run.zq,sra,fastq	gs,ncbi,s3	gs.us-east1,ncbi.public,s3.us-east-1	Activated Sludge [ENVO:00002046]	Activated Sludge [ENVO:00002046]	Waste Water [ENVO:00002001]	SRX22245035	Switzerland	Europe	Switzerland	Illumina MiSeq	JMF-2204-03-0632	47.42 N 9.38 E	JMF-2204-03-0632B	PAIRED	PCR	METAGENOMIC	metagenome	ILLUMINA	2023-10-27T00:00:00Z	2023-10-27T09:51:00Z	1	JMF-2204-03-0632 P2_DD3_G2	SRP468746	P2_DD3_G2	48987	45840	93.58	44311	42120	85.98	42087	85.91
SRR26543072	AMPLICON	507	19588959	PRJNA1013122	SAMN38015606	MIMARKS.survey,MIGS/MIMS/MIMARKS.wastewater	11659299	JMF	2018-04-03	public	fastq,run.zq,sra	ncbi,s3,gs	ncbi.public,s3.us-east-1,gs.us-east1	Activated Sludge [ENVO:00002046]	Activated Sludge [ENVO:00002046]	Waste Water [ENVO:00002001]	SRX22245034	Switzerland	Europe	Switzerland	Illumina MiSeq	JMF-2204-03-0631	47.08 N 8.28 E	JMF-2204-03-0631B	PAIRED	PCR	METAGENOMIC	metagenome	ILLUMINA	2023-10-27T00:00:00Z	2023-10-27T09:50:00Z	1	JMF-2204-03-0631 P2_DD3_G1	SRP468746	P2_DD3_G1	38637	35994	93.16	34593	31118	80.54	31097	80.49
SRR26543073	AMPLICON	507	16322865	PRJNA1013122	SAMN38015605	MIMARKS.survey,MIGS/MIMS/MIMARKS.wastewater	9949524	JMF	2018-04-10	public	sra,fastq,run.zq	gs,ncbi,s3	s3.us-east-1,gs.us-east1,ncbi.public	Activated Sludge [ENVO:00002046]	Activated Sludge [ENVO:00002046]	Waste Water [ENVO:00002001]	SRX22245033	Switzerland	Europe	Switzerland	Illumina MiSeq	JMF-2204-03-0629	47.18 N 8.46 E	JMF-2204-03-0629B	PAIRED	PCR	METAGENOMIC	metagenome	ILLUMINA	2023-10-27T00:00:00Z	2023-10-27T09:50:00Z	1	JMF-2204-03-0629 P2_DD3_F8	SRP468746	P2_DD3_F8	32195	29248	90.85	24961	21547	66.93	21547	66.93
SRR26543074	AMPLICON	507	6755268	PRJNA1013122	SAMN38015604	MIMARKS.survey,MIGS/MIMS/MIMARKS.wastewater	4328473	JMF	2018-04-05	public	fastq,sra,run.zq	ncbi,gs,s3	s3.us-east-1,gs.us-east1,ncbi.public	Activated Sludge [ENVO:00002046]	Activated Sludge [ENVO:00002046]	Waste Water [ENVO:00002001]	SRX22245032	Switzerland	Europe	Switzerland	Illumina MiSeq	JMF-2204-03-0627	47.4 N 8.62 E	JMF-2204-03-0627B	PAIRED	PCR	METAGENOMIC	metagenome	ILLUMINA	2023-10-27T00:00:00Z	2023-10-27T09:49:00Z	1	JMF-2204-03-0627 P2_DD3_F6	SRP468746	P2_DD3_F6	13324	11620	87.21	5546	4130	31	4130	31
SRR26543075	AMPLICON	507	6080958	PRJNA1013122	SAMN38015603	MIMARKS.survey,MIGS/MIMS/MIMARKS.wastewater	3882499	JMF	2018-04-04	public	fastq,sra,run.zq	ncbi,s3,gs	s3.us-east-1,ncbi.public,gs.us-east1	Activated Sludge [ENVO:00002046]	Activated Sludge [ENVO:00002046]	Waste Water [ENVO:00002001]	SRX22245031	Switzerland	Europe	Switzerland	Illumina MiSeq	JMF-2204-03-0626	47 N 9.5 E	JMF-2204-03-0626B	PAIRED	PCR	METAGENOMIC	metagenome	ILLUMINA	2023-10-27T00:00:00Z	2023-10-27T09:49:00Z	1	JMF-2204-03-0626 P2_DD3_F5	SRP468746	P2_DD3_F5	11994	10503	87.57	2899	2130	17.76	2130	17.76
SRR26543076	AMPLICON	507	6727383	PRJNA1013122	SAMN38015602	MIMARKS.survey,MIGS/MIMS/MIMARKS.wastewater	4240654	JMF	2018-04-04	public	sra,fastq,run.zq	ncbi,s3,gs	s3.us-east-1,ncbi.public,gs.us-east1	Activated Sludge [ENVO:00002046]	Activated Sludge [ENVO:00002046]	Waste Water [ENVO:00002001]	SRX22245030	Switzerland	Europe	Switzerland	Illumina MiSeq	JMF-2204-03-0625	47.39 N 9.28 E	JMF-2204-03-0625B	PAIRED	PCR	METAGENOMIC	metagenome	ILLUMINA	2023-10-27T00:00:00Z	2023-10-27T09:50:00Z	1	JMF-2204-03-0625 P2_DD3_F4	SRP468746	P2_DD3_F4	13269	11746	88.52	5619	3915	29.5	3915	29.5
SRR26543077	AMPLICON	507	18300165	PRJNA1013122	SAMN38015170	MIMARKS.survey,MIGS/MIMS/MIMARKS.wastewater	11395958	JMF	2018-04-04	public	run.zq,sra,fastq	gs,ncbi,s3	gs.us-east1,s3.us-east-1,ncbi.public	Activated Sludge [ENVO:00002046]	Activated Sludge [ENVO:00002046]	Waste Water [ENVO:00002001]	SRX22245029	South Africa	Africa	South Africa	Illumina MiSeq	JMF-2204-03-0060	25.75 S 28.23 E	JMF-2204-03-0060B	PAIRED	PCR	METAGENOMIC	metagenome	ILLUMINA	2023-10-27T00:00:00Z	2023-10-27T09:50:00Z	1	JMF-2204-03-0060 P1_DD1_E12	SRP468746	P1_DD1_E12	36095	32233	89.3	30404	25394	70.35	25359	70.26
SRR26543078	AMPLICON	507	13685958	PRJNA1013122	SAMN38015601	MIGS/MIMS/MIMARKS.wastewater,MIMARKS.survey	8189987	JMF	2018-04-04	public	fastq,run.zq,sra	ncbi,gs,s3	ncbi.public,gs.us-east1,s3.us-east-1	Activated Sludge [ENVO:00002046]	Activated Sludge [ENVO:00002046]	Waste Water [ENVO:00002001]	SRX22245028	Switzerland	Europe	Switzerland	Illumina MiSeq	JMF-2204-03-0624	46.77 N 7.57 E	JMF-2204-03-0624B	PAIRED	PCR	METAGENOMIC	metagenome	ILLUMINA	2023-10-27T00:00:00Z	2023-10-27T09:49:00Z	1	JMF-2204-03-0624 P2_DD3_F3	SRP468746	P2_DD3_F3	26994	24998	92.61	23601	21733	80.51	21733	80.51
SRR26543079	AMPLICON	507	20639970	PRJNA1013122	SAMN38015600	MIMARKS.survey,MIGS/MIMS/MIMARKS.wastewater	12358603	JMF	2018-04-03	public	run.zq,fastq,sra	s3,ncbi,gs	s3.us-east-1,ncbi.public,gs.us-east1	Activated Sludge [ENVO:00002046]	Activated Sludge [ENVO:00002046]	Waste Water [ENVO:00002001]	SRX22245027	Switzerland	Europe	Switzerland	Illumina MiSeq	JMF-2204-03-0623	47.15 N 9.03 E	JMF-2204-03-0623B	PAIRED	PCR	METAGENOMIC	metagenome	ILLUMINA	2023-10-27T00:00:00Z	2023-10-27T09:51:00Z	1	JMF-2204-03-0623 P2_DD3_F2	SRP468746	P2_DD3_F2	40710	37901	93.1	36499	33863	83.18	33831	83.1
SRR26543080	AMPLICON	507	19487052	PRJNA1013122	SAMN38015599	MIMARKS.survey,MIGS/MIMS/MIMARKS.wastewater	11687577	JMF	2018-04-09	public	fastq,run.zq,sra	s3,ncbi,gs	gs.us-east1,s3.us-east-1,ncbi.public	Activated Sludge [ENVO:00002046]	Activated Sludge [ENVO:00002046]	Waste Water [ENVO:00002001]	SRX22245026	Switzerland	Europe	Switzerland	Illumina MiSeq	JMF-2204-03-0620	47.41 N 8.4 E	JMF-2204-03-0620B	PAIRED	PCR	METAGENOMIC	metagenome	ILLUMINA	2023-10-27T00:00:00Z	2023-10-27T09:50:00Z	1	JMF-2204-03-0620 P2_DD3_E8	SRP468746	P2_DD3_E8	38436	35460	92.26	33500	29863	77.7	29844	77.65
SRR26543081	AMPLICON	507	235248	PRJNA1013122	SAMN38015543	MIMARKS.survey,MIGS/MIMS/MIMARKS.wastewater	230072	JMF	2018-04-29	public	sra,fastq,run.zq	ncbi,gs,s3	gs.us-east1,ncbi.public,s3.us-east-1	Activated Sludge [ENVO:00002046]	Activated Sludge [ENVO:00002046]	Waste Water [ENVO:00002001]	SRX22245025	Saudi Arabia	Asia	Saudi Arabia	Illumina MiSeq	JMF-2204-03-0553	24.02 N 38.19 E	JMF-2204-03-0553B	PAIRED	PCR	METAGENOMIC	metagenome	ILLUMINA	2023-10-27T00:00:00Z	2023-10-27T09:49:00Z	1	JMF-2204-03-0553 P2_DD2_G1	SRP468746	P2_DD2_G1	464	227	48.92	204	204	43.97	204	43.97
SRR26543082	AMPLICON	507	19033287	PRJNA1013122	SAMN38015542	MIMARKS.survey,MIGS/MIMS/MIMARKS.wastewater	11347916	JMF	2018-05-07	public	sra,run.zq,fastq	gs,s3,ncbi	s3.us-east-1,ncbi.public,gs.us-east1	Activated Sludge [ENVO:00002046]	Activated Sludge [ENVO:00002046]	Waste Water [ENVO:00002001]	SRX22245024	USA	North America	USA	Illumina MiSeq	JMF-2204-03-0550	42.13 N 72.75 W	JMF-2204-03-0550B	PAIRED	PCR	METAGENOMIC	metagenome	ILLUMINA	2023-10-27T00:00:00Z	2023-10-27T09:51:00Z	1	JMF-2204-03-0550 P2_DD2_F10	SRP468746	P2_DD2_F10	37541	34982	93.18	33873	32026	85.31	32017	85.29
SRR26543083	AMPLICON	507	13955175	PRJNA1013122	SAMN38015164	MIMARKS.survey,MIGS/MIMS/MIMARKS.wastewater	8527572	JMF	2018-03-21	public	sra,run.zq,fastq	gs,ncbi,s3	ncbi.public,gs.us-east1,s3.us-east-1	Activated Sludge [ENVO:00002046]	Activated Sludge [ENVO:00002046]	Waste Water [ENVO:00002001]	SRX22245023	Germany	Europe	Germany	Illumina MiSeq	JMF-2204-03-0051	48.78 N 9.18 E	JMF-2204-03-0051B	PAIRED	PCR	METAGENOMIC	metagenome	ILLUMINA	2023-10-27T00:00:00Z	2023-10-27T09:50:00Z	1	JMF-2204-03-0051 P1_DD1_E3	SRP468746	P1_DD1_E3	27525	25191	91.52	23391	20751	75.39	20751	75.39
SRR26543084	AMPLICON	507	8230638	PRJNA1013122	SAMN38015541	MIMARKS.survey,MIGS/MIMS/MIMARKS.wastewater	5170784	JMF	2018-05-03	public	run.zq,fastq,sra	ncbi,s3,gs	ncbi.public,gs.us-east1,s3.us-east-1	Activated Sludge [ENVO:00002046]	Activated Sludge [ENVO:00002046]	Waste Water [ENVO:00002001]	SRX22245022	USA	North America	USA	Illumina MiSeq	JMF-2204-03-0549	41.6 N 72.88 W	JMF-2204-03-0549B	PAIRED	PCR	METAGENOMIC	metagenome	ILLUMINA	2023-10-27T00:00:00Z	2023-10-27T09:49:00Z	1	JMF-2204-03-0549 P2_DD2_F9	SRP468746	P2_DD2_F9	16234	14621	90.06	13229	10710	65.97	10710	65.97
SRR26543085	AMPLICON	507	14722266	PRJNA1013122	SAMN38015540	MIMARKS.survey,MIGS/MIMS/MIMARKS.wastewater	8762136	JMF	2018-05-02	public	run.zq,fastq,sra	ncbi,gs,s3	ncbi.public,gs.us-east1,s3.us-east-1	Activated Sludge [ENVO:00002046]	Activated Sludge [ENVO:00002046]	Waste Water [ENVO:00002001]	SRX22245021	USA	North America	USA	Illumina MiSeq	JMF-2204-03-0548	41.97 N 71.36 W	JMF-2204-03-0548B	PAIRED	PCR	METAGENOMIC	metagenome	ILLUMINA	2023-10-27T00:00:00Z	2023-10-27T09:49:00Z	1	JMF-2204-03-0548 P2_DD2_F8	SRP468746	P2_DD2_F8	29038	27051	93.16	25106	22797	78.51	22797	78.51
SRR26543086	AMPLICON	507	2967471	PRJNA1013122	SAMN38015539	MIMARKS.survey,MIGS/MIMS/MIMARKS.wastewater	1886340	JMF	2018-04-30	public	sra,fastq,run.zq	s3,gs,ncbi	ncbi.public,gs.us-east1,s3.us-east-1	Activated Sludge [ENVO:00002046]	Activated Sludge [ENVO:00002046]	Waste Water [ENVO:00002001]	SRX22245020	USA	North America	USA	Illumina MiSeq	JMF-2204-03-0547	48.19 N 114.32 W	JMF-2204-03-0547B	PAIRED	PCR	METAGENOMIC	metagenome	ILLUMINA	2023-10-27T00:00:00Z	2023-10-27T09:50:00Z	1	JMF-2204-03-0547 P2_DD2_F7	SRP468746	P2_DD2_F7	5853	5295	90.47	2284	1530	26.14	1530	26.14
SRR26543087	AMPLICON	507	18344781	PRJNA1013122	SAMN38015538	MIMARKS.survey,MIGS/MIMS/MIMARKS.wastewater	11156780	JMF	2018-04-25	public	fastq,sra,run.zq	ncbi,s3,gs	gs.us-east1,ncbi.public,s3.us-east-1	Activated Sludge [ENVO:00002046]	Activated Sludge [ENVO:00002046]	Waste Water [ENVO:00002001]	SRX22245019	USA	North America	USA	Illumina MiSeq	JMF-2204-03-0546	37.2 N 76.43 W	JMF-2204-03-0546B	PAIRED	PCR	METAGENOMIC	metagenome	ILLUMINA	2023-10-27T00:00:00Z	2023-10-27T09:50:00Z	1	JMF-2204-03-0546 P2_DD2_F6	SRP468746	P2_DD2_F6	36183	32948	91.06	31876	30182	83.41	30182	83.41
SRR26543088	AMPLICON	507	29690427	PRJNA1013122	SAMN38015537	MIMARKS.survey,MIGS/MIMS/MIMARKS.wastewater	17908386	JMF	2018-04-23	public	sra,run.zq,fastq	ncbi,s3,gs	gs.us-east1,s3.us-east-1,ncbi.public	Activated Sludge [ENVO:00002046]	Activated Sludge [ENVO:00002046]	Waste Water [ENVO:00002001]	SRX22245018	USA	North America	USA	Illumina MiSeq	JMF-2204-03-0545	36.73 N 76.58 W	JMF-2204-03-0545B	PAIRED	PCR	METAGENOMIC	metagenome	ILLUMINA	2023-10-27T00:00:00Z	2023-10-27T09:50:00Z	1	JMF-2204-03-0545 P2_DD2_F5	SRP468746	P2_DD2_F5	58561	54185	92.53	52673	50294	85.88	50294	85.88
SRR26543089	AMPLICON	507	11432850	PRJNA1013122	SAMN38015536	MIGS/MIMS/MIMARKS.wastewater,MIMARKS.survey	7196234	JMF	2018-04-23	public	run.zq,fastq,sra	s3,gs,ncbi	ncbi.public,gs.us-east1,s3.us-east-1	Activated Sludge [ENVO:00002046]	Activated Sludge [ENVO:00002046]	Waste Water [ENVO:00002001]	SRX22245017	USA	North America	USA	Illumina MiSeq	JMF-2204-03-0544	35.99 N 78.9 W	JMF-2204-03-0544B	PAIRED	PCR	METAGENOMIC	metagenome	ILLUMINA	2023-10-27T00:00:00Z	2023-10-27T09:49:00Z	1	JMF-2204-03-0544 P2_DD2_F4	SRP468746	P2_DD2_F4	22550	20081	89.05	18101	16950	75.17	16950	75.17
SRR26543090	AMPLICON	507	14897688	PRJNA1013122	SAMN38015535	MIMARKS.survey,MIGS/MIMS/MIMARKS.wastewater	9067197	JMF	2018-05-07	public	fastq,run.zq,sra	ncbi,gs,s3	gs.us-east1,ncbi.public,s3.us-east-1	Activated Sludge [ENVO:00002046]	Activated Sludge [ENVO:00002046]	Waste Water [ENVO:00002001]	SRX22245016	Saudi Arabia	Asia	Saudi Arabia	Illumina MiSeq	JMF-2204-03-0543	21.49 N 39.19 E	JMF-2204-03-0543B	PAIRED	PCR	METAGENOMIC	metagenome	ILLUMINA	2023-10-27T00:00:00Z	2023-10-27T09:50:00Z	1	JMF-2204-03-0543 P2_DD2_F3	SRP468746	P2_DD2_F3	29384	26753	91.05	24827	21519	73.23	21519	73.23
SRR26543091	AMPLICON	507	25450386	PRJNA1013122	SAMN38015534	MIMARKS.survey,MIGS/MIMS/MIMARKS.wastewater	15807646	JMF	2018-05-06	public	run.zq,fastq,sra	s3,ncbi,gs	ncbi.public,s3.us-east-1,gs.us-east1	Activated Sludge [ENVO:00002046]	Activated Sludge [ENVO:00002046]	Waste Water [ENVO:00002001]	SRX22245015	Saudi Arabia	Asia	Saudi Arabia	Illumina MiSeq	JMF-2204-03-0542	22.3 N 39.12 E	JMF-2204-03-0542B	PAIRED	PCR	METAGENOMIC	metagenome	ILLUMINA	2023-10-27T00:00:00Z	2023-10-27T09:50:00Z	1	JMF-2204-03-0542 P2_DD2_F2	SRP468746	P2_DD2_F2	50198	44921	89.49	42683	39350	78.39	39298	78.29
SRR26543092	AMPLICON	507	30721665	PRJNA1013122	SAMN38015533	MIMARKS.survey,MIGS/MIMS/MIMARKS.wastewater	18666075	JMF	2018-04-29	public	sra,fastq,run.zq	ncbi,s3,gs	s3.us-east-1,gs.us-east1,ncbi.public	Activated Sludge [ENVO:00002046]	Activated Sludge [ENVO:00002046]	Waste Water [ENVO:00002001]	SRX22245014	Saudi Arabia	Asia	Saudi Arabia	Illumina MiSeq	JMF-2204-03-0541	24.02 N 38.19 E	JMF-2204-03-0541B	PAIRED	PCR	METAGENOMIC	metagenome	ILLUMINA	2023-10-27T00:00:00Z	2023-10-27T09:50:00Z	1	JMF-2204-03-0541 P2_DD2_F1	SRP468746	P2_DD2_F1	60595	55083	90.9	54380	53137	87.69	53097	87.63
SRR26543093	AMPLICON	507	7677501	PRJNA1013122	SAMN38015532	MIMARKS.survey,MIGS/MIMS/MIMARKS.wastewater	4847244	JMF	2018-05-07	public	run.zq,sra,fastq	s3,gs,ncbi	ncbi.public,s3.us-east-1,gs.us-east1	Activated Sludge [ENVO:00002046]	Activated Sludge [ENVO:00002046]	Waste Water [ENVO:00002001]	SRX22245013	USA	North America	USA	Illumina MiSeq	JMF-2204-03-0539	42.14 N 71.97 W	JMF-2204-03-0539B	PAIRED	PCR	METAGENOMIC	metagenome	ILLUMINA	2023-10-27T00:00:00Z	2023-10-27T09:49:00Z	1	JMF-2204-03-0539 P2_DD2_E11	SRP468746	P2_DD2_E11	15143	13537	89.39	7578	6170	40.74	6170	40.74
SRR26543094	AMPLICON	507	20065032	PRJNA1013122	SAMN38015163	MIMARKS.survey,MIGS/MIMS/MIMARKS.wastewater	12108356	JMF	2018-03-12	public	run.zq,fastq,sra	gs,ncbi,s3	gs.us-east1,s3.us-east-1,ncbi.public	Activated Sludge [ENVO:00002046]	Activated Sludge [ENVO:00002046]	Waste Water [ENVO:00002001]	SRX22245012	Belgium	Europe	Belgium	Illumina MiSeq	JMF-2204-03-0047	50.99 N 5.26 E	JMF-2204-03-0047B	PAIRED	PCR	METAGENOMIC	metagenome	ILLUMINA	2023-10-27T00:00:00Z	2023-10-27T09:50:00Z	1	JMF-2204-03-0047 P1_DD1_D11	SRP468746	P1_DD1_D11	39576	36466	92.14	34677	31723	80.16	31719	80.15
SRR26543095	AMPLICON	507	10576527	PRJNA1013122	SAMN38015531	MIMARKS.survey,MIGS/MIMS/MIMARKS.wastewater	6636996	JMF	2018-05-07	public	run.zq,sra,fastq	ncbi,s3,gs	s3.us-east-1,gs.us-east1,ncbi.public	Activated Sludge [ENVO:00002046]	Activated Sludge [ENVO:00002046]	Waste Water [ENVO:00002001]	SRX22245011	USA	North America	USA	Illumina MiSeq	JMF-2204-03-0538	42.07 N 72.61 W	JMF-2204-03-0538B	PAIRED	PCR	METAGENOMIC	metagenome	ILLUMINA	2023-10-27T00:00:00Z	2023-10-27T09:49:00Z	1	JMF-2204-03-0538 P2_DD2_E10	SRP468746	P2_DD2_E10	20861	18537	88.86	10515	8073	38.7	8073	38.7
SRR26543096	AMPLICON	507	200265	PRJNA1013122	SAMN38015530	MIMARKS.survey,MIGS/MIMS/MIMARKS.wastewater	212584	JMF	2018-05-03	public	sra,fastq,run.zq	s3,gs,ncbi	s3.us-east-1,ncbi.public,gs.us-east1	Activated Sludge [ENVO:00002046]	Activated Sludge [ENVO:00002046]	Waste Water [ENVO:00002001]	SRX22245010	USA	North America	USA	Illumina MiSeq	JMF-2204-03-0537	41.6 N 72.88 W	JMF-2204-03-0537B	PAIRED	PCR	METAGENOMIC	metagenome	ILLUMINA	2023-10-27T00:00:00Z	2023-10-27T09:49:00Z	1	JMF-2204-03-0537 P2_DD2_E9	SRP468746	P2_DD2_E9	395	6	1.52	1	0	0	0	0
SRR26543097	AMPLICON	507	11170224	PRJNA1013122	SAMN38015529	MIMARKS.survey,MIGS/MIMS/MIMARKS.wastewater	6797094	JMF	2018-05-02	public	fastq,run.zq,sra	ncbi,gs,s3	gs.us-east1,s3.us-east-1,ncbi.public	Activated Sludge [ENVO:00002046]	Activated Sludge [ENVO:00002046]	Waste Water [ENVO:00002001]	SRX22245009	USA	North America	USA	Illumina MiSeq	JMF-2204-03-0536	42.63 N 71.32 W	JMF-2204-03-0536B	PAIRED	PCR	METAGENOMIC	metagenome	ILLUMINA	2023-10-27T00:00:00Z	2023-10-27T09:49:00Z	1	JMF-2204-03-0536 P2_DD2_E8	SRP468746	P2_DD2_E8	22032	20235	91.84	17537	16237	73.7	16237	73.7
SRR26543098	AMPLICON	507	9737442	PRJNA1013122	SAMN38015528	MIMARKS.survey,MIGS/MIMS/MIMARKS.wastewater	6141285	JMF	2018-04-23	public	sra,run.zq,fastq	ncbi,gs,s3	s3.us-east-1,gs.us-east1,ncbi.public	Activated Sludge [ENVO:00002046]	Activated Sludge [ENVO:00002046]	Waste Water [ENVO:00002001]	SRX22245008	USA	North America	USA	Illumina MiSeq	JMF-2204-03-0534	36.85 N 76.29 W	JMF-2204-03-0534B	PAIRED	PCR	METAGENOMIC	metagenome	ILLUMINA	2023-10-27T00:00:00Z	2023-10-27T09:49:00Z	1	JMF-2204-03-0534 P2_DD2_E6	SRP468746	P2_DD2_E6	19206	16983	88.43	9023	7862	40.94	7862	40.94
SRR26543099	AMPLICON	507	34939905	PRJNA1013122	SAMN38015527	MIMARKS.survey,MIGS/MIMS/MIMARKS.wastewater	20968809	JMF	2018-04-23	public	fastq,run.zq,sra	gs,ncbi,s3	ncbi.public,gs.us-east1,s3.us-east-1	Activated Sludge [ENVO:00002046]	Activated Sludge [ENVO:00002046]	Waste Water [ENVO:00002001]	SRX22245007	USA	North America	USA	Illumina MiSeq	JMF-2204-03-0533	37.03 N 76.35 W	JMF-2204-03-0533B	PAIRED	PCR	METAGENOMIC	metagenome	ILLUMINA	2023-10-27T00:00:00Z	2023-10-27T09:50:00Z	1	JMF-2204-03-0533 P2_DD2_E5	SRP468746	P2_DD2_E5	68915	63698	92.43	62528	60405	87.65	60403	87.65
SRR26543100	AMPLICON	507	21958677	PRJNA1013122	SAMN38015526	MIMARKS.survey,MIGS/MIMS/MIMARKS.wastewater	13612307	JMF	2018-05-07	public	run.zq,fastq,sra	ncbi,s3,gs	ncbi.public,gs.us-east1,s3.us-east-1	Activated Sludge [ENVO:00002046]	Activated Sludge [ENVO:00002046]	Waste Water [ENVO:00002001]	SRX22245006	Saudi Arabia	Asia	Saudi Arabia	Illumina MiSeq	JMF-2204-03-0532	21.49 N 39.19 E	JMF-2204-03-0532B	PAIRED	PCR	METAGENOMIC	metagenome	ILLUMINA	2023-10-27T00:00:00Z	2023-10-27T09:50:00Z	1	JMF-2204-03-0532 P2_DD2_E4	SRP468746	P2_DD2_E4	43311	38767	89.51	34043	31394	72.49	31012	71.6
SRR26543101	AMPLICON	507	14224392	PRJNA1013122	SAMN38015508	MIMARKS.survey,MIGS/MIMS/MIMARKS.wastewater	8527177	JMF	2018-08-31	public	fastq,sra,run.zq	s3,gs,ncbi	s3.us-east-1,gs.us-east1,ncbi.public	Activated Sludge [ENVO:00002046]	Activated Sludge [ENVO:00002046]	Waste Water [ENVO:00002001]	SRX22245005	USA	North America	USA	Illumina MiSeq	JMF-2204-03-0510	36.89 N 120.69 W	JMF-2204-03-0510B	PAIRED	PCR	METAGENOMIC	metagenome	ILLUMINA	2023-10-27T00:00:00Z	2023-10-27T09:49:00Z	1	JMF-2204-03-0510 P2_DD2_C6	SRP468746	P2_DD2_C6	28056	25922	92.39	24967	23602	84.12	23602	84.12
SRR26543102	AMPLICON	507	33938073	PRJNA1013122	SAMN38015507	MIMARKS.survey,MIGS/MIMS/MIMARKS.wastewater	20231043	JMF	2018-08-31	public	run.zq,fastq,sra	s3,gs,ncbi	s3.us-east-1,ncbi.public,gs.us-east1	Activated Sludge [ENVO:00002046]	Activated Sludge [ENVO:00002046]	Waste Water [ENVO:00002001]	SRX22245004	USA	North America	USA	Illumina MiSeq	JMF-2204-03-0509	37.68 N 121.77 W	JMF-2204-03-0509B	PAIRED	PCR	METAGENOMIC	metagenome	ILLUMINA	2023-10-27T00:00:00Z	2023-10-27T09:50:00Z	1	JMF-2204-03-0509 P2_DD2_C5	SRP468746	P2_DD2_C5	66939	61985	92.6	60798	58375	87.21	58367	87.19
SRR26543103	AMPLICON	507	15920307	PRJNA1013122	SAMN38015506	MIMARKS.survey,MIGS/MIMS/MIMARKS.wastewater	9834339	JMF	2018-08-29	public	run.zq,sra,fastq	ncbi,gs,s3	s3.us-east-1,gs.us-east1,ncbi.public	Activated Sludge [ENVO:00002046]	Activated Sludge [ENVO:00002046]	Waste Water [ENVO:00002001]	SRX22245003	USA	North America	USA	Illumina MiSeq	JMF-2204-03-0508	38.1 N 122.26 W	JMF-2204-03-0508B	PAIRED	PCR	METAGENOMIC	metagenome	ILLUMINA	2023-10-27T00:00:00Z	2023-10-27T09:50:00Z	1	JMF-2204-03-0508 P2_DD2_C4	SRP468746	P2_DD2_C4	31401	28337	90.24	22668	20211	64.36	20194	64.31
SRR26543104	AMPLICON	507	22504716	PRJNA1013122	SAMN38015505	MIMARKS.survey,MIGS/MIMS/MIMARKS.wastewater	13373445	JMF	2018-08-14	public	sra,run.zq,fastq	gs,ncbi,s3	gs.us-east1,s3.us-east-1,ncbi.public	Activated Sludge [ENVO:00002046]	Activated Sludge [ENVO:00002046]	Waste Water [ENVO:00002001]	SRX22245002	USA	North America	USA	Illumina MiSeq	JMF-2204-03-0507	37.59 N 122.04 W	JMF-2204-03-0507B	PAIRED	PCR	METAGENOMIC	metagenome	ILLUMINA	2023-10-27T00:00:00Z	2023-10-27T09:50:00Z	1	JMF-2204-03-0507 P2_DD2_C3	SRP468746	P2_DD2_C3	44388	41311	93.07	40175	38174	86	38164	85.98
SRR26543105	AMPLICON	507	27243645	PRJNA1013122	SAMN38015504	MIMARKS.survey,MIGS/MIMS/MIMARKS.wastewater	16058118	JMF	2018-08-08	public	run.zq,sra,fastq	ncbi,gs,s3	gs.us-east1,s3.us-east-1,ncbi.public	Activated Sludge [ENVO:00002046]	Activated Sludge [ENVO:00002046]	Waste Water [ENVO:00002001]	SRX22245001	USA	North America	USA	Illumina MiSeq	JMF-2204-03-0506	37.6 N 122.39 W	JMF-2204-03-0506B	PAIRED	PCR	METAGENOMIC	metagenome	ILLUMINA	2023-10-27T00:00:00Z	2023-10-27T09:50:00Z	1	JMF-2204-03-0506 P2_DD2_C2	SRP468746	P2_DD2_C2	53735	50134	93.3	49123	47182	87.8	47058	87.57
SRR26543106	AMPLICON	507	22273017	PRJNA1013122	SAMN38015503	MIMARKS.survey,MIGS/MIMS/MIMARKS.wastewater	13157084	JMF	2018-08-09	public	fastq,sra,run.zq	ncbi,gs,s3	s3.us-east-1,ncbi.public,gs.us-east1	Activated Sludge [ENVO:00002046]	Activated Sludge [ENVO:00002046]	Waste Water [ENVO:00002001]	SRX22245000	USA	North America	USA	Illumina MiSeq	JMF-2204-03-0505	37.77 N 122.42 W	JMF-2204-03-0505B	PAIRED	PCR	METAGENOMIC	metagenome	ILLUMINA	2023-10-27T00:00:00Z	2023-10-27T09:50:00Z	1	JMF-2204-03-0505 P2_DD2_C1	SRP468746	P2_DD2_C1	43931	40815	92.91	39513	33275	75.74	33275	75.74
SRR26543107	AMPLICON	507	19090578	PRJNA1013122	SAMN38015502	MIMARKS.survey,MIGS/MIMS/MIMARKS.wastewater	11468108	JMF	2018-08-21	public	fastq,sra,run.zq	s3,gs,ncbi	ncbi.public,s3.us-east-1,gs.us-east1	Activated Sludge [ENVO:00002046]	Activated Sludge [ENVO:00002046]	Waste Water [ENVO:00002001]	SRX22244999	USA	North America	USA	Illumina MiSeq	JMF-2204-03-0503	38.03 N 122.27 W	JMF-2204-03-0503B	PAIRED	PCR	METAGENOMIC	metagenome	ILLUMINA	2023-10-27T00:00:00Z	2023-10-27T09:50:00Z	1	JMF-2204-03-0503 P2_DD2_B11	SRP468746	P2_DD2_B11	37654	34756	92.3	33193	31022	82.39	31022	82.39
SRR26543108	AMPLICON	507	11063754	PRJNA1013122	SAMN38015160	MIMARKS.survey,MIGS/MIMS/MIMARKS.wastewater	6817216	JMF	2018-03-12	public	run.zq,sra,fastq	gs,ncbi,s3	ncbi.public,s3.us-east-1,gs.us-east1	Activated Sludge [ENVO:00002046]	Activated Sludge [ENVO:00002046]	Waste Water [ENVO:00002001]	SRX22244998	Belgium	Europe	Belgium	Illumina MiSeq	JMF-2204-03-0044	51.32 N 4.94 E	JMF-2204-03-0044B	PAIRED	PCR	METAGENOMIC	metagenome	ILLUMINA	2023-10-27T00:00:00Z	2023-10-27T09:49:00Z	1	JMF-2204-03-0044 P1_DD1_D8	SRP468746	P1_DD1_D8	21822	19750	90.5	17013	14998	68.73	14998	68.73
SRR26543109	AMPLICON	507	13031421	PRJNA1013122	SAMN38015501	MIMARKS.survey,MIGS/MIMS/MIMARKS.wastewater	7928107	JMF	2018-09-13	public	sra,run.zq,fastq	gs,ncbi,s3	gs.us-east1,ncbi.public,s3.us-east-1	Activated Sludge [ENVO:00002046]	Activated Sludge [ENVO:00002046]	Waste Water [ENVO:00002001]	SRX22244997	USA	North America	USA	Illumina MiSeq	JMF-2204-03-0502	33.42 N 111.83 W	JMF-2204-03-0502B	PAIRED	PCR	METAGENOMIC	metagenome	ILLUMINA	2023-10-27T00:00:00Z	2023-10-27T09:49:00Z	1	JMF-2204-03-0502 P2_DD2_B10	SRP468746	P2_DD2_B10	25703	23437	91.18	22082	20660	80.38	20660	80.38
SRR26543110	AMPLICON	507	15598362	PRJNA1013122	SAMN38015500	MIMARKS.survey,MIGS/MIMS/MIMARKS.wastewater	9349927	JMF	2018-09-17	public	sra,fastq,run.zq	gs,s3,ncbi	gs.us-east1,ncbi.public,s3.us-east-1	Activated Sludge [ENVO:00002046]	Activated Sludge [ENVO:00002046]	Waste Water [ENVO:00002001]	SRX22244996	USA	North America	USA	Illumina MiSeq	JMF-2204-03-0501	34.24 N 116.91 W	JMF-2204-03-0501B	PAIRED	PCR	METAGENOMIC	metagenome	ILLUMINA	2023-10-27T00:00:00Z	2023-10-27T09:50:00Z	1	JMF-2204-03-0501 P2_DD2_B9	SRP468746	P2_DD2_B9	30766	28411	92.35	26496	23923	77.76	23922	77.75
SRR26543111	AMPLICON	507	8766030	PRJNA1013122	SAMN38015499	MIGS/MIMS/MIMARKS.wastewater,MIMARKS.survey	5310953	JMF	2018-09-20	public	sra,fastq,run.zq	ncbi,s3,gs	gs.us-east1,s3.us-east-1,ncbi.public	Activated Sludge [ENVO:00002046]	Activated Sludge [ENVO:00002046]	Waste Water [ENVO:00002001]	SRX22244995	USA	North America	USA	Illumina MiSeq	JMF-2204-03-0500	30.55 N 87.71 W	JMF-2204-03-0500B	PAIRED	PCR	METAGENOMIC	metagenome	ILLUMINA	2023-10-27T00:00:00Z	2023-10-27T09:50:00Z	1	JMF-2204-03-0500 P2_DD2_B8	SRP468746	P2_DD2_B8	17290	15876	91.82	14221	12711	73.52	12711	73.52
SRR26543112	AMPLICON	507	20574567	PRJNA1013122	SAMN38015498	MIMARKS.survey,MIGS/MIMS/MIMARKS.wastewater	12323520	JMF	2018-08-31	public	fastq,run.zq,sra	s3,gs,ncbi	s3.us-east-1,ncbi.public,gs.us-east1	Activated Sludge [ENVO:00002046]	Activated Sludge [ENVO:00002046]	Waste Water [ENVO:00002001]	SRX22244994	USA	North America	USA	Illumina MiSeq	JMF-2204-03-0499	37.72 N 121.91 W	JMF-2204-03-0499B	PAIRED	PCR	METAGENOMIC	metagenome	ILLUMINA	2023-10-27T00:00:00Z	2023-10-27T09:50:00Z	1	JMF-2204-03-0499 P2_DD2_B7	SRP468746	P2_DD2_B7	40581	37592	92.63	36454	34648	85.38	34628	85.33
SRR26543113	AMPLICON	507	16060746	PRJNA1013122	SAMN38015497	MIMARKS.survey,MIGS/MIMS/MIMARKS.wastewater	9593705	JMF	2018-08-21	public	fastq,run.zq,sra	ncbi,gs,s3	ncbi.public,gs.us-east1,s3.us-east-1	Activated Sludge [ENVO:00002046]	Activated Sludge [ENVO:00002046]	Waste Water [ENVO:00002001]	SRX22244993	USA	North America	USA	Illumina MiSeq	JMF-2204-03-0498	38.05 N 122.21 W	JMF-2204-03-0498B	PAIRED	PCR	METAGENOMIC	metagenome	ILLUMINA	2023-10-27T00:00:00Z	2023-10-27T09:50:00Z	1	JMF-2204-03-0498 P2_DD2_B6	SRP468746	P2_DD2_B6	31678	29303	92.5	27247	24546	77.49	24521	77.41
SRR26543114	AMPLICON	507	29065296	PRJNA1013122	SAMN38015496	MIMARKS.survey,MIGS/MIMS/MIMARKS.wastewater	17420547	JMF	2018-08-29	public	sra,run.zq,fastq	s3,ncbi,gs	gs.us-east1,ncbi.public,s3.us-east-1	Activated Sludge [ENVO:00002046]	Activated Sludge [ENVO:00002046]	Waste Water [ENVO:00002001]	SRX22244992	USA	North America	USA	Illumina MiSeq	JMF-2204-03-0497	38.05 N 122.16 W	JMF-2204-03-0497B	PAIRED	PCR	METAGENOMIC	metagenome	ILLUMINA	2023-10-27T00:00:00Z	2023-10-27T09:50:00Z	1	JMF-2204-03-0497 P2_DD2_B5	SRP468746	P2_DD2_B5	57328	52832	92.16	51840	49801	86.87	49801	86.87
SRR26543115	AMPLICON	507	11401416	PRJNA1013122	SAMN38015495	MIMARKS.survey,MIGS/MIMS/MIMARKS.wastewater	7112519	JMF	2018-08-14	public	fastq,run.zq,sra	gs,s3,ncbi	gs.us-east1,s3.us-east-1,ncbi.public	Activated Sludge [ENVO:00002046]	Activated Sludge [ENVO:00002046]	Waste Water [ENVO:00002001]	SRX22244991	USA	North America	USA	Illumina MiSeq	JMF-2204-03-0496	37.73 N 122.16 W	JMF-2204-03-0496B	PAIRED	PCR	METAGENOMIC	metagenome	ILLUMINA	2023-10-27T00:00:00Z	2023-10-27T09:49:00Z	1	JMF-2204-03-0496 P2_DD2_B4	SRP468746	P2_DD2_B4	22488	20234	89.98	15649	12642	56.22	12642	56.22
SRR26543116	AMPLICON	507	26283894	PRJNA1013122	SAMN38015494	MIMARKS.survey,MIGS/MIMS/MIMARKS.wastewater	15769065	JMF	2018-08-09	public	sra,fastq,run.zq	s3,gs,ncbi	ncbi.public,gs.us-east1,s3.us-east-1	Activated Sludge [ENVO:00002046]	Activated Sludge [ENVO:00002046]	Waste Water [ENVO:00002001]	SRX22244990	USA	North America	USA	Illumina MiSeq	JMF-2204-03-0494	37.8 N 122.41 W	JMF-2204-03-0494B	PAIRED	PCR	METAGENOMIC	metagenome	ILLUMINA	2023-10-27T00:00:00Z	2023-10-27T09:50:00Z	1	JMF-2204-03-0494 P2_DD2_B2	SRP468746	P2_DD2_B2	51842	47962	92.52	46773	44603	86.04	44603	86.04
SRR26543117	AMPLICON	507	14539239	PRJNA1013122	SAMN38015493	MIMARKS.survey,MIGS/MIMS/MIMARKS.wastewater	8717570	JMF	2018-08-14	public	run.zq,fastq,sra	ncbi,s3,gs	gs.us-east1,s3.us-east-1,ncbi.public	Activated Sludge [ENVO:00002046]	Activated Sludge [ENVO:00002046]	Waste Water [ENVO:00002001]	SRX22244989	USA	North America	USA	Illumina MiSeq	JMF-2204-03-0493	37.44 N 122.14 W	JMF-2204-03-0493B	PAIRED	PCR	METAGENOMIC	metagenome	ILLUMINA	2023-10-27T00:00:00Z	2023-10-27T09:50:00Z	1	JMF-2204-03-0493 P2_DD2_B1	SRP468746	P2_DD2_B1	28677	26516	92.46	24092	18844	65.71	18830	65.66
SRR26543118	AMPLICON	507	18195723	PRJNA1013122	SAMN38015492	MIMARKS.survey,MIGS/MIMS/MIMARKS.wastewater	11255923	JMF	2018-09-20	public	fastq,sra,run.zq	s3,ncbi,gs	s3.us-east-1,ncbi.public,gs.us-east1	Activated Sludge [ENVO:00002046]	Activated Sludge [ENVO:00002046]	Waste Water [ENVO:00002001]	SRX22244988	USA	North America	USA	Illumina MiSeq	JMF-2204-03-0492	35.39 N 120.61 W	JMF-2204-03-0492B	PAIRED	PCR	METAGENOMIC	metagenome	ILLUMINA	2023-10-27T00:00:00Z	2023-10-27T09:50:00Z	1	JMF-2204-03-0492 P2_DD2_A12	SRP468746	P2_DD2_A12	35889	32418	90.33	29040	26682	74.35	26669	74.31
SRR26543119	AMPLICON	507	14558505	PRJNA1013122	SAMN38015159	MIMARKS.survey,MIGS/MIMS/MIMARKS.wastewater	8891974	JMF	2018-03-12	public	run.zq,fastq,sra	ncbi,gs,s3	gs.us-east1,ncbi.public,s3.us-east-1	Activated Sludge [ENVO:00002046]	Activated Sludge [ENVO:00002046]	Waste Water [ENVO:00002001]	SRX22244987	Belgium	Europe	Belgium	Illumina MiSeq	JMF-2204-03-0043	51.24 N 4.58 E	JMF-2204-03-0043B	PAIRED	PCR	METAGENOMIC	metagenome	ILLUMINA	2023-10-27T00:00:00Z	2023-10-27T09:50:00Z	1	JMF-2204-03-0043 P1_DD1_D7	SRP468746	P1_DD1_D7	28715	26456	92.13	24327	22073	76.87	22058	76.82
SRR26543120	AMPLICON	507	19982391	PRJNA1013122	SAMN38015491	MIMARKS.survey,MIGS/MIMS/MIMARKS.wastewater	11904466	JMF	2018-08-21	public	run.zq,fastq,sra	s3,ncbi,gs	gs.us-east1,s3.us-east-1,ncbi.public	Activated Sludge [ENVO:00002046]	Activated Sludge [ENVO:00002046]	Waste Water [ENVO:00002001]	SRX22244986	USA	North America	USA	Illumina MiSeq	JMF-2204-03-0491	37.94 N 122.35 W	JMF-2204-03-0491B	PAIRED	PCR	METAGENOMIC	metagenome	ILLUMINA	2023-10-27T00:00:00Z	2023-10-27T09:50:00Z	1	JMF-2204-03-0491 P2_DD2_A11	SRP468746	P2_DD2_A11	39413	36613	92.9	35432	33816	85.8	33816	85.8
SRR26543121	AMPLICON	507	17824092	PRJNA1013122	SAMN38015157	MIMARKS.survey,MIGS/MIMS/MIMARKS.wastewater	11067907	JMF	2018-03-08	public	sra,run.zq,fastq	ncbi,s3,gs	gs.us-east1,s3.us-east-1,ncbi.public	Activated Sludge [ENVO:00002046]	Activated Sludge [ENVO:00002046]	Waste Water [ENVO:00002001]	SRX22244985	Mexico	North America	Mexico	Illumina MiSeq	JMF-2204-03-0041	21.13 N 101.69 W	JMF-2204-03-0041B	PAIRED	PCR	METAGENOMIC	metagenome	ILLUMINA	2023-10-27T00:00:00Z	2023-10-27T09:50:00Z	1	JMF-2204-03-0041 P1_DD1_D5	SRP468746	P1_DD1_D5	35156	31639	90	29187	26082	74.19	26066	74.14
SRR26543122	AMPLICON	507	12761697	PRJNA1013122	SAMN38015471	MIMARKS.survey,MIGS/MIMS/MIMARKS.wastewater	7838491	JMF	2018-04-16	public	fastq,run.zq,sra	ncbi,s3,gs	gs.us-east1,ncbi.public,s3.us-east-1	Activated Sludge [ENVO:00002046]	Activated Sludge [ENVO:00002046]	Waste Water [ENVO:00002001]	SRX22244984	Norway	Europe	Norway	Illumina MiSeq	JMF-2204-03-0464	59.91 N 10.75 E	JMF-2204-03-0464B	PAIRED	PCR	METAGENOMIC	metagenome	ILLUMINA	2023-10-27T00:00:00Z	2023-10-27T09:50:00Z	1	JMF-2204-03-0464 P2_DD1_G8	SRP468746	P2_DD1_G8	25171	22789	90.54	17922	16073	63.86	16073	63.86
SRR26543123	AMPLICON	507	10351419	PRJNA1013122	SAMN38015470	MIMARKS.survey,MIGS/MIMS/MIMARKS.wastewater	6382247	JMF	2018-05-04	public	fastq,sra,run.zq	gs,s3,ncbi	s3.us-east-1,gs.us-east1,ncbi.public	Activated Sludge [ENVO:00002046]	Activated Sludge [ENVO:00002046]	Waste Water [ENVO:00002001]	SRX22244983	Hong Kong	Asia	Hong Kong	Illumina MiSeq	JMF-2204-03-0462	22.32 N 114.17 E	JMF-2204-03-0462B	PAIRED	PCR	METAGENOMIC	metagenome	ILLUMINA	2023-10-27T00:00:00Z	2023-10-27T09:50:00Z	1	JMF-2204-03-0462 P2_DD1_G6	SRP468746	P2_DD1_G6	20417	18356	89.91	15700	14068	68.9	14068	68.9
SRR26543124	AMPLICON	507	14303484	PRJNA1013122	SAMN38015469	MIMARKS.survey,MIGS/MIMS/MIMARKS.wastewater	8696404	JMF	2018-03-19	public	run.zq,fastq,sra	gs,ncbi,s3	s3.us-east-1,gs.us-east1,ncbi.public	Activated Sludge [ENVO:00002046]	Activated Sludge [ENVO:00002046]	Waste Water [ENVO:00002001]	SRX22244982	Poland	Europe	Poland	Illumina MiSeq	JMF-2204-03-0461	53.12 N 18.01 E	JMF-2204-03-0461B	PAIRED	PCR	METAGENOMIC	metagenome	ILLUMINA	2023-10-27T00:00:00Z	2023-10-27T09:49:00Z	1	JMF-2204-03-0461 P2_DD1_G5	SRP468746	P2_DD1_G5	28212	25819	91.52	25402	22926	81.26	22926	81.26
SRR26543125	AMPLICON	507	9840363	PRJNA1013122	SAMN38015468	MIMARKS.survey,MIGS/MIMS/MIMARKS.wastewater	6030287	JMF	2018-03-20	public	run.zq,sra,fastq	s3,ncbi,gs	s3.us-east-1,ncbi.public,gs.us-east1	Activated Sludge [ENVO:00002046]	Activated Sludge [ENVO:00002046]	Waste Water [ENVO:00002001]	SRX22244981	Poland	Europe	Poland	Illumina MiSeq	JMF-2204-03-0460	52.41 N 16.93 E	JMF-2204-03-0460B	PAIRED	PCR	METAGENOMIC	metagenome	ILLUMINA	2023-10-27T00:00:00Z	2023-10-27T09:50:00Z	1	JMF-2204-03-0460 P2_DD1_G4	SRP468746	P2_DD1_G4	19409	17709	91.24	16077	14438	74.39	14438	74.39
SRR26543126	AMPLICON	507	15655653	PRJNA1013122	SAMN38015467	MIMARKS.survey,MIGS/MIMS/MIMARKS.wastewater	9504015	JMF	2018-03-20	public	sra,run.zq,fastq	s3,ncbi,gs	ncbi.public,gs.us-east1,s3.us-east-1	Activated Sludge [ENVO:00002046]	Activated Sludge [ENVO:00002046]	Waste Water [ENVO:00002001]	SRX22244980	Poland	Europe	Poland	Illumina MiSeq	JMF-2204-03-0459	54.35 N 18.65 E	JMF-2204-03-0459B	PAIRED	PCR	METAGENOMIC	metagenome	ILLUMINA	2023-10-27T00:00:00Z	2023-10-27T09:50:00Z	1	JMF-2204-03-0459 P2_DD1_G3	SRP468746	P2_DD1_G3	30879	28318	91.71	26220	23763	76.96	23763	76.96
SRR26543127	AMPLICON	507	11103807	PRJNA1013122	SAMN38015466	MIMARKS.survey,MIGS/MIMS/MIMARKS.wastewater	6806788	JMF	2018-03-21	public	run.zq,sra,fastq	s3,ncbi,gs	gs.us-east1,s3.us-east-1,ncbi.public	Activated Sludge [ENVO:00002046]	Activated Sludge [ENVO:00002046]	Waste Water [ENVO:00002001]	SRX22244979	Poland	Europe	Poland	Illumina MiSeq	JMF-2204-03-0458	52.23 N 21.01 E	JMF-2204-03-0458B	PAIRED	PCR	METAGENOMIC	metagenome	ILLUMINA	2023-10-27T00:00:00Z	2023-10-27T09:50:00Z	1	JMF-2204-03-0458 P2_DD1_G2	SRP468746	P2_DD1_G2	21901	19982	91.24	17625	15177	69.3	15177	69.3
SRR26543128	AMPLICON	507	25835199	PRJNA1013122	SAMN38015465	MIMARKS.survey,MIGS/MIMS/MIMARKS.wastewater	15419136	JMF	2018-03-19	public	run.zq,fastq,sra	ncbi,gs,s3	s3.us-east-1,ncbi.public,gs.us-east1	Activated Sludge [ENVO:00002046]	Activated Sludge [ENVO:00002046]	Waste Water [ENVO:00002001]	SRX22244978	Poland	Europe	Poland	Illumina MiSeq	JMF-2204-03-0457	52.18 N 21.57 E	JMF-2204-03-0457B	PAIRED	PCR	METAGENOMIC	metagenome	ILLUMINA	2023-10-27T00:00:00Z	2023-10-27T09:50:00Z	1	JMF-2204-03-0457 P2_DD1_G1	SRP468746	P2_DD1_G1	50957	47399	93.02	45796	43728	85.81	43728	85.81
SRR26543129	AMPLICON	507	18674838	PRJNA1013122	SAMN38015464	MIMARKS.survey,MIGS/MIMS/MIMARKS.wastewater	10967044	JMF	2018-04-09	public	fastq,run.zq,sra	gs,ncbi,s3	gs.us-east1,ncbi.public,s3.us-east-1	Activated Sludge [ENVO:00002046]	Activated Sludge [ENVO:00002046]	Waste Water [ENVO:00002001]	SRX22244977	Norway	Europe	Norway	Illumina MiSeq	JMF-2204-03-0456	58.34 N 8.59 E	JMF-2204-03-0456B	PAIRED	PCR	METAGENOMIC	metagenome	ILLUMINA	2023-10-27T00:00:00Z	2023-10-27T09:50:00Z	1	JMF-2204-03-0456 P2_DD1_F12	SRP468746	P2_DD1_F12	36834	34471	93.58	33253	28383	77.06	28383	77.06
SRR26543130	AMPLICON	507	29161119	PRJNA1013122	SAMN38015463	MIMARKS.survey,MIGS/MIMS/MIMARKS.wastewater	17293898	JMF	2018-04-17	public	sra,run.zq,fastq	ncbi,s3,gs	gs.us-east1,s3.us-east-1,ncbi.public	Activated Sludge [ENVO:00002046]	Activated Sludge [ENVO:00002046]	Waste Water [ENVO:00002001]	SRX22244976	Norway	Europe	Norway	Illumina MiSeq	JMF-2204-03-0454	58.7 N 9.32 E	JMF-2204-03-0454B	PAIRED	PCR	METAGENOMIC	metagenome	ILLUMINA	2023-10-27T00:00:00Z	2023-10-27T09:50:00Z	1	JMF-2204-03-0454 P2_DD1_F10	SRP468746	P2_DD1_F10	57517	53482	92.98	52577	50726	88.19	50687	88.13
SRR26543131	AMPLICON	507	16530735	PRJNA1013122	SAMN38015462	MIMARKS.survey,MIGS/MIMS/MIMARKS.wastewater	9965925	JMF	2018-04-18	public	run.zq,fastq,sra	gs,ncbi,s3	ncbi.public,gs.us-east1,s3.us-east-1	Activated Sludge [ENVO:00002046]	Activated Sludge [ENVO:00002046]	Waste Water [ENVO:00002001]	SRX22244975	Norway	Europe	Norway	Illumina MiSeq	JMF-2204-03-0453	58.34 N 8.59 E	JMF-2204-03-0453B	PAIRED	PCR	METAGENOMIC	metagenome	ILLUMINA	2023-10-27T00:00:00Z	2023-10-27T09:50:00Z	1	JMF-2204-03-0453 P2_DD1_F9	SRP468746	P2_DD1_F9	32605	30057	92.19	28771	26141	80.17	26139	80.17
SRR26543132	AMPLICON	507	9310548	PRJNA1013122	SAMN38015156	MIMARKS.survey,MIGS/MIMS/MIMARKS.wastewater	5966806	JMF	2018-03-09	public	run.zq,sra,fastq	s3,ncbi,gs	gs.us-east1,s3.us-east-1,ncbi.public	Activated Sludge [ENVO:00002046]	Activated Sludge [ENVO:00002046]	Waste Water [ENVO:00002001]	SRX22244974	Mexico	North America	Mexico	Illumina MiSeq	JMF-2204-03-0040	22.16 N 100.99 W	JMF-2204-03-0040B	PAIRED	PCR	METAGENOMIC	metagenome	ILLUMINA	2023-10-27T00:00:00Z	2023-10-27T09:49:00Z	1	JMF-2204-03-0040 P1_DD1_D4	SRP468746	P1_DD1_D4	18364	16048	87.39	9571	7111	38.72	7111	38.72
SRR26543133	AMPLICON	507	13277823	PRJNA1013122	SAMN38015461	MIGS/MIMS/MIMARKS.wastewater,MIMARKS.survey	8234815	JMF	2018-05-04	public	fastq,sra,run.zq	gs,ncbi,s3	s3.us-east-1,ncbi.public,gs.us-east1	Activated Sludge [ENVO:00002046]	Activated Sludge [ENVO:00002046]	Waste Water [ENVO:00002001]	SRX22244973	Hong Kong	Asia	Hong Kong	Illumina MiSeq	JMF-2204-03-0451	22.32 N 114.17 E	JMF-2204-03-0451B	PAIRED	PCR	METAGENOMIC	metagenome	ILLUMINA	2023-10-27T00:00:00Z	2023-10-27T09:50:00Z	1	JMF-2204-03-0451 P2_DD1_F7	SRP468746	P2_DD1_F7	26189	23398	89.34	17778	15653	59.77	15653	59.77
SRR26543134	AMPLICON	507	9545796	PRJNA1013122	SAMN38015460	MIMARKS.survey,MIGS/MIMS/MIMARKS.wastewater	6042251	JMF	2018-03-20	public	sra,run.zq,fastq	s3,gs,ncbi	gs.us-east1,ncbi.public,s3.us-east-1	Activated Sludge [ENVO:00002046]	Activated Sludge [ENVO:00002046]	Waste Water [ENVO:00002001]	SRX22244972	Poland	Europe	Poland	Illumina MiSeq	JMF-2204-03-0450	51.4 N 21.15 E	JMF-2204-03-0450B	PAIRED	PCR	METAGENOMIC	metagenome	ILLUMINA	2023-10-27T00:00:00Z	2023-10-27T09:50:00Z	1	JMF-2204-03-0450 P2_DD1_F6	SRP468746	P2_DD1_F6	18828	16708	88.74	8782	7217	38.33	7217	38.33
SRR26543135	AMPLICON	507	6698484	PRJNA1013122	SAMN38015459	MIMARKS.survey,MIGS/MIMS/MIMARKS.wastewater	4199994	JMF	2018-03-20	public	run.zq,sra,fastq	gs,s3,ncbi	s3.us-east-1,ncbi.public,gs.us-east1	Activated Sludge [ENVO:00002046]	Activated Sludge [ENVO:00002046]	Waste Water [ENVO:00002001]	SRX22244971	Poland	Europe	Poland	Illumina MiSeq	JMF-2204-03-0448	52.41 N 16.93 E	JMF-2204-03-0448B	PAIRED	PCR	METAGENOMIC	metagenome	ILLUMINA	2023-10-27T00:00:00Z	2023-10-27T09:50:00Z	1	JMF-2204-03-0448 P2_DD1_F4	SRP468746	P2_DD1_F4	13212	11873	89.87	7492	5918	44.79	5918	44.79
SRR26543136	AMPLICON	507	4748055	PRJNA1013122	SAMN38015458	MIMARKS.survey,MIGS/MIMS/MIMARKS.wastewater	3039990	JMF	2018-03-19	public	fastq,run.zq,sra	gs,s3,ncbi	gs.us-east1,s3.us-east-1,ncbi.public	Activated Sludge [ENVO:00002046]	Activated Sludge [ENVO:00002046]	Waste Water [ENVO:00002001]	SRX22244970	Poland	Europe	Poland	Illumina MiSeq	JMF-2204-03-0447	50.12 N 19.02 E	JMF-2204-03-0447B	PAIRED	PCR	METAGENOMIC	metagenome	ILLUMINA	2023-10-27T00:00:00Z	2023-10-27T09:49:00Z	1	JMF-2204-03-0447 P2_DD1_F3	SRP468746	P2_DD1_F3	9365	8253	88.13	3369	2407	25.7	2407	25.7
SRR26543137	AMPLICON	507	14705028	PRJNA1013122	SAMN38015457	MIMARKS.survey,MIGS/MIMS/MIMARKS.wastewater	8727567	JMF	2018-03-21	public	sra,fastq,run.zq	gs,ncbi,s3	ncbi.public,s3.us-east-1,gs.us-east1	Activated Sludge [ENVO:00002046]	Activated Sludge [ENVO:00002046]	Waste Water [ENVO:00002001]	SRX22244969	Poland	Europe	Poland	Illumina MiSeq	JMF-2204-03-0446	52.23 N 21.01 E	JMF-2204-03-0446B	PAIRED	PCR	METAGENOMIC	metagenome	ILLUMINA	2023-10-27T00:00:00Z	2023-10-27T09:50:00Z	1	JMF-2204-03-0446 P2_DD1_F2	SRP468746	P2_DD1_F2	29004	27002	93.1	24971	22772	78.51	22772	78.51
SRR26543138	AMPLICON	507	17170062	PRJNA1013122	SAMN38015456	MIMARKS.survey,MIGS/MIMS/MIMARKS.wastewater	10265303	JMF	2018-03-19	public	run.zq,sra,fastq	ncbi,s3,gs	ncbi.public,s3.us-east-1,gs.us-east1	Activated Sludge [ENVO:00002046]	Activated Sludge [ENVO:00002046]	Waste Water [ENVO:00002001]	SRX22244968	Poland	Europe	Poland	Illumina MiSeq	JMF-2204-03-0445	50.05 N 19.2 E	JMF-2204-03-0445B	PAIRED	PCR	METAGENOMIC	metagenome	ILLUMINA	2023-10-27T00:00:00Z	2023-10-27T09:50:00Z	1	JMF-2204-03-0445 P2_DD1_F1	SRP468746	P2_DD1_F1	33866	31504	93.03	29514	26887	79.39	26881	79.37
SRR26543139	AMPLICON	507	18132855	PRJNA1013122	SAMN38015455	MIMARKS.survey,MIGS/MIMS/MIMARKS.wastewater	10916975	JMF	2018-04-16	public	sra,fastq,run.zq	gs,s3,ncbi	s3.us-east-1,gs.us-east1,ncbi.public	Activated Sludge [ENVO:00002046]	Activated Sludge [ENVO:00002046]	Waste Water [ENVO:00002001]	SRX22244967	Norway	Europe	Norway	Illumina MiSeq	JMF-2204-03-0444	59.67 N 10.79 E	JMF-2204-03-0444B	PAIRED	PCR	METAGENOMIC	metagenome	ILLUMINA	2023-10-27T00:00:00Z	2023-10-27T09:50:00Z	1	JMF-2204-03-0444 P2_DD1_E12	SRP468746	P2_DD1_E12	35765	32906	92.01	30418	25408	71.04	25382	70.97
SRR26543140	AMPLICON	507	15328638	PRJNA1013122	SAMN38015454	MIMARKS.survey,MIGS/MIMS/MIMARKS.wastewater	9091673	JMF	2018-03-20	public	sra,fastq,run.zq	s3,gs,ncbi	gs.us-east1,ncbi.public,s3.us-east-1	Activated Sludge [ENVO:00002046]	Activated Sludge [ENVO:00002046]	Waste Water [ENVO:00002001]	SRX22244966	Norway	Europe	Norway	Illumina MiSeq	JMF-2204-03-0443	59.57 N 10.69 E	JMF-2204-03-0443B	PAIRED	PCR	METAGENOMIC	metagenome	ILLUMINA	2023-10-27T00:00:00Z	2023-10-27T09:50:00Z	1	JMF-2204-03-0443 P2_DD1_E11	SRP468746	P2_DD1_E11	30234	28217	93.33	26616	23977	79.3	23972	79.29
SRR26543141	AMPLICON	507	7331220	PRJNA1013122	SAMN38015310	MIMARKS.survey,MIGS/MIMS/MIMARKS.wastewater	4534419	JMF	2018-05-02	public	run.zq,sra,fastq	s3,ncbi,gs	ncbi.public,s3.us-east-1,gs.us-east1	Activated Sludge [ENVO:00002046]	Activated Sludge [ENVO:00002046]	Waste Water [ENVO:00002001]	SRX22244965	Sweden	Europe	Sweden	Illumina MiSeq	JMF-2204-03-0253	57.55 N 11.94 E	JMF-2204-03-0253B	PAIRED	PCR	METAGENOMIC	metagenome	ILLUMINA	2023-10-27T00:00:00Z	2023-10-27T09:50:00Z	1	JMF-2204-03-0253 P1_DD3_F1	SRP468746	P1_DD3_F1	14460	13122	90.75	11918	10491	72.55	10491	72.55
SRR26543142	AMPLICON	507	12173070	PRJNA1013122	SAMN38015309	MIMARKS.survey,MIGS/MIMS/MIMARKS.wastewater	7565528	JMF	2018-04-10	public	run.zq,fastq,sra	s3,gs,ncbi	ncbi.public,s3.us-east-1,gs.us-east1	Activated Sludge [ENVO:00002046]	Activated Sludge [ENVO:00002046]	Waste Water [ENVO:00002001]	SRX22244964	Norway	Europe	Norway	Illumina MiSeq	JMF-2204-03-0251	63.7 N 11.19 E	JMF-2204-03-0251B	PAIRED	PCR	METAGENOMIC	metagenome	ILLUMINA	2023-10-27T00:00:00Z	2023-10-27T09:50:00Z	1	JMF-2204-03-0251 P1_DD3_E11	SRP468746	P1_DD3_E11	24010	21673	90.27	20878	20070	83.59	19962	83.14
SRR26543143	AMPLICON	507	9948861	PRJNA1013122	SAMN38015308	MIMARKS.survey,MIGS/MIMS/MIMARKS.wastewater	6294475	JMF	2018-05-22	public	sra,run.zq,fastq	gs,s3,ncbi	gs.us-east1,ncbi.public,s3.us-east-1	Activated Sludge [ENVO:00002046]	Activated Sludge [ENVO:00002046]	Waste Water [ENVO:00002001]	SRX22244963	Sweden	Europe	Sweden	Illumina MiSeq	JMF-2204-03-0250	55.6 N 13 E	JMF-2204-03-0250B	PAIRED	PCR	METAGENOMIC	metagenome	ILLUMINA	2023-10-27T00:00:00Z	2023-10-27T09:50:00Z	1	JMF-2204-03-0250 P1_DD3_E10	SRP468746	P1_DD3_E10	19623	17212	87.71	16158	14959	76.23	14959	76.23
SRR26543144	AMPLICON	507	10379811	PRJNA1013122	SAMN38015307	MIGS/MIMS/MIMARKS.wastewater,MIMARKS.survey	6477390	JMF	2018-05-22	public	fastq,sra,run.zq	ncbi,s3,gs	ncbi.public,gs.us-east1,s3.us-east-1	Activated Sludge [ENVO:00002046]	Activated Sludge [ENVO:00002046]	Waste Water [ENVO:00002001]	SRX22244962	Sweden	Europe	Sweden	Illumina MiSeq	JMF-2204-03-0249	55.6 N 13 E	JMF-2204-03-0249B	PAIRED	PCR	METAGENOMIC	metagenome	ILLUMINA	2023-10-27T00:00:00Z	2023-10-27T09:50:00Z	1	JMF-2204-03-0249 P1_DD3_E9	SRP468746	P1_DD3_E9	20473	18437	90.06	15860	14083	68.79	14083	68.79
SRR26543145	AMPLICON	507	15043704	PRJNA1013122	SAMN38015306	MIMARKS.survey,MIGS/MIMS/MIMARKS.wastewater	9377869	JMF	2018-05-22	public	sra,fastq,run.zq	gs,ncbi,s3	s3.us-east-1,gs.us-east1,ncbi.public	Activated Sludge [ENVO:00002046]	Activated Sludge [ENVO:00002046]	Waste Water [ENVO:00002001]	SRX22244961	Sweden	Europe	Sweden	Illumina MiSeq	JMF-2204-03-0248	56.05 N 12.69 E	JMF-2204-03-0248B	PAIRED	PCR	METAGENOMIC	metagenome	ILLUMINA	2023-10-27T00:00:00Z	2023-10-27T09:50:00Z	1	JMF-2204-03-0248 P1_DD3_E8	SRP468746	P1_DD3_E8	29672	26610	89.68	24831	23173	78.1	23152	78.03
SRR26543146	AMPLICON	507	16026270	PRJNA1013122	SAMN38015305	MIMARKS.survey,MIGS/MIMS/MIMARKS.wastewater	9771939	JMF	2018-05-08	public	fastq,run.zq,sra	ncbi,s3,gs	s3.us-east-1,ncbi.public,gs.us-east1	Activated Sludge [ENVO:00002046]	Activated Sludge [ENVO:00002046]	Waste Water [ENVO:00002001]	SRX22244960	Sweden	Europe	Sweden	Illumina MiSeq	JMF-2204-03-0247	57.71 N 11.97 E	JMF-2204-03-0247B	PAIRED	PCR	METAGENOMIC	metagenome	ILLUMINA	2023-10-27T00:00:00Z	2023-10-27T09:50:00Z	1	JMF-2204-03-0247 P1_DD3_E7	SRP468746	P1_DD3_E7	31610	28866	91.32	26974	24655	78	24629	77.92
SRR26543147	AMPLICON	507	7408791	PRJNA1013122	SAMN38015304	MIMARKS.survey,MIGS/MIMS/MIMARKS.wastewater	4753919	JMF	2018-05-07	public	fastq,sra,run.zq	s3,gs,ncbi	ncbi.public,s3.us-east-1,gs.us-east1	Activated Sludge [ENVO:00002046]	Activated Sludge [ENVO:00002046]	Waste Water [ENVO:00002001]	SRX22244959	Sweden	Europe	Sweden	Illumina MiSeq	JMF-2204-03-0245	57.63 N 18.29 E	JMF-2204-03-0245B	PAIRED	PCR	METAGENOMIC	metagenome	ILLUMINA	2023-10-27T00:00:00Z	2023-10-27T09:50:00Z	1	JMF-2204-03-0245 P1_DD3_E5	SRP468746	P1_DD3_E5	14613	12806	87.63	10094	8433	57.71	8433	57.71
SRR26543148	AMPLICON	507	10687560	PRJNA1013122	SAMN38015303	MIMARKS.survey,MIGS/MIMS/MIMARKS.wastewater	6723599	JMF	2018-05-07	public	fastq,sra,run.zq	s3,ncbi,gs	ncbi.public,gs.us-east1,s3.us-east-1	Activated Sludge [ENVO:00002046]	Activated Sludge [ENVO:00002046]	Waste Water [ENVO:00002001]	SRX22244958	Sweden	Europe	Sweden	Illumina MiSeq	JMF-2204-03-0244	56.17 N 14.86 E	JMF-2204-03-0244B	PAIRED	PCR	METAGENOMIC	metagenome	ILLUMINA	2023-10-27T00:00:00Z	2023-10-27T09:50:00Z	1	JMF-2204-03-0244 P1_DD3_E4	SRP468746	P1_DD3_E4	21080	18658	88.51	16946	16208	76.89	16202	76.86
SRR26543149	AMPLICON	507	12843324	PRJNA1013122	SAMN38015302	MIMARKS.survey,MIGS/MIMS/MIMARKS.wastewater	8217308	JMF	2018-05-02	public	fastq,run.zq,sra	gs,s3,ncbi	gs.us-east1,s3.us-east-1,ncbi.public	Activated Sludge [ENVO:00002046]	Activated Sludge [ENVO:00002046]	Waste Water [ENVO:00002001]	SRX22244957	Sweden	Europe	Sweden	Illumina MiSeq	JMF-2204-03-0243	56.88 N 14.81 E	JMF-2204-03-0243B	PAIRED	PCR	METAGENOMIC	metagenome	ILLUMINA	2023-10-27T00:00:00Z	2023-10-27T09:50:00Z	1	JMF-2204-03-0243 P1_DD3_E3	SRP468746	P1_DD3_E3	25332	22075	87.14	20793	19696	77.75	19687	77.72
SRR26543150	AMPLICON	507	12484368	PRJNA1013122	SAMN38015140	MIMARKS.survey,MIGS/MIMS/MIMARKS.wastewater	7666498	JMF	2018-03-12	public	sra,fastq,run.zq	s3,ncbi,gs	ncbi.public,gs.us-east1,s3.us-east-1	Activated Sludge [ENVO:00002046]	Activated Sludge [ENVO:00002046]	Waste Water [ENVO:00002001]	SRX22244956	Belgium	Europe	Belgium	Illumina MiSeq	JMF-2204-03-0021	51.15 N 4.47 E	JMF-2204-03-0021B	PAIRED	PCR	METAGENOMIC	metagenome	ILLUMINA	2023-10-27T00:00:00Z	2023-10-27T09:50:00Z	1	JMF-2204-03-0021 P1_DD1_B9	SRP468746	P1_DD1_B9	24624	22410	91.01	21011	19344	78.56	19344	78.56
SRR26543151	AMPLICON	507	9295845	PRJNA1013122	SAMN38015301	MIMARKS.survey,MIGS/MIMS/MIMARKS.wastewater	5723359	JMF	2018-05-02	public	run.zq,sra,fastq	ncbi,gs,s3	ncbi.public,s3.us-east-1,gs.us-east1	Activated Sludge [ENVO:00002046]	Activated Sludge [ENVO:00002046]	Waste Water [ENVO:00002001]	SRX22244955	Sweden	Europe	Sweden	Illumina MiSeq	JMF-2204-03-0242	58.41 N 15.62 E	JMF-2204-03-0242B	PAIRED	PCR	METAGENOMIC	metagenome	ILLUMINA	2023-10-27T00:00:00Z	2023-10-27T09:50:00Z	1	JMF-2204-03-0242 P1_DD3_E2	SRP468746	P1_DD3_E2	18335	16662	90.88	15635	14368	78.36	14363	78.34
SRR26543152	AMPLICON	507	10989732	PRJNA1013122	SAMN38015300	MIMARKS.survey,MIGS/MIMS/MIMARKS.wastewater	6751818	JMF	2018-05-02	public	run.zq,fastq,sra	gs,ncbi,s3	gs.us-east1,s3.us-east-1,ncbi.public	Activated Sludge [ENVO:00002046]	Activated Sludge [ENVO:00002046]	Waste Water [ENVO:00002001]	SRX22244954	Sweden	Europe	Sweden	Illumina MiSeq	JMF-2204-03-0241	58.41 N 15.62 E	JMF-2204-03-0241B	PAIRED	PCR	METAGENOMIC	metagenome	ILLUMINA	2023-10-27T00:00:00Z	2023-10-27T09:49:00Z	1	JMF-2204-03-0241 P1_DD3_E1	SRP468746	P1_DD3_E1	21676	19820	91.44	18672	17086	78.82	17086	78.82
SRR26543153	AMPLICON	507	7030569	PRJNA1013122	SAMN38015299	MIMARKS.survey,MIGS/MIMS/MIMARKS.wastewater	4594189	JMF	2018-08-10	public	run.zq,sra,fastq	gs,s3,ncbi	gs.us-east1,s3.us-east-1,ncbi.public	Activated Sludge [ENVO:00002046]	Activated Sludge [ENVO:00002046]	Waste Water [ENVO:00002001]	SRX22244953	Uruguay	South America	Uruguay	Illumina MiSeq	JMF-2204-03-0238	33.12 S 58.3 W	JMF-2204-03-0238B	PAIRED	PCR	METAGENOMIC	metagenome	ILLUMINA	2023-10-27T00:00:00Z	2023-10-27T09:50:00Z	1	JMF-2204-03-0238 P1_DD3_D10	SRP468746	P1_DD3_D10	13867	11681	84.24	7982	7096	51.17	7096	51.17
SRR26543154	AMPLICON	507	4863651	PRJNA1013122	SAMN38015298	MIMARKS.survey,MIGS/MIMS/MIMARKS.wastewater	3179715	JMF	2018-07-31	public	fastq,sra,run.zq	s3,gs,ncbi	s3.us-east-1,ncbi.public,gs.us-east1	Activated Sludge [ENVO:00002046]	Activated Sludge [ENVO:00002046]	Waste Water [ENVO:00002001]	SRX22244952	Uruguay	South America	Uruguay	Illumina MiSeq	JMF-2204-03-0237	34.9 S 56.16 W	JMF-2204-03-0237B	PAIRED	PCR	METAGENOMIC	metagenome	ILLUMINA	2023-10-27T00:00:00Z	2023-10-27T09:50:00Z	1	JMF-2204-03-0237 P1_DD3_D9	SRP468746	P1_DD3_D9	9593	8230	85.79	5101	4041	42.12	4041	42.12
SRR26543155	AMPLICON	507	7434648	PRJNA1013122	SAMN38015297	MIGS/MIMS/MIMARKS.wastewater,MIMARKS.survey	4793806	JMF	2018-07-02	public	run.zq,fastq,sra	gs,s3,ncbi	ncbi.public,s3.us-east-1,gs.us-east1	Activated Sludge [ENVO:00002046]	Activated Sludge [ENVO:00002046]	Waste Water [ENVO:00002001]	SRX22244951	Australia	Oceania	Australia	Illumina MiSeq	JMF-2204-03-0236	34.78 S 138.59 E	JMF-2204-03-0236B	PAIRED	PCR	METAGENOMIC	metagenome	ILLUMINA	2023-10-27T00:00:00Z	2023-10-27T09:50:00Z	1	JMF-2204-03-0236 P1_DD3_D8	SRP468746	P1_DD3_D8	14664	12710	86.67	8052	6568	44.79	6568	44.79
SRR26543156	AMPLICON	507	13702689	PRJNA1013122	SAMN38015296	MIMARKS.survey,MIGS/MIMS/MIMARKS.wastewater	8531731	JMF	2018-07-03	public	sra,run.zq,fastq	ncbi,s3,gs	gs.us-east1,ncbi.public,s3.us-east-1	Activated Sludge [ENVO:00002046]	Activated Sludge [ENVO:00002046]	Waste Water [ENVO:00002001]	SRX22244950	Australia	Oceania	Australia	Illumina MiSeq	JMF-2204-03-0235	37.81 S 144.96 E	JMF-2204-03-0235B	PAIRED	PCR	METAGENOMIC	metagenome	ILLUMINA	2023-10-27T00:00:00Z	2023-10-27T09:50:00Z	1	JMF-2204-03-0235 P1_DD3_D7	SRP468746	P1_DD3_D7	27027	24151	89.36	20527	17392	64.35	17392	64.35
SRR26543157	AMPLICON	507	10372206	PRJNA1013122	SAMN38015295	MIMARKS.survey,MIGS/MIMS/MIMARKS.wastewater	6485014	JMF	2018-06-15	public	sra,run.zq,fastq	gs,s3,ncbi	gs.us-east1,s3.us-east-1,ncbi.public	Activated Sludge [ENVO:00002046]	Activated Sludge [ENVO:00002046]	Waste Water [ENVO:00002001]	SRX22244949	Australia	Oceania	Australia	Illumina MiSeq	JMF-2204-03-0233	37.49 S 144.59 E	JMF-2204-03-0233B	PAIRED	PCR	METAGENOMIC	metagenome	ILLUMINA	2023-10-27T00:00:00Z	2023-10-27T09:50:00Z	1	JMF-2204-03-0233 P1_DD3_D5	SRP468746	P1_DD3_D5	20458	18403	89.96	16649	14516	70.96	14516	70.96
SRR26543158	AMPLICON	507	8577933	PRJNA1013122	SAMN38015294	MIMARKS.survey,MIGS/MIMS/MIMARKS.wastewater	5475858	JMF	2018-07-19	public	run.zq,sra,fastq	s3,ncbi,gs	s3.us-east-1,ncbi.public,gs.us-east1	Activated Sludge [ENVO:00002046]	Activated Sludge [ENVO:00002046]	Waste Water [ENVO:00002001]	SRX22244948	Australia	Oceania	Australia	Illumina MiSeq	JMF-2204-03-0232	22.82 S 148.69 E	JMF-2204-03-0232B	PAIRED	PCR	METAGENOMIC	metagenome	ILLUMINA	2023-10-27T00:00:00Z	2023-10-27T09:50:00Z	1	JMF-2204-03-0232 P1_DD3_D4	SRP468746	P1_DD3_D4	16919	14706	86.92	10066	8499	50.23	8499	50.23
SRR26543159	AMPLICON	507	13231179	PRJNA1013122	SAMN38015293	MIMARKS.survey,MIGS/MIMS/MIMARKS.wastewater	8221359	JMF	2018-07-04	public	sra,run.zq,fastq	gs,ncbi,s3	gs.us-east1,ncbi.public,s3.us-east-1	Activated Sludge [ENVO:00002046]	Activated Sludge [ENVO:00002046]	Waste Water [ENVO:00002001]	SRX22244947	Australia	Oceania	Australia	Illumina MiSeq	JMF-2204-03-0231	26.36 S 152.97 E	JMF-2204-03-0231B	PAIRED	PCR	METAGENOMIC	metagenome	ILLUMINA	2023-10-27T00:00:00Z	2023-10-27T09:50:00Z	1	JMF-2204-03-0231 P1_DD3_D3	SRP468746	P1_DD3_D3	26097	23590	90.39	21364	18983	72.74	18976	72.71
SRR26543160	AMPLICON	507	8776677	PRJNA1013122	SAMN38015292	MIMARKS.survey,MIGS/MIMS/MIMARKS.wastewater	5530212	JMF	2018-06-13	public	sra,run.zq,fastq	s3,ncbi,gs	gs.us-east1,s3.us-east-1,ncbi.public	Activated Sludge [ENVO:00002046]	Activated Sludge [ENVO:00002046]	Waste Water [ENVO:00002001]	SRX22244946	Australia	Oceania	Australia	Illumina MiSeq	JMF-2204-03-0230	33.08 S 151.5 E	JMF-2204-03-0230B	PAIRED	PCR	METAGENOMIC	metagenome	ILLUMINA	2023-10-27T00:00:00Z	2023-10-27T09:49:00Z	1	JMF-2204-03-0230 P1_DD3_D2	SRP468746	P1_DD3_D2	17311	15449	89.24	13530	11757	67.92	11757	67.92
SRR26543161	AMPLICON	507	12841803	PRJNA1013122	SAMN38015273	MIMARKS.survey,MIGS/MIMS/MIMARKS.wastewater	7977370	JMF	2018-06-13	public	fastq,run.zq,sra	gs,s3,ncbi	s3.us-east-1,gs.us-east1,ncbi.public	Activated Sludge [ENVO:00002046]	Activated Sludge [ENVO:00002046]	Waste Water [ENVO:00002001]	SRX22244945	Australia	Oceania	Australia	Illumina MiSeq	JMF-2204-03-0205	32.93 S 151.78 E	JMF-2204-03-0205B	PAIRED	PCR	METAGENOMIC	metagenome	ILLUMINA	2023-10-27T00:00:00Z	2023-10-27T09:50:00Z	1	JMF-2204-03-0205 P1_DD3_B1	SRP468746	P1_DD3_B1	25329	22847	90.2	20328	17969	70.94	17969	70.94
SRR26543162	AMPLICON	507	4811937	PRJNA1013122	SAMN38015272	MIMARKS.survey,MIGS/MIMS/MIMARKS.wastewater	3028787	JMF	2018-08-14	public	sra,run.zq,fastq	gs,s3,ncbi	gs.us-east1,s3.us-east-1,ncbi.public	Activated Sludge [ENVO:00002046]	Activated Sludge [ENVO:00002046]	Waste Water [ENVO:00002001]	SRX22244944	Uruguay	South America	Uruguay	Illumina MiSeq	JMF-2204-03-0203	34.9 S 56.16 W	JMF-2204-03-0203B	PAIRED	PCR	METAGENOMIC	metagenome	ILLUMINA	2023-10-27T00:00:00Z	2023-10-27T09:50:00Z	1	JMF-2204-03-0203 P1_DD3_A11	SRP468746	P1_DD3_A11	9491	8582	90.42	7977	7361	77.56	7361	77.56
SRR26543163	AMPLICON	507	17996979	PRJNA1013122	SAMN38015137	MIMARKS.survey,MIGS/MIMS/MIMARKS.wastewater	11066127	JMF	2018-03-12	public	run.zq,fastq,sra	gs,s3,ncbi	ncbi.public,s3.us-east-1,gs.us-east1	Activated Sludge [ENVO:00002046]	Activated Sludge [ENVO:00002046]	Waste Water [ENVO:00002001]	SRX22244943	Belgium	Europe	Belgium	Illumina MiSeq	JMF-2204-03-0018	50.77 N 4.31 E	JMF-2204-03-0018B	PAIRED	PCR	METAGENOMIC	metagenome	ILLUMINA	2023-10-27T00:00:00Z	2023-10-27T09:50:00Z	1	JMF-2204-03-0018 P1_DD1_B6	SRP468746	P1_DD1_B6	35497	32241	90.83	29993	27003	76.07	27003	76.07
SRR26543164	AMPLICON	507	5119179	PRJNA1013122	SAMN38015271	MIMARKS.survey,MIGS/MIMS/MIMARKS.wastewater	3235683	JMF	2018-08-02	public	sra,fastq,run.zq	ncbi,gs,s3	s3.us-east-1,gs.us-east1,ncbi.public	Activated Sludge [ENVO:00002046]	Activated Sludge [ENVO:00002046]	Waste Water [ENVO:00002001]	SRX22244942	Uruguay	South America	Uruguay	Illumina MiSeq	JMF-2204-03-0202	34.53 S 56.29 W	JMF-2204-03-0202B	PAIRED	PCR	METAGENOMIC	metagenome	ILLUMINA	2023-10-27T00:00:00Z	2023-10-27T09:50:00Z	1	JMF-2204-03-0202 P1_DD3_A10	SRP468746	P1_DD3_A10	10097	9046	89.59	7534	6407	63.45	6407	63.45
SRR26543165	AMPLICON	507	14726322	PRJNA1013122	SAMN38015270	MIMARKS.survey,MIGS/MIMS/MIMARKS.wastewater	9079104	JMF	2018-07-02	public	run.zq,fastq,sra	ncbi,gs,s3	s3.us-east-1,ncbi.public,gs.us-east1	Activated Sludge [ENVO:00002046]	Activated Sludge [ENVO:00002046]	Waste Water [ENVO:00002001]	SRX22244941	Australia	Oceania	Australia	Illumina MiSeq	JMF-2204-03-0201	34.78 S 138.59 E	JMF-2204-03-0201B	PAIRED	PCR	METAGENOMIC	metagenome	ILLUMINA	2023-10-27T00:00:00Z	2023-10-27T09:50:00Z	1	JMF-2204-03-0201 P1_DD3_A9	SRP468746	P1_DD3_A9	29046	26547	91.4	24980	23172	79.78	23172	79.78
SRR26543166	AMPLICON	507	13379223	PRJNA1013122	SAMN38015269	MIGS/MIMS/MIMARKS.wastewater,MIMARKS.survey	8226775	JMF	2018-07-02	public	sra,run.zq,fastq	ncbi,s3,gs	s3.us-east-1,gs.us-east1,ncbi.public	Activated Sludge [ENVO:00002046]	Activated Sludge [ENVO:00002046]	Waste Water [ENVO:00002001]	SRX22244940	Australia	Oceania	Australia	Illumina MiSeq	JMF-2204-03-0200	34.95 S 138.88 E	JMF-2204-03-0200B	PAIRED	PCR	METAGENOMIC	metagenome	ILLUMINA	2023-10-27T00:00:00Z	2023-10-27T09:50:00Z	1	JMF-2204-03-0200 P1_DD3_A8	SRP468746	P1_DD3_A8	26389	23921	90.65	22396	20816	78.88	20796	78.81
SRR26543167	AMPLICON	507	10678434	PRJNA1013122	SAMN38015268	MIMARKS.survey,MIGS/MIMS/MIMARKS.wastewater	6615696	JMF	2018-07-03	public	run.zq,sra,fastq	s3,ncbi,gs	ncbi.public,gs.us-east1,s3.us-east-1	Activated Sludge [ENVO:00002046]	Activated Sludge [ENVO:00002046]	Waste Water [ENVO:00002001]	SRX22244939	Australia	Oceania	Australia	Illumina MiSeq	JMF-2204-03-0199	37.81 S 144.96 E	JMF-2204-03-0199B	PAIRED	PCR	METAGENOMIC	metagenome	ILLUMINA	2023-10-27T00:00:00Z	2023-10-27T09:50:00Z	1	JMF-2204-03-0199 P1_DD3_A7	SRP468746	P1_DD3_A7	21062	19050	90.45	17231	15121	71.79	15121	71.79
SRR26543168	AMPLICON	507	5986149	PRJNA1013122	SAMN38015267	MIMARKS.survey,MIGS/MIMS/MIMARKS.wastewater	3713445	JMF	2018-06-15	public	run.zq,fastq,sra	s3,ncbi,gs	s3.us-east-1,ncbi.public,gs.us-east1	Activated Sludge [ENVO:00002046]	Activated Sludge [ENVO:00002046]	Waste Water [ENVO:00002001]	SRX22244938	Australia	Oceania	Australia	Illumina MiSeq	JMF-2204-03-0198	37.36 S 144.52 E	JMF-2204-03-0198B	PAIRED	PCR	METAGENOMIC	metagenome	ILLUMINA	2023-10-27T00:00:00Z	2023-10-27T09:50:00Z	1	JMF-2204-03-0198 P1_DD3_A6	SRP468746	P1_DD3_A6	11807	10763	91.16	9435	8389	71.05	8389	71.05
SRR26543169	AMPLICON	507	8037471	PRJNA1013122	SAMN38015266	MIMARKS.survey,MIGS/MIMS/MIMARKS.wastewater	5023440	JMF	2018-07-30	public	sra,run.zq,fastq	gs,ncbi,s3	ncbi.public,gs.us-east1,s3.us-east-1	Activated Sludge [ENVO:00002046]	Activated Sludge [ENVO:00002046]	Waste Water [ENVO:00002001]	SRX22244937	Australia	Oceania	Australia	Illumina MiSeq	JMF-2204-03-0197	33.87 S 151.21 E	JMF-2204-03-0197B	PAIRED	PCR	METAGENOMIC	metagenome	ILLUMINA	2023-10-27T00:00:00Z	2023-10-27T09:50:00Z	1	JMF-2204-03-0197 P1_DD3_A5	SRP468746	P1_DD3_A5	15853	14252	89.9	13296	12127	76.5	12127	76.5
SRR26543170	AMPLICON	507	13001508	PRJNA1013122	SAMN38015265	MIMARKS.survey,MIGS/MIMS/MIMARKS.wastewater	8027480	JMF	2018-07-05	public	fastq,run.zq,sra	ncbi,s3,gs	s3.us-east-1,ncbi.public,gs.us-east1	Activated Sludge [ENVO:00002046]	Activated Sludge [ENVO:00002046]	Waste Water [ENVO:00002001]	SRX22244936	Australia	Oceania	Australia	Illumina MiSeq	JMF-2204-03-0196	26.18 S 152.67 E	JMF-2204-03-0196B	PAIRED	PCR	METAGENOMIC	metagenome	ILLUMINA	2023-10-27T00:00:00Z	2023-10-27T09:50:00Z	1	JMF-2204-03-0196 P1_DD3_A4	SRP468746	P1_DD3_A4	25644	23222	90.56	20922	18561	72.38	18561	72.38
SRR26543171	AMPLICON	507	12618723	PRJNA1013122	SAMN38015264	MIMARKS.survey,MIGS/MIMS/MIMARKS.wastewater	7813941	JMF	2018-06-13	public	sra,run.zq,fastq	ncbi,s3,gs	ncbi.public,s3.us-east-1,gs.us-east1	Activated Sludge [ENVO:00002046]	Activated Sludge [ENVO:00002046]	Waste Water [ENVO:00002001]	SRX22244935	Australia	Oceania	Australia	Illumina MiSeq	JMF-2204-03-0195	33.02 S 151.58 E	JMF-2204-03-0195B	PAIRED	PCR	METAGENOMIC	metagenome	ILLUMINA	2023-10-27T00:00:00Z	2023-10-27T09:50:00Z	1	JMF-2204-03-0195 P1_DD3_A3	SRP468746	P1_DD3_A3	24889	22456	90.22	20349	18227	73.23	18227	73.23
SRR26543172	AMPLICON	507	10296156	PRJNA1013122	SAMN38015263	MIMARKS.survey,MIGS/MIMS/MIMARKS.wastewater	6490581	JMF	2018-06-13	public	sra,fastq,run.zq	s3,ncbi,gs	s3.us-east-1,ncbi.public,gs.us-east1	Activated Sludge [ENVO:00002046]	Activated Sludge [ENVO:00002046]	Waste Water [ENVO:00002001]	SRX22244934	Australia	Oceania	Australia	Illumina MiSeq	JMF-2204-03-0194	32.73 S 151.63 E	JMF-2204-03-0194B	PAIRED	PCR	METAGENOMIC	metagenome	ILLUMINA	2023-10-27T00:00:00Z	2023-10-27T09:50:00Z	1	JMF-2204-03-0194 P1_DD3_A2	SRP468746	P1_DD3_A2	20308	18181	89.53	15991	14150	69.68	14150	69.68
SRR26543173	AMPLICON	507	115089	PRJNA1013122	SAMN38015262	MIMARKS.survey,MIGS/MIMS/MIMARKS.wastewater	152207	JMF	2018-06-13	public	sra,fastq,run.zq	gs,ncbi,s3	gs.us-east1,s3.us-east-1,ncbi.public	Activated Sludge [ENVO:00002046]	Activated Sludge [ENVO:00002046]	Waste Water [ENVO:00002001]	SRX22244933	Australia	Oceania	Australia	Illumina MiSeq	JMF-2204-03-0193	32.93 S 151.78 E	JMF-2204-03-0193B	PAIRED	PCR	METAGENOMIC	metagenome	ILLUMINA	2023-10-27T00:00:00Z	2023-10-27T09:50:00Z	1	JMF-2204-03-0193 P1_DD3_A1	SRP468746	P1_DD3_A1	227	6	2.64	1	0	0	0	0
SRR26543174	AMPLICON	507	14670552	PRJNA1013122	SAMN38015136	MIMARKS.survey,MIGS/MIMS/MIMARKS.wastewater	9051273	JMF	2018-03-08	public	fastq,run.zq,sra	ncbi,gs,s3	gs.us-east1,s3.us-east-1,ncbi.public	Activated Sludge [ENVO:00002046]	Activated Sludge [ENVO:00002046]	Waste Water [ENVO:00002001]	SRX22244932	Mexico	North America	Mexico	Illumina MiSeq	JMF-2204-03-0017	21.13 N 101.69 W	JMF-2204-03-0017B	PAIRED	PCR	METAGENOMIC	metagenome	ILLUMINA	2023-10-27T00:00:00Z	2023-10-27T09:50:00Z	1	JMF-2204-03-0017 P1_DD1_B5	SRP468746	P1_DD1_B5	28936	26197	90.53	24507	21918	75.75	21884	75.63
SRR26543175	AMPLICON	507	14372436	PRJNA1013122	SAMN38015261	MIMARKS.survey,MIGS/MIMS/MIMARKS.wastewater	9016515	JMF	2018-06-21	public	sra,run.zq,fastq	gs,ncbi,s3	s3.us-east-1,gs.us-east1,ncbi.public	Activated Sludge [ENVO:00002046]	Activated Sludge [ENVO:00002046]	Waste Water [ENVO:00002001]	SRX22244931	United Kingdom	Europe	United Kingdom	Illumina MiSeq	JMF-2204-03-0191	54.98 N 1.62 W	JMF-2204-03-0191B	PAIRED	PCR	METAGENOMIC	metagenome	ILLUMINA	2023-10-27T00:00:00Z	2023-10-27T09:50:00Z	1	JMF-2204-03-0191 P1_DD2_H11	SRP468746	P1_DD2_H11	28348	25593	90.28	24679	20878	73.65	20862	73.59
SRR26543176	AMPLICON	507	15978105	PRJNA1013122	SAMN38015260	MIMARKS.survey,MIGS/MIMS/MIMARKS.wastewater	9755413	JMF	2018-06-21	public	run.zq,sra,fastq	ncbi,gs,s3	gs.us-east1,ncbi.public,s3.us-east-1	Activated Sludge [ENVO:00002046]	Activated Sludge [ENVO:00002046]	Waste Water [ENVO:00002001]	SRX22244930	United Kingdom	Europe	United Kingdom	Illumina MiSeq	JMF-2204-03-0189	54.98 N 1.62 W	JMF-2204-03-0189B	PAIRED	PCR	METAGENOMIC	metagenome	ILLUMINA	2023-10-27T00:00:00Z	2023-10-27T09:50:00Z	1	JMF-2204-03-0189 P1_DD2_H9	SRP468746	P1_DD2_H9	31515	28796	91.37	27279	25379	80.53	25363	80.48
SRR26543177	AMPLICON	507	9262890	PRJNA1013122	SAMN38015259	MIMARKS.survey,MIGS/MIMS/MIMARKS.wastewater	5773573	JMF	2018-06-21	public	run.zq,fastq,sra	ncbi,gs,s3	gs.us-east1,ncbi.public,s3.us-east-1	Activated Sludge [ENVO:00002046]	Activated Sludge [ENVO:00002046]	Waste Water [ENVO:00002001]	SRX22244929	United Kingdom	Europe	United Kingdom	Illumina MiSeq	JMF-2204-03-0188	54.98 N 1.62 W	JMF-2204-03-0188B	PAIRED	PCR	METAGENOMIC	metagenome	ILLUMINA	2023-10-27T00:00:00Z	2023-10-27T09:50:00Z	1	JMF-2204-03-0188 P1_DD2_H8	SRP468746	P1_DD2_H8	18270	16498	90.3	15031	13030	71.32	13030	71.32
SRR26543178	AMPLICON	507	10571457	PRJNA1013122	SAMN38015258	MIMARKS.survey,MIGS/MIMS/MIMARKS.wastewater	6532137	JMF	2018-06-11	public	run.zq,sra,fastq	s3,ncbi,gs	ncbi.public,gs.us-east1,s3.us-east-1	Activated Sludge [ENVO:00002046]	Activated Sludge [ENVO:00002046]	Waste Water [ENVO:00002001]	SRX22244928	Argentina	South America	Argentina	Illumina MiSeq	JMF-2204-03-0187	31.25 S 61.49 W	JMF-2204-03-0187B	PAIRED	PCR	METAGENOMIC	metagenome	ILLUMINA	2023-10-27T00:00:00Z	2023-10-27T09:50:00Z	1	JMF-2204-03-0187 P1_DD2_H7	SRP468746	P1_DD2_H7	20851	18985	91.05	18599	16966	81.37	16930	81.2
SRR26543179	AMPLICON	507	20984730	PRJNA1013122	SAMN38015257	MIMARKS.survey,MIGS/MIMS/MIMARKS.wastewater	13106939	JMF	2018-06-08	public	sra,fastq,run.zq	gs,s3,ncbi	ncbi.public,gs.us-east1,s3.us-east-1	Activated Sludge [ENVO:00002046]	Activated Sludge [ENVO:00002046]	Waste Water [ENVO:00002001]	SRX22244927	Argentina	South America	Argentina	Illumina MiSeq	JMF-2204-03-0184	31.01 S 62.06 W	JMF-2204-03-0184B	PAIRED	PCR	METAGENOMIC	metagenome	ILLUMINA	2023-10-27T00:00:00Z	2023-10-27T09:50:00Z	1	JMF-2204-03-0184 P1_DD2_H4	SRP468746	P1_DD2_H4	41390	37012	89.42	36236	33800	81.66	33800	81.66
SRR26543180	AMPLICON	507	13804089	PRJNA1013122	SAMN38015256	MIMARKS.survey,MIGS/MIMS/MIMARKS.wastewater	8622722	JMF	2018-06-06	public	sra,run.zq,fastq	gs,ncbi,s3	ncbi.public,s3.us-east-1,gs.us-east1	Activated Sludge [ENVO:00002046]	Activated Sludge [ENVO:00002046]	Waste Water [ENVO:00002001]	SRX22244926	Argentina	South America	Argentina	Illumina MiSeq	JMF-2204-03-0183	34.49 S 58.52 W	JMF-2204-03-0183B	PAIRED	PCR	METAGENOMIC	metagenome	ILLUMINA	2023-10-27T00:00:00Z	2023-10-27T09:50:00Z	1	JMF-2204-03-0183 P1_DD2_H3	SRP468746	P1_DD2_H3	27227	24282	89.18	22950	21272	78.13	21266	78.11
SRR26543181	AMPLICON	507	13810173	PRJNA1013122	SAMN38015237	MIMARKS.survey,MIGS/MIMS/MIMARKS.wastewater	8690819	JMF	2018-06-07	public	fastq,sra,run.zq	s3,ncbi,gs	ncbi.public,s3.us-east-1,gs.us-east1	Activated Sludge [ENVO:00002046]	Activated Sludge [ENVO:00002046]	Waste Water [ENVO:00002001]	SRX22244925	Argentina	South America	Argentina	Illumina MiSeq	JMF-2204-03-0160	27.59 S 64.91 W	JMF-2204-03-0160B	PAIRED	PCR	METAGENOMIC	metagenome	ILLUMINA	2023-10-27T00:00:00Z	2023-10-27T09:50:00Z	1	JMF-2204-03-0160 P1_DD2_F4	SRP468746	P1_DD2_F4	27239	24094	88.45	21138	18968	69.64	18968	69.64
SRR26543182	AMPLICON	507	13883181	PRJNA1013122	SAMN38015236	MIMARKS.survey,MIGS/MIMS/MIMARKS.wastewater	8582964	JMF	2018-06-05	public	fastq,sra,run.zq	ncbi,s3,gs	ncbi.public,gs.us-east1,s3.us-east-1	Activated Sludge [ENVO:00002046]	Activated Sludge [ENVO:00002046]	Waste Water [ENVO:00002001]	SRX22244924	Argentina	South America	Argentina	Illumina MiSeq	JMF-2204-03-0159	34.6 S 59.17 W	JMF-2204-03-0159B	PAIRED	PCR	METAGENOMIC	metagenome	ILLUMINA	2023-10-27T00:00:00Z	2023-10-27T09:50:00Z	1	JMF-2204-03-0159 P1_DD2_F3	SRP468746	P1_DD2_F3	27383	24759	90.42	23342	21299	77.78	21299	77.78
SRR26543183	AMPLICON	507	20256171	PRJNA1013122	SAMN38015235	MIMARKS.survey,MIGS/MIMS/MIMARKS.wastewater	12582673	JMF	2018-06-01	public	sra,run.zq,fastq	s3,gs,ncbi	s3.us-east-1,ncbi.public,gs.us-east1	Activated Sludge [ENVO:00002046]	Activated Sludge [ENVO:00002046]	Waste Water [ENVO:00002001]	SRX22244923	Argentina	South America	Argentina	Illumina MiSeq	JMF-2204-03-0158	34.76 S 58.21 W	JMF-2204-03-0158B	PAIRED	PCR	METAGENOMIC	metagenome	ILLUMINA	2023-10-27T00:00:00Z	2023-10-27T09:50:00Z	1	JMF-2204-03-0158 P1_DD2_F2	SRP468746	P1_DD2_F2	39953	35956	90	33779	30536	76.43	30514	76.37
SRR26543184	AMPLICON	507	23961834	PRJNA1013122	SAMN38015234	MIMARKS.survey,MIGS/MIMS/MIMARKS.wastewater	14524570	JMF	2018-05-29	public	sra,fastq,run.zq	gs,s3,ncbi	ncbi.public,s3.us-east-1,gs.us-east1	Activated Sludge [ENVO:00002046]	Activated Sludge [ENVO:00002046]	Waste Water [ENVO:00002001]	SRX22244922	Argentina	South America	Argentina	Illumina MiSeq	JMF-2204-03-0157	34.6 S 58.38 W	JMF-2204-03-0157B	PAIRED	PCR	METAGENOMIC	metagenome	ILLUMINA	2023-10-27T00:00:00Z	2023-10-27T09:50:00Z	1	JMF-2204-03-0157 P1_DD2_F1	SRP468746	P1_DD2_F1	47262	43380	91.79	42768	41796	88.43	41460	87.72
SRR26543185	AMPLICON	507	7746453	PRJNA1013122	SAMN38015233	MIMARKS.survey,MIGS/MIMS/MIMARKS.wastewater	4905998	JMF	2018-06-21	public	run.zq,sra,fastq	s3,ncbi,gs	s3.us-east-1,ncbi.public,gs.us-east1	Activated Sludge [ENVO:00002046]	Activated Sludge [ENVO:00002046]	Waste Water [ENVO:00002001]	SRX22244921	United Kingdom	Europe	United Kingdom	Illumina MiSeq	JMF-2204-03-0155	54.98 N 1.62 W	JMF-2204-03-0155B	PAIRED	PCR	METAGENOMIC	metagenome	ILLUMINA	2023-10-27T00:00:00Z	2023-10-27T09:50:00Z	1	JMF-2204-03-0155 P1_DD2_E11	SRP468746	P1_DD2_E11	15279	13572	88.83	12862	11596	75.9	11596	75.9
SRR26543186	AMPLICON	507	11602188	PRJNA1013122	SAMN38015232	MIMARKS.survey,MIGS/MIMS/MIMARKS.wastewater	7288826	JMF	2018-06-21	public	run.zq,fastq,sra	s3,gs,ncbi	gs.us-east1,ncbi.public,s3.us-east-1	Activated Sludge [ENVO:00002046]	Activated Sludge [ENVO:00002046]	Waste Water [ENVO:00002001]	SRX22244920	United Kingdom	Europe	United Kingdom	Illumina MiSeq	JMF-2204-03-0154	54.98 N 1.62 W	JMF-2204-03-0154B	PAIRED	PCR	METAGENOMIC	metagenome	ILLUMINA	2023-10-27T00:00:00Z	2023-10-27T09:50:00Z	1	JMF-2204-03-0154 P1_DD2_E10	SRP468746	P1_DD2_E10	22884	20315	88.77	14058	11827	51.68	11810	51.61
SRR26543187	AMPLICON	507	19115421	PRJNA1013122	SAMN38015133	MIMARKS.survey,MIGS/MIMS/MIMARKS.wastewater	11542336	JMF	2018-03-12	public	sra,fastq,run.zq	s3,gs,ncbi	ncbi.public,s3.us-east-1,gs.us-east1	Activated Sludge [ENVO:00002046]	Activated Sludge [ENVO:00002046]	Waste Water [ENVO:00002001]	SRX22244919	Belgium	Europe	Belgium	Illumina MiSeq	JMF-2204-03-0012	51.1 N 2.7 E	JMF-2204-03-0012B	PAIRED	PCR	METAGENOMIC	metagenome	ILLUMINA	2023-10-27T00:00:00Z	2023-10-27T09:50:00Z	1	JMF-2204-03-0012 P1_DD1_A12	SRP468746	P1_DD1_A12	37703	34570	91.69	32558	30021	79.62	30016	79.61
SRR26543188	AMPLICON	507	12230361	PRJNA1013122	SAMN38015231	MIMARKS.survey,MIGS/MIMS/MIMARKS.wastewater	7668059	JMF	2018-06-21	public	run.zq,fastq,sra	s3,ncbi,gs	s3.us-east-1,ncbi.public,gs.us-east1	Activated Sludge [ENVO:00002046]	Activated Sludge [ENVO:00002046]	Waste Water [ENVO:00002001]	SRX22244918	United Kingdom	Europe	United Kingdom	Illumina MiSeq	JMF-2204-03-0153	54.98 N 1.62 W	JMF-2204-03-0153B	PAIRED	PCR	METAGENOMIC	metagenome	ILLUMINA	2023-10-27T00:00:00Z	2023-10-27T09:50:00Z	1	JMF-2204-03-0153 P1_DD2_E9	SRP468746	P1_DD2_E9	24123	21477	89.03	18771	15918	65.99	15918	65.99
SRR26543189	AMPLICON	507	9467718	PRJNA1013122	SAMN38015230	MIMARKS.survey,MIGS/MIMS/MIMARKS.wastewater	5940646	JMF	2018-06-11	public	sra,fastq,run.zq	gs,ncbi,s3	gs.us-east1,ncbi.public,s3.us-east-1	Activated Sludge [ENVO:00002046]	Activated Sludge [ENVO:00002046]	Waste Water [ENVO:00002001]	SRX22244917	Argentina	South America	Argentina	Illumina MiSeq	JMF-2204-03-0152	32.82 S 61.4 W	JMF-2204-03-0152B	PAIRED	PCR	METAGENOMIC	metagenome	ILLUMINA	2023-10-27T00:00:00Z	2023-10-27T09:50:00Z	1	JMF-2204-03-0152 P1_DD2_E8	SRP468746	P1_DD2_E8	18674	16788	89.9	14938	12652	67.75	12652	67.75
SRR26543190	AMPLICON	507	4996485	PRJNA1013122	SAMN38015229	MIMARKS.survey,MIGS/MIMS/MIMARKS.wastewater	3300977	JMF	2018-06-11	public	run.zq,fastq,sra	ncbi,s3,gs	ncbi.public,s3.us-east-1,gs.us-east1	Activated Sludge [ENVO:00002046]	Activated Sludge [ENVO:00002046]	Waste Water [ENVO:00002001]	SRX22244916	Argentina	South America	Argentina	Illumina MiSeq	JMF-2204-03-0151	34.53 S 58.57 W	JMF-2204-03-0151B	PAIRED	PCR	METAGENOMIC	metagenome	ILLUMINA	2023-10-27T00:00:00Z	2023-10-27T09:50:00Z	1	JMF-2204-03-0151 P1_DD2_E7	SRP468746	P1_DD2_E7	9855	8335	84.58	4830	4159	42.2	4159	42.2
SRR26543191	AMPLICON	507	6680739	PRJNA1013122	SAMN38015228	MIMARKS.survey,MIGS/MIMS/MIMARKS.wastewater	4337952	JMF	2018-06-11	public	fastq,run.zq,sra	s3,ncbi,gs	ncbi.public,s3.us-east-1,gs.us-east1	Activated Sludge [ENVO:00002046]	Activated Sludge [ENVO:00002046]	Waste Water [ENVO:00002001]	SRX22244915	Argentina	South America	Argentina	Illumina MiSeq	JMF-2204-03-0150	34.71 S 58.52 W	JMF-2204-03-0150B	PAIRED	PCR	METAGENOMIC	metagenome	ILLUMINA	2023-10-27T00:00:00Z	2023-10-27T09:50:00Z	1	JMF-2204-03-0150 P1_DD2_E6	SRP468746	P1_DD2_E6	13177	11439	86.81	8334	4550	34.53	4549	34.52
SRR26543192	AMPLICON	507	23724558	PRJNA1013122	SAMN38015227	MIMARKS.survey,MIGS/MIMS/MIMARKS.wastewater	14827523	JMF	2018-06-08	public	fastq,run.zq,sra	gs,s3,ncbi	ncbi.public,gs.us-east1,s3.us-east-1	Activated Sludge [ENVO:00002046]	Activated Sludge [ENVO:00002046]	Waste Water [ENVO:00002001]	SRX22244914	Argentina	South America	Argentina	Illumina MiSeq	JMF-2204-03-0149	34.66 S 58.62 W	JMF-2204-03-0149B	PAIRED	PCR	METAGENOMIC	metagenome	ILLUMINA	2023-10-27T00:00:00Z	2023-10-27T09:50:00Z	1	JMF-2204-03-0149 P1_DD2_E5	SRP468746	P1_DD2_E5	46794	41774	89.27	39350	35500	75.86	35446	75.75
SRR26543193	AMPLICON	507	17291235	PRJNA1013122	SAMN38015226	MIMARKS.survey,MIGS/MIMS/MIMARKS.wastewater	10952892	JMF	2018-06-07	public	sra,run.zq,fastq	s3,gs,ncbi	s3.us-east-1,gs.us-east1,ncbi.public	Activated Sludge [ENVO:00002046]	Activated Sludge [ENVO:00002046]	Waste Water [ENVO:00002001]	SRX22244913	Argentina	South America	Argentina	Illumina MiSeq	JMF-2204-03-0148	34.6 S 58.38 W	JMF-2204-03-0148B	PAIRED	PCR	METAGENOMIC	metagenome	ILLUMINA	2023-10-27T00:00:00Z	2023-10-27T09:50:00Z	1	JMF-2204-03-0148 P1_DD2_E4	SRP468746	P1_DD2_E4	34105	29701	87.09	23577	19713	57.8	19658	57.64
SRR26543194	AMPLICON	507	12602499	PRJNA1013122	SAMN38015225	MIMARKS.survey,MIGS/MIMS/MIMARKS.wastewater	7835710	JMF	2018-06-05	public	sra,run.zq,fastq	ncbi,gs,s3	s3.us-east-1,gs.us-east1,ncbi.public	Activated Sludge [ENVO:00002046]	Activated Sludge [ENVO:00002046]	Waste Water [ENVO:00002001]	SRX22244912	Argentina	South America	Argentina	Illumina MiSeq	JMF-2204-03-0147	34.48 S 58.91 W	JMF-2204-03-0147B	PAIRED	PCR	METAGENOMIC	metagenome	ILLUMINA	2023-10-27T00:00:00Z	2023-10-27T09:50:00Z	1	JMF-2204-03-0147 P1_DD2_E3	SRP468746	P1_DD2_E3	24857	22302	89.72	20600	18641	74.99	18529	74.54
SRR26543195	AMPLICON	507	14068236	PRJNA1013122	SAMN38015224	MIMARKS.survey,MIGS/MIMS/MIMARKS.wastewater	8725304	JMF	2018-06-01	public	sra,run.zq,fastq	ncbi,s3,gs	ncbi.public,s3.us-east-1,gs.us-east1	Activated Sludge [ENVO:00002046]	Activated Sludge [ENVO:00002046]	Waste Water [ENVO:00002001]	SRX22244911	Argentina	South America	Argentina	Illumina MiSeq	JMF-2204-03-0146	34.6 S 58.38 W	JMF-2204-03-0146B	PAIRED	PCR	METAGENOMIC	metagenome	ILLUMINA	2023-10-27T00:00:00Z	2023-10-27T09:50:00Z	1	JMF-2204-03-0146 P1_DD2_E2	SRP468746	P1_DD2_E2	27748	24925	89.83	23341	21575	77.75	21575	77.75
SRR26543196	AMPLICON	507	21439002	PRJNA1013122	SAMN38015223	MIMARKS.survey,MIGS/MIMS/MIMARKS.wastewater	13394998	JMF	2018-05-29	public	fastq,run.zq,sra	gs,ncbi,s3	gs.us-east1,ncbi.public,s3.us-east-1	Activated Sludge [ENVO:00002046]	Activated Sludge [ENVO:00002046]	Waste Water [ENVO:00002001]	SRX22244910	Argentina	South America	Argentina	Illumina MiSeq	JMF-2204-03-0145	34.6 S 58.38 W	JMF-2204-03-0145B	PAIRED	PCR	METAGENOMIC	metagenome	ILLUMINA	2023-10-27T00:00:00Z	2023-10-27T09:50:00Z	1	JMF-2204-03-0145 P1_DD2_E1	SRP468746	P1_DD2_E1	42286	37501	88.68	36367	33835	80.01	33798	79.93
SRR26543197	AMPLICON	507	15105051	PRJNA1013122	SAMN38015222	MIMARKS.survey,MIGS/MIMS/MIMARKS.wastewater	9546318	JMF	2018-05-16	public	sra,fastq,run.zq	gs,ncbi,s3	s3.us-east-1,gs.us-east1,ncbi.public	Activated Sludge [ENVO:00002046]	Activated Sludge [ENVO:00002046]	Waste Water [ENVO:00002001]	SRX22244909	Malaysia	Asia	Malaysia	Illumina MiSeq	JMF-2204-03-0142	3.16 N 101.71 E	JMF-2204-03-0142B	PAIRED	PCR	METAGENOMIC	metagenome	ILLUMINA	2023-10-27T00:00:00Z	2023-10-27T09:50:00Z	1	JMF-2204-03-0142 P1_DD2_D10	SRP468746	P1_DD2_D10	29793	26331	88.38	25363	23485	78.83	23435	78.66
SRR26543198	AMPLICON	507	21487167	PRJNA1013122	SAMN38015132	MIMARKS.survey,MIGS/MIMS/MIMARKS.wastewater	13166210	JMF	2018-03-12	public	run.zq,sra,fastq	gs,ncbi,s3	ncbi.public,gs.us-east1,s3.us-east-1	Activated Sludge [ENVO:00002046]	Activated Sludge [ENVO:00002046]	Waste Water [ENVO:00002001]	SRX22244908	Belgium	Europe	Belgium	Illumina MiSeq	JMF-2204-03-0011	50.77 N 4.89 E	JMF-2204-03-0011B	PAIRED	PCR	METAGENOMIC	metagenome	ILLUMINA	2023-10-27T00:00:00Z	2023-10-27T09:50:00Z	1	JMF-2204-03-0011 P1_DD1_A11	SRP468746	P1_DD1_A11	42381	38568	91	36002	32317	76.25	32316	76.25
SRR26543199	AMPLICON	507	12323142	PRJNA1013122	SAMN38015123	MIMARKS.survey,MIGS/MIMS/MIMARKS.wastewater	7647199	JMF	2018-02-19	public	run.zq,sra,fastq	gs,ncbi,s3	s3.us-east-1,gs.us-east1,ncbi.public	Activated Sludge [ENVO:00002046]	Activated Sludge [ENVO:00002046]	Waste Water [ENVO:00002001]	SRX22244907	Portugal	Europe	Portugal	Illumina MiSeq	JMF-2204-03-0002	38.53 N 8.89 W	JMF-2204-03-0002B	PAIRED	PCR	METAGENOMIC	metagenome	ILLUMINA	2023-10-27T00:00:00Z	2023-10-27T09:50:00Z	1	JMF-2204-03-0002 P1_DD1_A2	SRP468746	P1_DD1_A2	24306	22024	90.61	20134	18220	74.96	18189	74.83
SRR26543200	AMPLICON	507	21046584	PRJNA1013122	SAMN38015122	MIMARKS.survey,MIGS/MIMS/MIMARKS.wastewater	13002661	JMF	2018-02-15	public	fastq,run.zq,sra	ncbi,gs,s3	s3.us-east-1,gs.us-east1,ncbi.public	Activated Sludge [ENVO:00002046]	Activated Sludge [ENVO:00002046]	Waste Water [ENVO:00002001]	SRX22244906	Cyprus	Asia	Cyprus	Illumina MiSeq	JMF-2204-03-0001	34.71 N 33.02 E	JMF-2204-03-0001B	PAIRED	PCR	METAGENOMIC	metagenome	ILLUMINA	2023-10-27T00:00:00Z	2023-10-27T09:50:00Z	1	JMF-2204-03-0001 P1_DD1_A1	SRP468746	P1_DD1_A1	41512	37663	90.73	36291	34238	82.48	34238	82.48
SRR26543201	AMPLICON	507	8375640	PRJNA1013122	SAMN38015350	MIMARKS.survey,MIGS/MIMS/MIMARKS.wastewater	5140977	JMF	2018-05-23	public	run.zq,sra,fastq	ncbi,gs,s3	gs.us-east1,s3.us-east-1,ncbi.public	Activated Sludge [ENVO:00002046]	Activated Sludge [ENVO:00002046]	Waste Water [ENVO:00002001]	SRX22245330	Czech Republic	Europe	Czech Republic	Illumina MiSeq	JMF-2204-03-0302	50.35 N 14.7 E	JMF-2204-03-0302B	PAIRED	PCR	METAGENOMIC	metagenome	ILLUMINA	2023-10-27T00:00:00Z	2023-10-27T09:49:00Z	1	JMF-2204-03-0302 P1_DD4_B2	SRP468746	P1_DD4_B2	16520	15064	91.19	13519	11327	68.57	11327	68.57
SRR26543202	AMPLICON	507	12858534	PRJNA1013122	SAMN38015349	MIMARKS.survey,MIGS/MIMS/MIMARKS.wastewater	7945782	JMF	2018-05-23	public	sra,fastq,run.zq	s3,ncbi,gs	ncbi.public,gs.us-east1,s3.us-east-1	Activated Sludge [ENVO:00002046]	Activated Sludge [ENVO:00002046]	Waste Water [ENVO:00002001]	SRX22245329	Czech Republic	Europe	Czech Republic	Illumina MiSeq	JMF-2204-03-0301	50.14 N 14.11 E	JMF-2204-03-0301B	PAIRED	PCR	METAGENOMIC	metagenome	ILLUMINA	2023-10-27T00:00:00Z	2023-10-27T09:50:00Z	1	JMF-2204-03-0301 P1_DD4_B1	SRP468746	P1_DD4_B1	25362	22871	90.18	20744	18191	71.73	18191	71.73
SRR26543203	AMPLICON	507	14540760	PRJNA1013122	SAMN38015348	MIMARKS.survey,MIGS/MIMS/MIMARKS.wastewater	9047142	JMF	2018-03-20	public	fastq,sra,run.zq	ncbi,gs,s3	s3.us-east-1,ncbi.public,gs.us-east1	Activated Sludge [ENVO:00002046]	Activated Sludge [ENVO:00002046]	Waste Water [ENVO:00002001]	SRX22245328	China	Asia	China	Illumina MiSeq	JMF-2204-03-0299	30.59 N 114.31 E	JMF-2204-03-0299B	PAIRED	PCR	METAGENOMIC	metagenome	ILLUMINA	2023-10-27T00:00:00Z	2023-10-27T09:50:00Z	1	JMF-2204-03-0299 P1_DD4_A11	SRP468746	P1_DD4_A11	28680	25806	89.98	23648	20820	72.59	20818	72.59
SRR26543204	AMPLICON	507	14321229	PRJNA1013122	SAMN38015347	MIMARKS.survey,MIGS/MIMS/MIMARKS.wastewater	8738779	JMF	2018-02-19	public	sra,fastq,run.zq	ncbi,gs,s3	gs.us-east1,s3.us-east-1,ncbi.public	Activated Sludge [ENVO:00002046]	Activated Sludge [ENVO:00002046]	Waste Water [ENVO:00002001]	SRX22245327	China	Asia	China	Illumina MiSeq	JMF-2204-03-0298	36.2 N 113.12 E	JMF-2204-03-0298B	PAIRED	PCR	METAGENOMIC	metagenome	ILLUMINA	2023-10-27T00:00:00Z	2023-10-27T09:50:00Z	1	JMF-2204-03-0298 P1_DD4_A10	SRP468746	P1_DD4_A10	28247	25770	91.23	24084	22356	79.14	22356	79.14
SRR26543205	AMPLICON	507	12622779	PRJNA1013122	SAMN38015447	MIGS/MIMS/MIMARKS.wastewater,MIMARKS.survey	7455751	JMF	2018-03-19	public	run.zq,fastq,sra	gs,ncbi,s3	ncbi.public,s3.us-east-1,gs.us-east1	Activated Sludge [ENVO:00002046]	Activated Sludge [ENVO:00002046]	Waste Water [ENVO:00002001]	SRX22245118	Poland	Europe	Poland	Illumina MiSeq	JMF-2204-03-0435	50.12 N 19.02 E	JMF-2204-03-0435B	PAIRED	PCR	METAGENOMIC	metagenome	ILLUMINA	2023-10-27T00:00:00Z	2023-10-27T09:50:00Z	1	JMF-2204-03-0435 P2_DD1_E3	SRP468746	P2_DD1_E3	24897	23320	93.67	21938	20406	81.96	20406	81.96
SRR26543206	AMPLICON	507	9745047	PRJNA1013122	SAMN38015346	MIMARKS.survey,MIGS/MIMS/MIMARKS.wastewater	6082155	JMF	2018-02-25	public	fastq,sra,run.zq	s3,ncbi,gs	s3.us-east-1,gs.us-east1,ncbi.public	Activated Sludge [ENVO:00002046]	Activated Sludge [ENVO:00002046]	Waste Water [ENVO:00002001]	SRX22245326	China	Asia	China	Illumina MiSeq	JMF-2204-03-0297	30.59 N 114.31 E	JMF-2204-03-0297B	PAIRED	PCR	METAGENOMIC	metagenome	ILLUMINA	2023-10-27T00:00:00Z	2023-10-27T09:50:00Z	1	JMF-2204-03-0297 P1_DD4_A9	SRP468746	P1_DD4_A9	19221	17373	90.39	15904	14538	75.64	14526	75.57
SRR26543207	AMPLICON	507	11563656	PRJNA1013122	SAMN38015327	MIMARKS.survey,MIGS/MIMS/MIMARKS.wastewater	7340649	JMF	2018-05-08	public	sra,run.zq,fastq	gs,s3,ncbi	ncbi.public,gs.us-east1,s3.us-east-1	Activated Sludge [ENVO:00002046]	Activated Sludge [ENVO:00002046]	Waste Water [ENVO:00002001]	SRX22245325	Sweden	Europe	Sweden	Illumina MiSeq	JMF-2204-03-0271	57.71 N 11.97 E	JMF-2204-03-0271B	PAIRED	PCR	METAGENOMIC	metagenome	ILLUMINA	2023-10-27T00:00:00Z	2023-10-27T09:50:00Z	1	JMF-2204-03-0271 P1_DD3_G7	SRP468746	P1_DD3_G7	22808	20040	87.86	17644	15956	69.96	15956	69.96
SRR26543208	AMPLICON	507	4584294	PRJNA1013122	SAMN38015326	MIMARKS.survey,MIGS/MIMS/MIMARKS.wastewater	2957744	JMF	2018-05-08	public	run.zq,sra,fastq	s3,gs,ncbi	s3.us-east-1,gs.us-east1,ncbi.public	Activated Sludge [ENVO:00002046]	Activated Sludge [ENVO:00002046]	Waste Water [ENVO:00002001]	SRX22245324	Sweden	Europe	Sweden	Illumina MiSeq	JMF-2204-03-0270	57.71 N 11.97 E	JMF-2204-03-0270B	PAIRED	PCR	METAGENOMIC	metagenome	ILLUMINA	2023-10-27T00:00:00Z	2023-10-27T09:50:00Z	1	JMF-2204-03-0270 P1_DD3_G6	SRP468746	P1_DD3_G6	9042	7887	87.23	5696	4873	53.89	4873	53.89
SRR26543209	AMPLICON	507	10553205	PRJNA1013122	SAMN38015325	MIMARKS.survey,MIGS/MIMS/MIMARKS.wastewater	6406983	JMF	2018-05-07	public	fastq,run.zq,sra	gs,ncbi,s3	s3.us-east-1,gs.us-east1,ncbi.public	Activated Sludge [ENVO:00002046]	Activated Sludge [ENVO:00002046]	Waste Water [ENVO:00002001]	SRX22245323	Sweden	Europe	Sweden	Illumina MiSeq	JMF-2204-03-0269	62.39 N 17.31 E	JMF-2204-03-0269B	PAIRED	PCR	METAGENOMIC	metagenome	ILLUMINA	2023-10-27T00:00:00Z	2023-10-27T09:49:00Z	1	JMF-2204-03-0269 P1_DD3_G5	SRP468746	P1_DD3_G5	20815	19261	92.53	18308	17101	82.16	16992	81.63
SRR26543210	AMPLICON	507	11392290	PRJNA1013122	SAMN38015324	MIMARKS.survey,MIGS/MIMS/MIMARKS.wastewater	7126474	JMF	2018-05-07	public	sra,fastq,run.zq	ncbi,s3,gs	gs.us-east1,s3.us-east-1,ncbi.public	Activated Sludge [ENVO:00002046]	Activated Sludge [ENVO:00002046]	Waste Water [ENVO:00002001]	SRX22245322	Sweden	Europe	Sweden	Illumina MiSeq	JMF-2204-03-0268	57.63 N 18.29 E	JMF-2204-03-0268B	PAIRED	PCR	METAGENOMIC	metagenome	ILLUMINA	2023-10-27T00:00:00Z	2023-10-27T09:50:00Z	1	JMF-2204-03-0268 P1_DD3_G4	SRP468746	P1_DD3_G4	22470	20153	89.69	17844	15635	69.58	15580	69.34
SRR26543211	AMPLICON	507	10798593	PRJNA1013122	SAMN38015323	MIMARKS.survey,MIGS/MIMS/MIMARKS.wastewater	6660791	JMF	2018-05-07	public	fastq,sra,run.zq	ncbi,gs,s3	ncbi.public,s3.us-east-1,gs.us-east1	Activated Sludge [ENVO:00002046]	Activated Sludge [ENVO:00002046]	Waste Water [ENVO:00002001]	SRX22245321	Sweden	Europe	Sweden	Illumina MiSeq	JMF-2204-03-0267	59.76 N 18.7 E	JMF-2204-03-0267B	PAIRED	PCR	METAGENOMIC	metagenome	ILLUMINA	2023-10-27T00:00:00Z	2023-10-27T09:50:00Z	1	JMF-2204-03-0267 P1_DD3_G3	SRP468746	P1_DD3_G3	21299	19288	90.56	17948	16202	76.07	16202	76.07
SRR26543212	AMPLICON	507	15108600	PRJNA1013122	SAMN38015322	MIMARKS.survey,MIGS/MIMS/MIMARKS.wastewater	9268631	JMF	2018-05-02	public	run.zq,fastq,sra	ncbi,gs,s3	s3.us-east-1,gs.us-east1,ncbi.public	Activated Sludge [ENVO:00002046]	Activated Sludge [ENVO:00002046]	Waste Water [ENVO:00002001]	SRX22245320	Sweden	Europe	Sweden	Illumina MiSeq	JMF-2204-03-0266	56.88 N 14.81 E	JMF-2204-03-0266B	PAIRED	PCR	METAGENOMIC	metagenome	ILLUMINA	2023-10-27T00:00:00Z	2023-10-27T09:50:00Z	1	JMF-2204-03-0266 P1_DD3_G2	SRP468746	P1_DD3_G2	29800	27053	90.78	25953	24361	81.75	24361	81.75
SRR26543213	AMPLICON	507	13296075	PRJNA1013122	SAMN38015142	MIMARKS.survey,MIGS/MIMS/MIMARKS.wastewater	8092190	JMF	2018-02-19	public	sra,fastq,run.zq	ncbi,gs,s3	s3.us-east-1,ncbi.public,gs.us-east1	Activated Sludge [ENVO:00002046]	Activated Sludge [ENVO:00002046]	Waste Water [ENVO:00002001]	SRX22245319	Portugal	Europe	Portugal	Illumina MiSeq	JMF-2204-03-0025	38.72 N 9.14 W	JMF-2204-03-0025B	PAIRED	PCR	METAGENOMIC	metagenome	ILLUMINA	2023-10-27T00:00:00Z	2023-10-27T09:50:00Z	1	JMF-2204-03-0025 P1_DD1_C1	SRP468746	P1_DD1_C1	26225	23930	91.25	22553	20812	79.36	20690	78.89
SRR26543214	AMPLICON	507	14842425	PRJNA1013122	SAMN38015124	MIMARKS.survey,MIGS/MIMS/MIMARKS.wastewater	9228669	JMF	2018-02-20	public	run.zq,sra,fastq	s3,gs,ncbi	ncbi.public,gs.us-east1,s3.us-east-1	Activated Sludge [ENVO:00002046]	Activated Sludge [ENVO:00002046]	Waste Water [ENVO:00002001]	SRX22245318	Portugal	Europe	Portugal	Illumina MiSeq	JMF-2204-03-0003	38.72 N 9.14 W	JMF-2204-03-0003B	PAIRED	PCR	METAGENOMIC	metagenome	ILLUMINA	2023-10-27T00:00:00Z	2023-10-27T09:50:00Z	1	JMF-2204-03-0003 P1_DD1_A3	SRP468746	P1_DD1_A3	29275	26372	90.08	24248	21884	74.75	21860	74.67
SRR26543215	AMPLICON	507	15476175	PRJNA1013122	SAMN38015321	MIMARKS.survey,MIGS/MIMS/MIMARKS.wastewater	9528706	JMF	2018-05-02	public	run.zq,fastq,sra	gs,ncbi,s3	gs.us-east1,ncbi.public,s3.us-east-1	Activated Sludge [ENVO:00002046]	Activated Sludge [ENVO:00002046]	Waste Water [ENVO:00002001]	SRX22245317	Sweden	Europe	Sweden	Illumina MiSeq	JMF-2204-03-0265	57.55 N 11.94 E	JMF-2204-03-0265B	PAIRED	PCR	METAGENOMIC	metagenome	ILLUMINA	2023-10-27T00:00:00Z	2023-10-27T09:50:00Z	1	JMF-2204-03-0265 P1_DD3_G1	SRP468746	P1_DD3_G1	30525	27817	91.13	26890	24961	81.77	24961	81.77
SRR26543216	AMPLICON	507	11550474	PRJNA1013122	SAMN38015320	MIMARKS.survey,MIGS/MIMS/MIMARKS.wastewater	7089236	JMF	2018-04-10	public	run.zq,sra,fastq	ncbi,gs,s3	gs.us-east1,ncbi.public,s3.us-east-1	Activated Sludge [ENVO:00002046]	Activated Sludge [ENVO:00002046]	Waste Water [ENVO:00002001]	SRX22245316	Norway	Europe	Norway	Illumina MiSeq	JMF-2204-03-0263	63.99 N 11.11 E	JMF-2204-03-0263B	PAIRED	PCR	METAGENOMIC	metagenome	ILLUMINA	2023-10-27T00:00:00Z	2023-10-27T09:50:00Z	1	JMF-2204-03-0263 P1_DD3_F11	SRP468746	P1_DD3_F11	22782	20822	91.4	19661	17880	78.48	17880	78.48
SRR26543217	AMPLICON	507	6667557	PRJNA1013122	SAMN38015319	MIMARKS.survey,MIGS/MIMS/MIMARKS.wastewater	4204083	JMF	2018-05-22	public	run.zq,fastq,sra	s3,gs,ncbi	gs.us-east1,s3.us-east-1,ncbi.public	Activated Sludge [ENVO:00002046]	Activated Sludge [ENVO:00002046]	Waste Water [ENVO:00002001]	SRX22245315	Sweden	Europe	Sweden	Illumina MiSeq	JMF-2204-03-0262	56.14 N 13.39 E	JMF-2204-03-0262B	PAIRED	PCR	METAGENOMIC	metagenome	ILLUMINA	2023-10-27T00:00:00Z	2023-10-27T09:50:00Z	1	JMF-2204-03-0262 P1_DD3_F10	SRP468746	P1_DD3_F10	13151	11625	88.4	11144	9462	71.95	9460	71.93
SRR26543218	AMPLICON	507	11368461	PRJNA1013122	SAMN38015318	MIMARKS.survey,MIGS/MIMS/MIMARKS.wastewater	6860069	JMF	2018-05-22	public	run.zq,sra,fastq	s3,ncbi,gs	gs.us-east1,ncbi.public,s3.us-east-1	Activated Sludge [ENVO:00002046]	Activated Sludge [ENVO:00002046]	Waste Water [ENVO:00002001]	SRX22245314	Sweden	Europe	Sweden	Illumina MiSeq	JMF-2204-03-0261	55.6 N 13 E	JMF-2204-03-0261B	PAIRED	PCR	METAGENOMIC	metagenome	ILLUMINA	2023-10-27T00:00:00Z	2023-10-27T09:50:00Z	1	JMF-2204-03-0261 P1_DD3_F9	SRP468746	P1_DD3_F9	22423	20691	92.28	19676	18382	81.98	18342	81.8
SRR26543219	AMPLICON	507	14384604	PRJNA1013122	SAMN38015317	MIMARKS.survey,MIGS/MIMS/MIMARKS.wastewater	8925317	JMF	2018-05-22	public	sra,fastq,run.zq	gs,s3,ncbi	ncbi.public,gs.us-east1,s3.us-east-1	Activated Sludge [ENVO:00002046]	Activated Sludge [ENVO:00002046]	Waste Water [ENVO:00002001]	SRX22245313	Sweden	Europe	Sweden	Illumina MiSeq	JMF-2204-03-0260	55.6 N 13 E	JMF-2204-03-0260B	PAIRED	PCR	METAGENOMIC	metagenome	ILLUMINA	2023-10-27T00:00:00Z	2023-10-27T09:50:00Z	1	JMF-2204-03-0260 P1_DD3_F8	SRP468746	P1_DD3_F8	28372	25647	90.4	24031	22242	78.39	22181	78.18
SRR26543220	AMPLICON	507	13647933	PRJNA1013122	SAMN38015316	MIMARKS.survey,MIGS/MIMS/MIMARKS.wastewater	8437534	JMF	2018-05-08	public	run.zq,fastq,sra	s3,gs,ncbi	gs.us-east1,s3.us-east-1,ncbi.public	Activated Sludge [ENVO:00002046]	Activated Sludge [ENVO:00002046]	Waste Water [ENVO:00002001]	SRX22245312	Sweden	Europe	Sweden	Illumina MiSeq	JMF-2204-03-0259	57.71 N 11.97 E	JMF-2204-03-0259B	PAIRED	PCR	METAGENOMIC	metagenome	ILLUMINA	2023-10-27T00:00:00Z	2023-10-27T09:50:00Z	1	JMF-2204-03-0259 P1_DD3_F7	SRP468746	P1_DD3_F7	26919	24326	90.37	22647	20449	75.96	20449	75.96
SRR26543221	AMPLICON	507	10227711	PRJNA1013122	SAMN38015315	MIMARKS.survey,MIGS/MIMS/MIMARKS.wastewater	6420555	JMF	2018-05-07	public	run.zq,sra,fastq	ncbi,gs,s3	s3.us-east-1,ncbi.public,gs.us-east1	Activated Sludge [ENVO:00002046]	Activated Sludge [ENVO:00002046]	Waste Water [ENVO:00002001]	SRX22245311	Sweden	Europe	Sweden	Illumina MiSeq	JMF-2204-03-0258	58.59 N 16.19 E	JMF-2204-03-0258B	PAIRED	PCR	METAGENOMIC	metagenome	ILLUMINA	2023-10-27T00:00:00Z	2023-10-27T09:50:00Z	1	JMF-2204-03-0258 P1_DD3_F6	SRP468746	P1_DD3_F6	20173	17986	89.16	16658	13515	67	13515	67
SRR26543222	AMPLICON	507	6730932	PRJNA1013122	SAMN38015314	MIMARKS.survey,MIGS/MIMS/MIMARKS.wastewater	4209937	JMF	2018-05-07	public	sra,run.zq,fastq	ncbi,s3,gs	gs.us-east1,ncbi.public,s3.us-east-1	Activated Sludge [ENVO:00002046]	Activated Sludge [ENVO:00002046]	Waste Water [ENVO:00002001]	SRX22245310	Sweden	Europe	Sweden	Illumina MiSeq	JMF-2204-03-0257	57.63 N 18.29 E	JMF-2204-03-0257B	PAIRED	PCR	METAGENOMIC	metagenome	ILLUMINA	2023-10-27T00:00:00Z	2023-10-27T09:50:00Z	1	JMF-2204-03-0257 P1_DD3_F5	SRP468746	P1_DD3_F5	13276	12057	90.82	10216	8821	66.44	8821	66.44
SRR26543223	AMPLICON	507	12772851	PRJNA1013122	SAMN38015313	MIMARKS.survey,MIGS/MIMS/MIMARKS.wastewater	7945785	JMF	2018-05-07	public	run.zq,sra,fastq	s3,ncbi,gs	ncbi.public,s3.us-east-1,gs.us-east1	Activated Sludge [ENVO:00002046]	Activated Sludge [ENVO:00002046]	Waste Water [ENVO:00002001]	SRX22245309	Sweden	Europe	Sweden	Illumina MiSeq	JMF-2204-03-0256	56.17 N 14.86 E	JMF-2204-03-0256B	PAIRED	PCR	METAGENOMIC	metagenome	ILLUMINA	2023-10-27T00:00:00Z	2023-10-27T09:50:00Z	1	JMF-2204-03-0256 P1_DD3_F4	SRP468746	P1_DD3_F4	25193	22593	89.68	20928	19822	78.68	19549	77.6
SRR26543224	AMPLICON	507	7494474	PRJNA1013122	SAMN38015312	MIMARKS.survey,MIGS/MIMS/MIMARKS.wastewater	4725988	JMF	2018-05-07	public	run.zq,fastq,sra	s3,gs,ncbi	ncbi.public,s3.us-east-1,gs.us-east1	Activated Sludge [ENVO:00002046]	Activated Sludge [ENVO:00002046]	Waste Water [ENVO:00002001]	SRX22245308	Sweden	Europe	Sweden	Illumina MiSeq	JMF-2204-03-0255	59.35 N 18.17 E	JMF-2204-03-0255B	PAIRED	PCR	METAGENOMIC	metagenome	ILLUMINA	2023-10-27T00:00:00Z	2023-10-27T09:49:00Z	1	JMF-2204-03-0255 P1_DD3_F3	SRP468746	P1_DD3_F3	14782	13178	89.15	10833	9627	65.13	9627	65.13
SRR26543225	AMPLICON	507	14376492	PRJNA1013122	SAMN38015141	MIMARKS.survey,MIGS/MIMS/MIMARKS.wastewater	8861317	JMF	2018-03-12	public	run.zq,fastq,sra	s3,gs,ncbi	s3.us-east-1,gs.us-east1,ncbi.public	Activated Sludge [ENVO:00002046]	Activated Sludge [ENVO:00002046]	Waste Water [ENVO:00002001]	SRX22245307	Belgium	Europe	Belgium	Illumina MiSeq	JMF-2204-03-0022	51.24 N 4.58 E	JMF-2204-03-0022B	PAIRED	PCR	METAGENOMIC	metagenome	ILLUMINA	2023-10-27T00:00:00Z	2023-10-27T09:50:00Z	1	JMF-2204-03-0022 P1_DD1_B10	SRP468746	P1_DD1_B10	28356	25533	90.04	22602	19968	70.42	19954	70.37
SRR26543226	AMPLICON	507	11833887	PRJNA1013122	SAMN38015311	MIMARKS.survey,MIGS/MIMS/MIMARKS.wastewater	7330910	JMF	2018-05-02	public	run.zq,sra,fastq	gs,s3,ncbi	gs.us-east1,ncbi.public,s3.us-east-1	Activated Sludge [ENVO:00002046]	Activated Sludge [ENVO:00002046]	Waste Water [ENVO:00002001]	SRX22245306	Sweden	Europe	Sweden	Illumina MiSeq	JMF-2204-03-0254	58.41 N 15.62 E	JMF-2204-03-0254B	PAIRED	PCR	METAGENOMIC	metagenome	ILLUMINA	2023-10-27T00:00:00Z	2023-10-27T09:50:00Z	1	JMF-2204-03-0254 P1_DD3_F2	SRP468746	P1_DD3_F2	23341	21166	90.68	19844	18344	78.59	18344	78.59
SRR26543227	AMPLICON	507	8504418	PRJNA1013122	SAMN38015139	MIMARKS.survey,MIGS/MIMS/MIMARKS.wastewater	5233438	JMF	2018-03-12	public	sra,run.zq,fastq	ncbi,gs,s3	gs.us-east1,ncbi.public,s3.us-east-1	Activated Sludge [ENVO:00002046]	Activated Sludge [ENVO:00002046]	Waste Water [ENVO:00002001]	SRX22245305	Belgium	Europe	Belgium	Illumina MiSeq	JMF-2204-03-0020	51.06 N 3.27 E	JMF-2204-03-0020B	PAIRED	PCR	METAGENOMIC	metagenome	ILLUMINA	2023-10-27T00:00:00Z	2023-10-27T09:49:00Z	1	JMF-2204-03-0020 P1_DD1_B8	SRP468746	P1_DD1_B8	16774	15321	91.34	13971	12500	74.52	12500	74.52
SRR26543228	AMPLICON	507	8376654	PRJNA1013122	SAMN38015291	MIMARKS.survey,MIGS/MIMS/MIMARKS.wastewater	5374608	JMF	2018-08-10	public	fastq,run.zq,sra	s3,ncbi,gs	gs.us-east1,s3.us-east-1,ncbi.public	Activated Sludge [ENVO:00002046]	Activated Sludge [ENVO:00002046]	Waste Water [ENVO:00002001]	SRX22245304	Uruguay	South America	Uruguay	Illumina MiSeq	JMF-2204-03-0226	33.12 S 58.3 W	JMF-2204-03-0226B	PAIRED	PCR	METAGENOMIC	metagenome	ILLUMINA	2023-10-27T00:00:00Z	2023-10-27T09:49:00Z	1	JMF-2204-03-0226 P1_DD3_C10	SRP468746	P1_DD3_C10	16522	14415	87.25	11744	10399	62.94	10399	62.94
SRR26543229	AMPLICON	507	7652151	PRJNA1013122	SAMN38015290	MIMARKS.survey,MIGS/MIMS/MIMARKS.wastewater	4909091	JMF	2018-08-02	public	run.zq,fastq,sra	s3,gs,ncbi	s3.us-east-1,ncbi.public,gs.us-east1	Activated Sludge [ENVO:00002046]	Activated Sludge [ENVO:00002046]	Waste Water [ENVO:00002001]	SRX22245303	Uruguay	South America	Uruguay	Illumina MiSeq	JMF-2204-03-0225	34.09 S 56.22 W	JMF-2204-03-0225B	PAIRED	PCR	METAGENOMIC	metagenome	ILLUMINA	2023-10-27T00:00:00Z	2023-10-27T09:49:00Z	1	JMF-2204-03-0225 P1_DD3_C9	SRP468746	P1_DD3_C9	15093	13037	86.38	9269	7831	51.88	7831	51.88
SRR26543230	AMPLICON	507	7556328	PRJNA1013122	SAMN38015289	MIMARKS.survey,MIGS/MIMS/MIMARKS.wastewater	4780411	JMF	2018-07-02	public	run.zq,fastq,sra	s3,gs,ncbi	ncbi.public,gs.us-east1,s3.us-east-1	Activated Sludge [ENVO:00002046]	Activated Sludge [ENVO:00002046]	Waste Water [ENVO:00002001]	SRX22245302	Australia	Oceania	Australia	Illumina MiSeq	JMF-2204-03-0224	34.98 S 138.52 E	JMF-2204-03-0224B	PAIRED	PCR	METAGENOMIC	metagenome	ILLUMINA	2023-10-27T00:00:00Z	2023-10-27T09:50:00Z	1	JMF-2204-03-0224 P1_DD3_C8	SRP468746	P1_DD3_C8	14904	13395	89.88	12216	10976	73.64	10969	73.6
SRR26543231	AMPLICON	507	13301145	PRJNA1013122	SAMN38015288	MIMARKS.survey,MIGS/MIMS/MIMARKS.wastewater	8199591	JMF	2018-07-03	public	fastq,run.zq,sra	s3,ncbi,gs	gs.us-east1,s3.us-east-1,ncbi.public	Activated Sludge [ENVO:00002046]	Activated Sludge [ENVO:00002046]	Waste Water [ENVO:00002001]	SRX22245301	Australia	Oceania	Australia	Illumina MiSeq	JMF-2204-03-0223	37.81 S 144.96 E	JMF-2204-03-0223B	PAIRED	PCR	METAGENOMIC	metagenome	ILLUMINA	2023-10-27T00:00:00Z	2023-10-27T09:50:00Z	1	JMF-2204-03-0223 P1_DD3_C7	SRP468746	P1_DD3_C7	26235	23624	90.05	21405	18521	70.6	18521	70.6
SRR26543232	AMPLICON	507	6153459	PRJNA1013122	SAMN38015287	MIMARKS.survey,MIGS/MIMS/MIMARKS.wastewater	3853960	JMF	2018-06-15	public	fastq,run.zq,sra	s3,ncbi,gs	s3.us-east-1,ncbi.public,gs.us-east1	Activated Sludge [ENVO:00002046]	Activated Sludge [ENVO:00002046]	Waste Water [ENVO:00002001]	SRX22245300	Australia	Oceania	Australia	Illumina MiSeq	JMF-2204-03-0221	37.68 S 144.58 E	JMF-2204-03-0221B	PAIRED	PCR	METAGENOMIC	metagenome	ILLUMINA	2023-10-27T00:00:00Z	2023-10-27T09:50:00Z	1	JMF-2204-03-0221 P1_DD3_C5	SRP468746	P1_DD3_C5	12137	10966	90.35	9853	8521	70.21	8521	70.21
SRR26543233	AMPLICON	507	11415612	PRJNA1013122	SAMN38015286	MIMARKS.survey,MIGS/MIMS/MIMARKS.wastewater	7011532	JMF	2018-07-18	public	fastq,run.zq,sra	s3,gs,ncbi	gs.us-east1,ncbi.public,s3.us-east-1	Activated Sludge [ENVO:00002046]	Activated Sludge [ENVO:00002046]	Waste Water [ENVO:00002001]	SRX22245299	Australia	Oceania	Australia	Illumina MiSeq	JMF-2204-03-0220	22.83 S 147.63 E	JMF-2204-03-0220B	PAIRED	PCR	METAGENOMIC	metagenome	ILLUMINA	2023-10-27T00:00:00Z	2023-10-27T09:50:00Z	1	JMF-2204-03-0220 P1_DD3_C4	SRP468746	P1_DD3_C4	22516	20466	90.9	18789	17049	75.72	17045	75.7
SRR26543234	AMPLICON	507	13847184	PRJNA1013122	SAMN38015285	MIMARKS.survey,MIGS/MIMS/MIMARKS.wastewater	8617041	JMF	2018-06-29	public	fastq,sra,run.zq	ncbi,gs,s3	ncbi.public,gs.us-east1,s3.us-east-1	Activated Sludge [ENVO:00002046]	Activated Sludge [ENVO:00002046]	Waste Water [ENVO:00002001]	SRX22245298	Australia	Oceania	Australia	Illumina MiSeq	JMF-2204-03-0219	26.96 S 152.78 E	JMF-2204-03-0219B	PAIRED	PCR	METAGENOMIC	metagenome	ILLUMINA	2023-10-27T00:00:00Z	2023-10-27T09:50:00Z	1	JMF-2204-03-0219 P1_DD3_C3	SRP468746	P1_DD3_C3	27312	24391	89.31	22856	21178	77.54	21178	77.54
SRR26543235	AMPLICON	507	11345646	PRJNA1013122	SAMN38015284	MIMARKS.survey,MIGS/MIMS/MIMARKS.wastewater	7217601	JMF	2018-06-13	public	fastq,run.zq,sra	gs,s3,ncbi	ncbi.public,gs.us-east1,s3.us-east-1	Activated Sludge [ENVO:00002046]	Activated Sludge [ENVO:00002046]	Waste Water [ENVO:00002001]	SRX22245297	Australia	Oceania	Australia	Illumina MiSeq	JMF-2204-03-0218	32.65 S 151.35 E	JMF-2204-03-0218B	PAIRED	PCR	METAGENOMIC	metagenome	ILLUMINA	2023-10-27T00:00:00Z	2023-10-27T09:50:00Z	1	JMF-2204-03-0218 P1_DD3_C2	SRP468746	P1_DD3_C2	22378	19883	88.85	18233	15780	70.52	15762	70.44
SRR26543236	AMPLICON	507	13734630	PRJNA1013122	SAMN38015283	MIMARKS.survey,MIGS/MIMS/MIMARKS.wastewater	8619852	JMF	2018-06-13	public	run.zq,sra,fastq	s3,ncbi,gs	ncbi.public,s3.us-east-1,gs.us-east1	Activated Sludge [ENVO:00002046]	Activated Sludge [ENVO:00002046]	Waste Water [ENVO:00002001]	SRX22245296	Australia	Oceania	Australia	Illumina MiSeq	JMF-2204-03-0217	32.75 S 151.77 E	JMF-2204-03-0217B	PAIRED	PCR	METAGENOMIC	metagenome	ILLUMINA	2023-10-27T00:00:00Z	2023-10-27T09:50:00Z	1	JMF-2204-03-0217 P1_DD3_C1	SRP468746	P1_DD3_C1	27090	24177	89.25	21704	18645	68.83	18645	68.83
SRR26543237	AMPLICON	507	8388315	PRJNA1013122	SAMN38015282	MIMARKS.survey,MIGS/MIMS/MIMARKS.wastewater	5261843	JMF	2018-08-02	public	sra,run.zq,fastq	gs,ncbi,s3	s3.us-east-1,gs.us-east1,ncbi.public	Activated Sludge [ENVO:00002046]	Activated Sludge [ENVO:00002046]	Waste Water [ENVO:00002001]	SRX22245295	Uruguay	South America	Uruguay	Illumina MiSeq	JMF-2204-03-0214	34.34 S 56.71 W	JMF-2204-03-0214B	PAIRED	PCR	METAGENOMIC	metagenome	ILLUMINA	2023-10-27T00:00:00Z	2023-10-27T09:50:00Z	1	JMF-2204-03-0214 P1_DD3_B10	SRP468746	P1_DD3_B10	16545	14679	88.72	12893	11147	67.37	11147	67.37
SRR26543238	AMPLICON	507	15380859	PRJNA1013122	SAMN38015138	MIMARKS.survey,MIGS/MIMS/MIMARKS.wastewater	9514765	JMF	2018-03-12	public	run.zq,fastq,sra	s3,gs,ncbi	ncbi.public,gs.us-east1,s3.us-east-1	Activated Sludge [ENVO:00002046]	Activated Sludge [ENVO:00002046]	Waste Water [ENVO:00002001]	SRX22245294	Belgium	Europe	Belgium	Illumina MiSeq	JMF-2204-03-0019	50.88 N 3.73 E	JMF-2204-03-0019B	PAIRED	PCR	METAGENOMIC	metagenome	ILLUMINA	2023-10-27T00:00:00Z	2023-10-27T09:50:00Z	1	JMF-2204-03-0019 P1_DD1_B7	SRP468746	P1_DD1_B7	30337	27356	90.17	24446	21782	71.8	21782	71.8
SRR26543239	AMPLICON	507	13629174	PRJNA1013122	SAMN38015281	MIMARKS.survey,MIGS/MIMS/MIMARKS.wastewater	8403710	JMF	2018-07-31	public	fastq,run.zq,sra	ncbi,s3,gs	ncbi.public,gs.us-east1,s3.us-east-1	Activated Sludge [ENVO:00002046]	Activated Sludge [ENVO:00002046]	Waste Water [ENVO:00002001]	SRX22245293	Uruguay	South America	Uruguay	Illumina MiSeq	JMF-2204-03-0213	34.9 S 56.16 W	JMF-2204-03-0213B	PAIRED	PCR	METAGENOMIC	metagenome	ILLUMINA	2023-10-27T00:00:00Z	2023-10-27T09:50:00Z	1	JMF-2204-03-0213 P1_DD3_B9	SRP468746	P1_DD3_B9	26882	24298	90.39	22500	20671	76.9	20671	76.9
SRR26543240	AMPLICON	507	11829324	PRJNA1013122	SAMN38015280	MIMARKS.survey,MIGS/MIMS/MIMARKS.wastewater	7379917	JMF	2018-07-02	public	fastq,run.zq,sra	s3,ncbi,gs	gs.us-east1,s3.us-east-1,ncbi.public	Activated Sludge [ENVO:00002046]	Activated Sludge [ENVO:00002046]	Waste Water [ENVO:00002001]	SRX22245292	Australia	Oceania	Australia	Illumina MiSeq	JMF-2204-03-0212	34.98 S 138.52 E	JMF-2204-03-0212B	PAIRED	PCR	METAGENOMIC	metagenome	ILLUMINA	2023-10-27T00:00:00Z	2023-10-27T09:50:00Z	1	JMF-2204-03-0212 P1_DD3_B8	SRP468746	P1_DD3_B8	23332	20890	89.53	18976	16811	72.05	16811	72.05
SRR26543241	AMPLICON	507	6108843	PRJNA1013122	SAMN38015279	MIMARKS.survey,MIGS/MIMS/MIMARKS.wastewater	3845194	JMF	2018-07-03	public	fastq,run.zq,sra	gs,ncbi,s3	gs.us-east1,ncbi.public,s3.us-east-1	Activated Sludge [ENVO:00002046]	Activated Sludge [ENVO:00002046]	Waste Water [ENVO:00002001]	SRX22245291	Australia	Oceania	Australia	Illumina MiSeq	JMF-2204-03-0211	37.81 S 144.96 E	JMF-2204-03-0211B	PAIRED	PCR	METAGENOMIC	metagenome	ILLUMINA	2023-10-27T00:00:00Z	2023-10-27T09:50:00Z	1	JMF-2204-03-0211 P1_DD3_B7	SRP468746	P1_DD3_B7	12049	10841	89.97	9565	8199	68.05	8199	68.05
SRR26543242	AMPLICON	507	4879368	PRJNA1013122	SAMN38015278	MIMARKS.survey,MIGS/MIMS/MIMARKS.wastewater	3060681	JMF	2017-06-20	public	sra,run.zq,fastq	gs,s3,ncbi	gs.us-east1,s3.us-east-1,ncbi.public	Activated Sludge [ENVO:00002046]	Activated Sludge [ENVO:00002046]	Waste Water [ENVO:00002001]	SRX22245290	Australia	Oceania	Australia	Illumina MiSeq	JMF-2204-03-0210	36.12 S 146.88 E	JMF-2204-03-0210B	PAIRED	PCR	METAGENOMIC	metagenome	ILLUMINA	2023-10-27T00:00:00Z	2023-10-27T09:50:00Z	1	JMF-2204-03-0210 P1_DD3_B6	SRP468746	P1_DD3_B6	9624	8683	90.22	7609	6674	69.35	6674	69.35
SRR26543243	AMPLICON	507	5676372	PRJNA1013122	SAMN38015277	MIMARKS.survey,MIGS/MIMS/MIMARKS.wastewater	3539412	JMF	2018-07-30	public	run.zq,sra,fastq	ncbi,gs,s3	gs.us-east1,s3.us-east-1,ncbi.public	Activated Sludge [ENVO:00002046]	Activated Sludge [ENVO:00002046]	Waste Water [ENVO:00002001]	SRX22245289	Australia	Oceania	Australia	Illumina MiSeq	JMF-2204-03-0209	33.87 S 151.21 E	JMF-2204-03-0209B	PAIRED	PCR	METAGENOMIC	metagenome	ILLUMINA	2023-10-27T00:00:00Z	2023-10-27T09:50:00Z	1	JMF-2204-03-0209 P1_DD3_B5	SRP468746	P1_DD3_B5	11196	10085	90.08	9199	8289	74.04	8289	74.04
SRR26543244	AMPLICON	507	15725619	PRJNA1013122	SAMN38015276	MIMARKS.survey,MIGS/MIMS/MIMARKS.wastewater	9875046	JMF	2018-07-02	public	sra,fastq,run.zq	ncbi,gs,s3	ncbi.public,gs.us-east1,s3.us-east-1	Activated Sludge [ENVO:00002046]	Activated Sludge [ENVO:00002046]	Waste Water [ENVO:00002001]	SRX22245288	Australia	Oceania	Australia	Illumina MiSeq	JMF-2204-03-0208	27.72 S 151.63 E	JMF-2204-03-0208B	PAIRED	PCR	METAGENOMIC	metagenome	ILLUMINA	2023-10-27T00:00:00Z	2023-10-27T09:50:00Z	1	JMF-2204-03-0208 P1_DD3_B4	SRP468746	P1_DD3_B4	31017	27485	88.61	25637	23152	74.64	23152	74.64
SRR26543245	AMPLICON	507	11948976	PRJNA1013122	SAMN38015275	MIMARKS.survey,MIGS/MIMS/MIMARKS.wastewater	7400813	JMF	2018-06-13	public	run.zq,fastq,sra	ncbi,s3,gs	gs.us-east1,s3.us-east-1,ncbi.public	Activated Sludge [ENVO:00002046]	Activated Sludge [ENVO:00002046]	Waste Water [ENVO:00002001]	SRX22245287	Australia	Oceania	Australia	Illumina MiSeq	JMF-2204-03-0207	32.92 S 151.62 E	JMF-2204-03-0207B	PAIRED	PCR	METAGENOMIC	metagenome	ILLUMINA	2023-10-27T00:00:00Z	2023-10-27T09:50:00Z	1	JMF-2204-03-0207 P1_DD3_B3	SRP468746	P1_DD3_B3	23568	21305	90.4	19049	16532	70.15	16529	70.13
SRR26543246	AMPLICON	507	14527071	PRJNA1013122	SAMN38015274	MIMARKS.survey,MIGS/MIMS/MIMARKS.wastewater	9111185	JMF	2018-06-13	public	run.zq,sra,fastq	ncbi,s3,gs	ncbi.public,s3.us-east-1,gs.us-east1	Activated Sludge [ENVO:00002046]	Activated Sludge [ENVO:00002046]	Waste Water [ENVO:00002001]	SRX22245286	Australia	Oceania	Australia	Illumina MiSeq	JMF-2204-03-0206	32.73 S 151.52 E	JMF-2204-03-0206B	PAIRED	PCR	METAGENOMIC	metagenome	ILLUMINA	2023-10-27T00:00:00Z	2023-10-27T09:50:00Z	1	JMF-2204-03-0206 P1_DD3_B2	SRP468746	P1_DD3_B2	28653	25590	89.31	23562	21569	75.28	21569	75.28
SRR26543247	AMPLICON	507	16890705	PRJNA1013122	SAMN38015183	MIMARKS.survey,MIGS/MIMS/MIMARKS.wastewater	10420749	JMF	2018-04-04	public	sra,run.zq,fastq	ncbi,gs,s3	gs.us-east1,ncbi.public,s3.us-east-1	Activated Sludge [ENVO:00002046]	Activated Sludge [ENVO:00002046]	Waste Water [ENVO:00002001]	SRX22245285	South Africa	Africa	South Africa	Illumina MiSeq	JMF-2204-03-0083	25.75 S 28.23 E	JMF-2204-03-0083B	PAIRED	PCR	METAGENOMIC	metagenome	ILLUMINA	2023-10-27T00:00:00Z	2023-10-27T09:50:00Z	1	JMF-2204-03-0083 P1_DD1_G11	SRP468746	P1_DD1_G11	33315	30183	90.6	27948	25363	76.13	25363	76.13
SRR26543248	AMPLICON	507	14157468	PRJNA1013122	SAMN38015182	MIMARKS.survey,MIGS/MIMS/MIMARKS.wastewater	8730476	JMF	2018-04-04	public	run.zq,fastq,sra	ncbi,s3,gs	ncbi.public,gs.us-east1,s3.us-east-1	Activated Sludge [ENVO:00002046]	Activated Sludge [ENVO:00002046]	Waste Water [ENVO:00002001]	SRX22245284	South Africa	Africa	South Africa	Illumina MiSeq	JMF-2204-03-0082	26.18 S 28.35 E	JMF-2204-03-0082B	PAIRED	PCR	METAGENOMIC	metagenome	ILLUMINA	2023-10-27T00:00:00Z	2023-10-27T09:50:00Z	1	JMF-2204-03-0082 P1_DD1_G10	SRP468746	P1_DD1_G10	27924	25334	90.72	22915	20293	72.67	20293	72.67
SRR26543249	AMPLICON	507	14268501	PRJNA1013122	SAMN38015128	MIMARKS.survey,MIGS/MIMS/MIMARKS.wastewater	8714022	JMF	2018-03-12	public	sra,run.zq,fastq	gs,s3,ncbi	s3.us-east-1,gs.us-east1,ncbi.public	Activated Sludge [ENVO:00002046]	Activated Sludge [ENVO:00002046]	Waste Water [ENVO:00002001]	SRX22245283	Belgium	Europe	Belgium	Illumina MiSeq	JMF-2204-03-0007	50.92 N 3.93 E	JMF-2204-03-0007B	PAIRED	PCR	METAGENOMIC	metagenome	ILLUMINA	2023-10-27T00:00:00Z	2023-10-27T09:50:00Z	1	JMF-2204-03-0007 P1_DD1_A7	SRP468746	P1_DD1_A7	28143	25826	91.77	23969	21685	77.05	21685	77.05
SRR26543250	AMPLICON	507	8012121	PRJNA1013122	SAMN38015181	MIMARKS.survey,MIGS/MIMS/MIMARKS.wastewater	5067944	JMF	2018-04-04	public	run.zq,fastq,sra	gs,ncbi,s3	ncbi.public,gs.us-east1,s3.us-east-1	Activated Sludge [ENVO:00002046]	Activated Sludge [ENVO:00002046]	Waste Water [ENVO:00002001]	SRX22245282	South Africa	Africa	South Africa	Illumina MiSeq	JMF-2204-03-0081	26.18 S 28.35 E	JMF-2204-03-0081B	PAIRED	PCR	METAGENOMIC	metagenome	ILLUMINA	2023-10-27T00:00:00Z	2023-10-27T09:50:00Z	1	JMF-2204-03-0081 P1_DD1_G9	SRP468746	P1_DD1_G9	15803	13933	88.17	11962	9863	62.41	9863	62.41
SRR26543251	AMPLICON	507	10183095	PRJNA1013122	SAMN38015180	MIMARKS.survey,MIGS/MIMS/MIMARKS.wastewater	6650403	JMF	2018-04-04	public	fastq,sra,run.zq	s3,ncbi,gs	gs.us-east1,s3.us-east-1,ncbi.public	Activated Sludge [ENVO:00002046]	Activated Sludge [ENVO:00002046]	Waste Water [ENVO:00002001]	SRX22245281	South Africa	Africa	South Africa	Illumina MiSeq	JMF-2204-03-0080	29.69 S 30.47 E	JMF-2204-03-0080B	PAIRED	PCR	METAGENOMIC	metagenome	ILLUMINA	2023-10-27T00:00:00Z	2023-10-27T09:50:00Z	1	JMF-2204-03-0080 P1_DD1_G8	SRP468746	P1_DD1_G8	20085	16953	84.41	10927	9308	46.34	9308	46.34
SRR26543252	AMPLICON	507	10372206	PRJNA1013122	SAMN38015179	MIMARKS.survey,MIGS/MIMS/MIMARKS.wastewater	6520725	JMF	2018-04-04	public	run.zq,fastq,sra	s3,gs,ncbi	gs.us-east1,ncbi.public,s3.us-east-1	Activated Sludge [ENVO:00002046]	Activated Sludge [ENVO:00002046]	Waste Water [ENVO:00002001]	SRX22245280	South Africa	Africa	South Africa	Illumina MiSeq	JMF-2204-03-0079	33.92 S 18.42 E	JMF-2204-03-0079B	PAIRED	PCR	METAGENOMIC	metagenome	ILLUMINA	2023-10-27T00:00:00Z	2023-10-27T09:50:00Z	1	JMF-2204-03-0079 P1_DD1_G7	SRP468746	P1_DD1_G7	20458	18193	88.93	16195	14154	69.19	14154	69.19
SRR26543253	AMPLICON	507	208884	PRJNA1013122	SAMN38015178	MIMARKS.survey,MIGS/MIMS/MIMARKS.wastewater	218999	JMF	2018-04-04	public	sra,run.zq,fastq	s3,ncbi,gs	s3.us-east-1,ncbi.public,gs.us-east1	Activated Sludge [ENVO:00002046]	Activated Sludge [ENVO:00002046]	Waste Water [ENVO:00002001]	SRX22245279	South Africa	Africa	South Africa	Illumina MiSeq	JMF-2204-03-0078	29.88 S 30.87 E	JMF-2204-03-0078B	PAIRED	PCR	METAGENOMIC	metagenome	ILLUMINA	2023-10-27T00:00:00Z	2023-10-27T09:49:00Z	1	JMF-2204-03-0078 P1_DD1_G6	SRP468746	P1_DD1_G6	412	23	5.58	3	0	0	0	0
SRR26543254	AMPLICON	507	10059894	PRJNA1013122	SAMN38015177	MIMARKS.survey,MIGS/MIMS/MIMARKS.wastewater	6278784	JMF	2018-03-21	public	sra,fastq,run.zq	ncbi,s3,gs	ncbi.public,gs.us-east1,s3.us-east-1	Activated Sludge [ENVO:00002046]	Activated Sludge [ENVO:00002046]	Waste Water [ENVO:00002001]	SRX22245278	Germany	Europe	Germany	Illumina MiSeq	JMF-2204-03-0074	48.78 N 9.18 E	JMF-2204-03-0074B	PAIRED	PCR	METAGENOMIC	metagenome	ILLUMINA	2023-10-27T00:00:00Z	2023-10-27T09:50:00Z	1	JMF-2204-03-0074 P1_DD1_G2	SRP468746	P1_DD1_G2	19842	17851	89.97	15752	13163	66.34	13163	66.34
SRR26543255	AMPLICON	507	8863881	PRJNA1013122	SAMN38015662	MIMARKS.survey,MIGS/MIMS/MIMARKS.wastewater	5555148	JMF	2018-12-12	public	fastq,sra,run.zq	s3,ncbi,gs	ncbi.public,gs.us-east1,s3.us-east-1	Activated Sludge [ENVO:00002046]	Activated Sludge [ENVO:00002046]	Waste Water [ENVO:00002001]	SRX22245277	USA	North America	USA	Illumina MiSeq	JMF-2204-03-0710	35.64 N 120.65 W	JMF-2204-03-0710B	PAIRED	PCR	METAGENOMIC	metagenome	ILLUMINA	2023-10-27T00:00:00Z	2023-10-27T09:50:00Z	1	JMF-2204-03-0710 P2_DD4_H6	SRP468746	P2_DD4_H6	17483	15541	88.89	12706	11508	65.82	11508	65.82
SRR26543256	AMPLICON	507	616005	PRJNA1013122	SAMN38015176	MIMARKS.survey,MIGS/MIMS/MIMARKS.wastewater	458022	JMF	2018-04-04	public	fastq,sra,run.zq	ncbi,s3,gs	gs.us-east1,s3.us-east-1,ncbi.public	Activated Sludge [ENVO:00002046]	Activated Sludge [ENVO:00002046]	Waste Water [ENVO:00002001]	SRX22245276	South Africa	Africa	South Africa	Illumina MiSeq	JMF-2204-03-0071	25.75 S 28.23 E	JMF-2204-03-0071B	PAIRED	PCR	METAGENOMIC	metagenome	ILLUMINA	2023-10-27T00:00:00Z	2023-10-27T09:49:00Z	1	JMF-2204-03-0071 P1_DD1_F11	SRP468746	P1_DD1_F11	1215	951	78.27	828	790	65.02	790	65.02
SRR26543257	AMPLICON	507	8491236	PRJNA1013122	SAMN38015661	MIMARKS.survey,MIGS/MIMS/MIMARKS.wastewater	5158994	JMF	2018-12-10	public	sra,fastq,run.zq	ncbi,s3,gs	ncbi.public,s3.us-east-1,gs.us-east1	Activated Sludge [ENVO:00002046]	Activated Sludge [ENVO:00002046]	Waste Water [ENVO:00002001]	SRX22245275	USA	North America	USA	Illumina MiSeq	JMF-2204-03-0709	36.81 N 121.37 W	JMF-2204-03-0709B	PAIRED	PCR	METAGENOMIC	metagenome	ILLUMINA	2023-10-27T00:00:00Z	2023-10-27T09:49:00Z	1	JMF-2204-03-0709 P2_DD4_H5	SRP468746	P2_DD4_H5	16748	15412	92.02	14128	12913	77.1	12913	77.1
SRR26543258	AMPLICON	507	13600782	PRJNA1013122	SAMN38015660	MIMARKS.survey,MIGS/MIMS/MIMARKS.wastewater	8318708	JMF	2018-12-10	public	fastq,run.zq,sra	ncbi,s3,gs	gs.us-east1,ncbi.public,s3.us-east-1	Activated Sludge [ENVO:00002046]	Activated Sludge [ENVO:00002046]	Waste Water [ENVO:00002001]	SRX22245274	USA	North America	USA	Illumina MiSeq	JMF-2204-03-0708	36.85 N 121.54 W	JMF-2204-03-0708B	PAIRED	PCR	METAGENOMIC	metagenome	ILLUMINA	2023-10-27T00:00:00Z	2023-10-27T09:50:00Z	1	JMF-2204-03-0708 P2_DD4_H4	SRP468746	P2_DD4_H4	26826	24394	90.93	22999	20949	78.09	20947	78.08
SRR26543259	AMPLICON	507	4484922	PRJNA1013122	SAMN38015659	MIMARKS.survey,MIGS/MIMS/MIMARKS.wastewater	2810631	JMF	2018-11-06	public	run.zq,fastq,sra	gs,ncbi,s3	s3.us-east-1,ncbi.public,gs.us-east1	Activated Sludge [ENVO:00002046]	Activated Sludge [ENVO:00002046]	Waste Water [ENVO:00002001]	SRX22245273	USA	North America	USA	Illumina MiSeq	JMF-2204-03-0707	34.06 N 117.75 W	JMF-2204-03-0707B	PAIRED	PCR	METAGENOMIC	metagenome	ILLUMINA	2023-10-27T00:00:00Z	2023-10-27T09:50:00Z	1	JMF-2204-03-0707 P2_DD4_H3	SRP468746	P2_DD4_H3	8846	7988	90.3	5117	4060	45.9	4060	45.9
SRR26543260	AMPLICON	507	5538975	PRJNA1013122	SAMN38015658	MIMARKS.survey,MIGS/MIMS/MIMARKS.wastewater	3504436	JMF	2018-11-29	public	sra,run.zq,fastq	gs,ncbi,s3	gs.us-east1,ncbi.public,s3.us-east-1	Activated Sludge [ENVO:00002046]	Activated Sludge [ENVO:00002046]	Waste Water [ENVO:00002001]	SRX22245272	USA	North America	USA	Illumina MiSeq	JMF-2204-03-0706	36.74 N 119.79 W	JMF-2204-03-0706B	PAIRED	PCR	METAGENOMIC	metagenome	ILLUMINA	2023-10-27T00:00:00Z	2023-10-27T09:50:00Z	1	JMF-2204-03-0706 P2_DD4_H2	SRP468746	P2_DD4_H2	10925	9603	87.9	5663	4677	42.81	4677	42.81
SRR26543261	AMPLICON	507	9165546	PRJNA1013122	SAMN38015657	MIMARKS.survey,MIGS/MIMS/MIMARKS.wastewater	5608222	JMF	2018-11-29	public	fastq,run.zq,sra	ncbi,s3,gs	s3.us-east-1,gs.us-east1,ncbi.public	Activated Sludge [ENVO:00002046]	Activated Sludge [ENVO:00002046]	Waste Water [ENVO:00002001]	SRX22245271	USA	North America	USA	Illumina MiSeq	JMF-2204-03-0705	36.74 N 119.79 W	JMF-2204-03-0705B	PAIRED	PCR	METAGENOMIC	metagenome	ILLUMINA	2023-10-27T00:00:00Z	2023-10-27T09:49:00Z	1	JMF-2204-03-0705 P2_DD4_H1	SRP468746	P2_DD4_H1	18078	16414	90.8	13985	12030	66.54	12030	66.54
SRR26543262	AMPLICON	507	9252243	PRJNA1013122	SAMN38015656	MIMARKS.survey,MIGS/MIMS/MIMARKS.wastewater	5787424	JMF	2018-12-12	public	fastq,sra,run.zq	ncbi,gs,s3	ncbi.public,s3.us-east-1,gs.us-east1	Activated Sludge [ENVO:00002046]	Activated Sludge [ENVO:00002046]	Waste Water [ENVO:00002001]	SRX22245270	USA	North America	USA	Illumina MiSeq	JMF-2204-03-0703	36.85 N 121.4 W	JMF-2204-03-0703B	PAIRED	PCR	METAGENOMIC	metagenome	ILLUMINA	2023-10-27T00:00:00Z	2023-10-27T09:50:00Z	1	JMF-2204-03-0703 P2_DD4_G7	SRP468746	P2_DD4_G7	18249	16202	88.78	10753	8779	48.11	8779	48.11
SRR26543263	AMPLICON	507	5469009	PRJNA1013122	SAMN38015655	MIMARKS.survey,MIGS/MIMS/MIMARKS.wastewater	3466751	JMF	2018-12-12	public	fastq,run.zq,sra	s3,gs,ncbi	gs.us-east1,s3.us-east-1,ncbi.public	Activated Sludge [ENVO:00002046]	Activated Sludge [ENVO:00002046]	Waste Water [ENVO:00002001]	SRX22245269	USA	North America	USA	Illumina MiSeq	JMF-2204-03-0702	36.42 N 121.33 W	JMF-2204-03-0702B	PAIRED	PCR	METAGENOMIC	metagenome	ILLUMINA	2023-10-27T00:00:00Z	2023-10-27T09:50:00Z	1	JMF-2204-03-0702 P2_DD4_G6	SRP468746	P2_DD4_G6	10787	9585	88.86	6579	4467	41.41	4467	41.41
SRR26543264	AMPLICON	507	11962158	PRJNA1013122	SAMN38015654	MIMARKS.survey,MIGS/MIMS/MIMARKS.wastewater	7259871	JMF	2018-12-10	public	sra,fastq,run.zq	gs,ncbi,s3	s3.us-east-1,ncbi.public,gs.us-east1	Activated Sludge [ENVO:00002046]	Activated Sludge [ENVO:00002046]	Waste Water [ENVO:00002001]	SRX22245268	USA	North America	USA	Illumina MiSeq	JMF-2204-03-0701	36.68 N 121.66 W	JMF-2204-03-0701B	PAIRED	PCR	METAGENOMIC	metagenome	ILLUMINA	2023-10-27T00:00:00Z	2023-10-27T09:50:00Z	1	JMF-2204-03-0701 P2_DD4_G5	SRP468746	P2_DD4_G5	23594	21563	91.39	21156	20612	87.36	20545	87.08
SRR26543265	AMPLICON	507	7744932	PRJNA1013122	SAMN38015653	MIMARKS.survey,MIGS/MIMS/MIMARKS.wastewater	4802394	JMF	2018-11-06	public	run.zq,fastq,sra	s3,ncbi,gs	ncbi.public,s3.us-east-1,gs.us-east1	Activated Sludge [ENVO:00002046]	Activated Sludge [ENVO:00002046]	Waste Water [ENVO:00002001]	SRX22245267	USA	North America	USA	Illumina MiSeq	JMF-2204-03-0699	33.98 N 118.03 W	JMF-2204-03-0699B	PAIRED	PCR	METAGENOMIC	metagenome	ILLUMINA	2023-10-27T00:00:00Z	2023-10-27T09:50:00Z	1	JMF-2204-03-0699 P2_DD4_G3	SRP468746	P2_DD4_G3	15276	13742	89.96	10033	8201	53.69	8201	53.69
SRR26543266	AMPLICON	507	10746879	PRJNA1013122	SAMN38015652	MIMARKS.survey,MIGS/MIMS/MIMARKS.wastewater	6478707	JMF	2018-11-29	public	fastq,sra,run.zq	gs,s3,ncbi	gs.us-east1,ncbi.public,s3.us-east-1	Activated Sludge [ENVO:00002046]	Activated Sludge [ENVO:00002046]	Waste Water [ENVO:00002001]	SRX22245266	USA	North America	USA	Illumina MiSeq	JMF-2204-03-0698	36.74 N 119.79 W	JMF-2204-03-0698B	PAIRED	PCR	METAGENOMIC	metagenome	ILLUMINA	2023-10-27T00:00:00Z	2023-10-27T09:50:00Z	1	JMF-2204-03-0698 P2_DD4_G2	SRP468746	P2_DD4_G2	21197	19543	92.2	17797	15785	74.47	15785	74.47
SRR26543267	AMPLICON	507	15014805	PRJNA1013122	SAMN38015633	MIMARKS.survey,MIGS/MIMS/MIMARKS.wastewater	9103598	JMF	2018-09-21	public	run.zq,sra,fastq	gs,ncbi,s3	ncbi.public,s3.us-east-1,gs.us-east1	Activated Sludge [ENVO:00002046]	Activated Sludge [ENVO:00002046]	Waste Water [ENVO:00002001]	SRX22245265	USA	North America	USA	Illumina MiSeq	JMF-2204-03-0666	38.44 N 122.71 W	JMF-2204-03-0666B	PAIRED	PCR	METAGENOMIC	metagenome	ILLUMINA	2023-10-27T00:00:00Z	2023-10-27T09:50:00Z	1	JMF-2204-03-0666 P2_DD4_C2	SRP468746	P2_DD4_C2	29615	27136	91.63	25721	24207	81.74	24207	81.74
SRR26543268	AMPLICON	507	17009343	PRJNA1013122	SAMN38015632	MIMARKS.survey,MIGS/MIMS/MIMARKS.wastewater	10352256	JMF	2018-09-22	public	sra,fastq,run.zq	s3,gs,ncbi	ncbi.public,s3.us-east-1,gs.us-east1	Activated Sludge [ENVO:00002046]	Activated Sludge [ENVO:00002046]	Waste Water [ENVO:00002001]	SRX22245264	USA	North America	USA	Illumina MiSeq	JMF-2204-03-0665	38.55 N 122.82 W	JMF-2204-03-0665B	PAIRED	PCR	METAGENOMIC	metagenome	ILLUMINA	2023-10-27T00:00:00Z	2023-10-27T09:50:00Z	1	JMF-2204-03-0665 P2_DD4_C1	SRP468746	P2_DD4_C1	33549	30700	91.51	28420	25394	75.69	25394	75.69
SRR26543269	AMPLICON	507	8550048	PRJNA1013122	SAMN38015173	MIMARKS.survey,MIGS/MIMS/MIMARKS.wastewater	5442177	JMF	2018-04-04	public	sra,fastq,run.zq	ncbi,s3,gs	ncbi.public,s3.us-east-1,gs.us-east1	Activated Sludge [ENVO:00002046]	Activated Sludge [ENVO:00002046]	Waste Water [ENVO:00002001]	SRX22245263	South Africa	Africa	South Africa	Illumina MiSeq	JMF-2204-03-0068	29.73 S 30.53 E	JMF-2204-03-0068B	PAIRED	PCR	METAGENOMIC	metagenome	ILLUMINA	2023-10-27T00:00:00Z	2023-10-27T09:50:00Z	1	JMF-2204-03-0068 P1_DD1_F8	SRP468746	P1_DD1_F8	16864	14852	88.07	12269	10520	62.38	10520	62.38
SRR26543270	AMPLICON	507	7425522	PRJNA1013122	SAMN38015631	MIMARKS.survey,MIGS/MIMS/MIMARKS.wastewater	4773934	JMF	2018-12-05	public	fastq,sra,run.zq	gs,s3,ncbi	gs.us-east1,s3.us-east-1,ncbi.public	Activated Sludge [ENVO:00002046]	Activated Sludge [ENVO:00002046]	Waste Water [ENVO:00002001]	SRX22245262	USA	North America	USA	Illumina MiSeq	JMF-2204-03-0663	38.68 N 121.77 W	JMF-2204-03-0663B	PAIRED	PCR	METAGENOMIC	metagenome	ILLUMINA	2023-10-27T00:00:00Z	2023-10-27T09:50:00Z	1	JMF-2204-03-0663 P2_DD4_B7	SRP468746	P2_DD4_B7	14646	12377	84.51	9477	7619	52.02	7619	52.02
SRR26543271	AMPLICON	507	10451805	PRJNA1013122	SAMN38015630	MIMARKS.survey,MIGS/MIMS/MIMARKS.wastewater	6408049	JMF	2018-12-05	public	sra,run.zq,fastq	s3,gs,ncbi	ncbi.public,s3.us-east-1,gs.us-east1	Activated Sludge [ENVO:00002046]	Activated Sludge [ENVO:00002046]	Waste Water [ENVO:00002001]	SRX22245261	USA	North America	USA	Illumina MiSeq	JMF-2204-03-0662	38.54 N 121.74 W	JMF-2204-03-0662B	PAIRED	PCR	METAGENOMIC	metagenome	ILLUMINA	2023-10-27T00:00:00Z	2023-10-27T09:50:00Z	1	JMF-2204-03-0662 P2_DD4_B6	SRP468746	P2_DD4_B6	20615	18674	90.58	15634	13852	67.19	13852	67.19
SRR26543272	AMPLICON	507	15426996	PRJNA1013122	SAMN38015629	MIMARKS.survey,MIGS/MIMS/MIMARKS.wastewater	9319978	JMF	2018-11-05	public	sra,run.zq,fastq	ncbi,gs,s3	gs.us-east1,s3.us-east-1,ncbi.public	Activated Sludge [ENVO:00002046]	Activated Sludge [ENVO:00002046]	Waste Water [ENVO:00002001]	SRX22245260	USA	North America	USA	Illumina MiSeq	JMF-2204-03-0661	33.83 N 118.28 W	JMF-2204-03-0661B	PAIRED	PCR	METAGENOMIC	metagenome	ILLUMINA	2023-10-27T00:00:00Z	2023-10-27T09:50:00Z	1	JMF-2204-03-0661 P2_DD4_B5	SRP468746	P2_DD4_B5	30428	27937	91.81	26577	24039	79	24039	79
SRR26543273	AMPLICON	507	12174591	PRJNA1013122	SAMN38015628	MIMARKS.survey,MIGS/MIMS/MIMARKS.wastewater	7417179	JMF	2018-11-15	public	run.zq,fastq,sra	ncbi,gs,s3	gs.us-east1,ncbi.public,s3.us-east-1	Activated Sludge [ENVO:00002046]	Activated Sludge [ENVO:00002046]	Waste Water [ENVO:00002001]	SRX22245259	USA	North America	USA	Illumina MiSeq	JMF-2204-03-0660	36.12 N 97.06 W	JMF-2204-03-0660B	PAIRED	PCR	METAGENOMIC	metagenome	ILLUMINA	2023-10-27T00:00:00Z	2023-10-27T09:50:00Z	1	JMF-2204-03-0660 P2_DD4_B4	SRP468746	P2_DD4_B4	24013	21956	91.43	20371	18346	76.4	18346	76.4
SRR26543274	AMPLICON	507	7582692	PRJNA1013122	SAMN38015627	MIMARKS.survey,MIGS/MIMS/MIMARKS.wastewater	4646658	JMF	2018-10-09	public	run.zq,sra,fastq	ncbi,gs,s3	s3.us-east-1,gs.us-east1,ncbi.public	Activated Sludge [ENVO:00002046]	Activated Sludge [ENVO:00002046]	Waste Water [ENVO:00002001]	SRX22245258	USA	North America	USA	Illumina MiSeq	JMF-2204-03-0659	37.77 N 122.42 W	JMF-2204-03-0659B	PAIRED	PCR	METAGENOMIC	metagenome	ILLUMINA	2023-10-27T00:00:00Z	2023-10-27T09:49:00Z	1	JMF-2204-03-0659 P2_DD4_B3	SRP468746	P2_DD4_B3	14956	13635	91.17	10404	9060	60.58	9060	60.58
SRR26543275	AMPLICON	507	9823125	PRJNA1013122	SAMN38015626	MIMARKS.survey,MIGS/MIMS/MIMARKS.wastewater	5897010	JMF	2018-09-22	public	run.zq,sra,fastq	s3,gs,ncbi	gs.us-east1,ncbi.public,s3.us-east-1	Activated Sludge [ENVO:00002046]	Activated Sludge [ENVO:00002046]	Waste Water [ENVO:00002001]	SRX22245257	USA	North America	USA	Illumina MiSeq	JMF-2204-03-0658	38.23 N 122.64 W	JMF-2204-03-0658B	PAIRED	PCR	METAGENOMIC	metagenome	ILLUMINA	2023-10-27T00:00:00Z	2023-10-27T09:50:00Z	1	JMF-2204-03-0658 P2_DD4_B2	SRP468746	P2_DD4_B2	19375	17857	92.17	16409	14717	75.96	14717	75.96
SRR26543276	AMPLICON	507	12120849	PRJNA1013122	SAMN38015625	MIMARKS.survey,MIGS/MIMS/MIMARKS.wastewater	7363886	JMF	2018-12-05	public	fastq,run.zq,sra	s3,ncbi,gs	ncbi.public,gs.us-east1,s3.us-east-1	Activated Sludge [ENVO:00002046]	Activated Sludge [ENVO:00002046]	Waste Water [ENVO:00002001]	SRX22245256	USA	North America	USA	Illumina MiSeq	JMF-2204-03-0655	38.36 N 121.99 W	JMF-2204-03-0655B	PAIRED	PCR	METAGENOMIC	metagenome	ILLUMINA	2023-10-27T00:00:00Z	2023-10-27T09:50:00Z	1	JMF-2204-03-0655 P2_DD4_A7	SRP468746	P2_DD4_A7	23907	21926	91.71	20280	18530	77.51	18528	77.5
SRR26543277	AMPLICON	507	10290072	PRJNA1013122	SAMN38015624	MIMARKS.survey,MIGS/MIMS/MIMARKS.wastewater	6316503	JMF	2018-11-06	public	fastq,sra,run.zq	s3,ncbi,gs	s3.us-east-1,ncbi.public,gs.us-east1	Activated Sludge [ENVO:00002046]	Activated Sludge [ENVO:00002046]	Waste Water [ENVO:00002001]	SRX22245255	USA	North America	USA	Illumina MiSeq	JMF-2204-03-0654	34.58 N 118.12 W	JMF-2204-03-0654B	PAIRED	PCR	METAGENOMIC	metagenome	ILLUMINA	2023-10-27T00:00:00Z	2023-10-27T09:50:00Z	1	JMF-2204-03-0654 P2_DD4_A6	SRP468746	P2_DD4_A6	20296	18449	90.9	17172	15019	74	15019	74
SRR26543278	AMPLICON	507	11107356	PRJNA1013122	SAMN38015623	MIMARKS.survey,MIGS/MIMS/MIMARKS.wastewater	6794584	JMF	2018-11-07	public	sra,run.zq,fastq	gs,ncbi,s3	s3.us-east-1,ncbi.public,gs.us-east1	Activated Sludge [ENVO:00002046]	Activated Sludge [ENVO:00002046]	Waste Water [ENVO:00002001]	SRX22245254	USA	North America	USA	Illumina MiSeq	JMF-2204-03-0653	33.77 N 118.19 W	JMF-2204-03-0653B	PAIRED	PCR	METAGENOMIC	metagenome	ILLUMINA	2023-10-27T00:00:00Z	2023-10-27T09:50:00Z	1	JMF-2204-03-0653 P2_DD4_A5	SRP468746	P2_DD4_A5	21908	19879	90.74	18057	16251	74.18	16251	74.18
SRR26543279	AMPLICON	507	14943825	PRJNA1013122	SAMN38015622	MIMARKS.survey,MIGS/MIMS/MIMARKS.wastewater	8913556	JMF	2018-10-30	public	fastq,run.zq,sra	ncbi,gs,s3	gs.us-east1,ncbi.public,s3.us-east-1	Activated Sludge [ENVO:00002046]	Activated Sludge [ENVO:00002046]	Waste Water [ENVO:00002001]	SRX22245253	USA	North America	USA	Illumina MiSeq	JMF-2204-03-0652	37.77 N 122.42 W	JMF-2204-03-0652B	PAIRED	PCR	METAGENOMIC	metagenome	ILLUMINA	2023-10-27T00:00:00Z	2023-10-27T09:50:00Z	1	JMF-2204-03-0652 P2_DD4_A4	SRP468746	P2_DD4_A4	29475	27378	92.89	25584	23743	80.55	23574	79.98
SRR26543280	AMPLICON	507	13906503	PRJNA1013122	SAMN38015172	MIMARKS.survey,MIGS/MIMS/MIMARKS.wastewater	8602070	JMF	2018-04-04	public	run.zq,sra,fastq	s3,gs,ncbi	ncbi.public,gs.us-east1,s3.us-east-1	Activated Sludge [ENVO:00002046]	Activated Sludge [ENVO:00002046]	Waste Water [ENVO:00002001]	SRX22245252	South Africa	Africa	South Africa	Illumina MiSeq	JMF-2204-03-0067	33.92 S 18.42 E	JMF-2204-03-0067B	PAIRED	PCR	METAGENOMIC	metagenome	ILLUMINA	2023-10-27T00:00:00Z	2023-10-27T09:50:00Z	1	JMF-2204-03-0067 P1_DD1_F7	SRP468746	P1_DD1_F7	27429	24681	89.98	22833	20350	74.19	20350	74.19
SRR26543281	AMPLICON	507	17246112	PRJNA1013122	SAMN38015127	MIMARKS.survey,MIGS/MIMS/MIMARKS.wastewater	10543068	JMF	2018-03-12	public	fastq,run.zq,sra	gs,s3,ncbi	gs.us-east1,s3.us-east-1,ncbi.public	Activated Sludge [ENVO:00002046]	Activated Sludge [ENVO:00002046]	Waste Water [ENVO:00002001]	SRX22245251	Belgium	Europe	Belgium	Illumina MiSeq	JMF-2204-03-0006	50.88 N 4.7 E	JMF-2204-03-0006B	PAIRED	PCR	METAGENOMIC	metagenome	ILLUMINA	2023-10-27T00:00:00Z	2023-10-27T09:50:00Z	1	JMF-2204-03-0006 P1_DD1_A6	SRP468746	P1_DD1_A6	34016	31003	91.14	29206	26669	78.4	26669	78.4
SRR26543282	AMPLICON	507	13545519	PRJNA1013122	SAMN38015621	MIMARKS.survey,MIGS/MIMS/MIMARKS.wastewater	8109861	JMF	2018-10-02	public	fastq,sra,run.zq	gs,ncbi,s3	s3.us-east-1,ncbi.public,gs.us-east1	Activated Sludge [ENVO:00002046]	Activated Sludge [ENVO:00002046]	Waste Water [ENVO:00002001]	SRX22245250	USA	North America	USA	Illumina MiSeq	JMF-2204-03-0651	37.77 N 122.42 W	JMF-2204-03-0651B	PAIRED	PCR	METAGENOMIC	metagenome	ILLUMINA	2023-10-27T00:00:00Z	2023-10-27T09:50:00Z	1	JMF-2204-03-0651 P2_DD4_A3	SRP468746	P2_DD4_A3	26717	24855	93.03	23616	22452	84.04	22452	84.04
SRR26543283	AMPLICON	507	13114062	PRJNA1013122	SAMN38015620	MIMARKS.survey,MIGS/MIMS/MIMARKS.wastewater	8017335	JMF	2018-10-02	public	sra,run.zq,fastq	s3,ncbi,gs	ncbi.public,gs.us-east1,s3.us-east-1	Activated Sludge [ENVO:00002046]	Activated Sludge [ENVO:00002046]	Waste Water [ENVO:00002001]	SRX22245249	USA	North America	USA	Illumina MiSeq	JMF-2204-03-0650	36.4 N 97.88 W	JMF-2204-03-0650B	PAIRED	PCR	METAGENOMIC	metagenome	ILLUMINA	2023-10-27T00:00:00Z	2023-10-27T09:50:00Z	1	JMF-2204-03-0650 P2_DD4_A2	SRP468746	P2_DD4_A2	25866	23547	91.03	21884	19720	76.24	19720	76.24
SRR26543284	AMPLICON	507	11599146	PRJNA1013122	SAMN38015619	MIMARKS.survey,MIGS/MIMS/MIMARKS.wastewater	7107485	JMF	2018-09-20	public	run.zq,sra,fastq	s3,ncbi,gs	ncbi.public,gs.us-east1,s3.us-east-1	Activated Sludge [ENVO:00002046]	Activated Sludge [ENVO:00002046]	Waste Water [ENVO:00002001]	SRX22245248	USA	North America	USA	Illumina MiSeq	JMF-2204-03-0649	33.5 N 117.66 W	JMF-2204-03-0649B	PAIRED	PCR	METAGENOMIC	metagenome	ILLUMINA	2023-10-27T00:00:00Z	2023-10-27T09:50:00Z	1	JMF-2204-03-0649 P2_DD4_A1	SRP468746	P2_DD4_A1	22878	20884	91.28	19681	18308	80.02	18308	80.02
SRR26543285	AMPLICON	507	20184177	PRJNA1013122	SAMN38015618	MIMARKS.survey,MIGS/MIMS/MIMARKS.wastewater	11860464	JMF	2018-04-06	public	run.zq,fastq,sra	gs,ncbi,s3	ncbi.public,s3.us-east-1,gs.us-east1	Activated Sludge [ENVO:00002046]	Activated Sludge [ENVO:00002046]	Waste Water [ENVO:00002001]	SRX22245247	Switzerland	Europe	Switzerland	Illumina MiSeq	JMF-2204-03-0646	46.66 N 7.08 E	JMF-2204-03-0646B	PAIRED	PCR	METAGENOMIC	metagenome	ILLUMINA	2023-10-27T00:00:00Z	2023-10-27T09:50:00Z	1	JMF-2204-03-0646 P2_DD3_H7	SRP468746	P2_DD3_H7	39811	37305	93.71	35889	34215	85.94	34213	85.94
SRR26543286	AMPLICON	507	16251885	PRJNA1013122	SAMN38015617	MIMARKS.survey,MIGS/MIMS/MIMARKS.wastewater	9534187	JMF	2018-04-05	public	sra,fastq,run.zq	ncbi,gs,s3	s3.us-east-1,ncbi.public,gs.us-east1	Activated Sludge [ENVO:00002046]	Activated Sludge [ENVO:00002046]	Waste Water [ENVO:00002001]	SRX22245246	Switzerland	Europe	Switzerland	Illumina MiSeq	JMF-2204-03-0645	47.23 N 8.67 E	JMF-2204-03-0645B	PAIRED	PCR	METAGENOMIC	metagenome	ILLUMINA	2023-10-27T00:00:00Z	2023-10-27T09:50:00Z	1	JMF-2204-03-0645 P2_DD3_H6	SRP468746	P2_DD3_H6	32055	30155	94.07	29205	27839	86.85	27839	86.85
SRR26543287	AMPLICON	507	15194790	PRJNA1013122	SAMN38015580	MIMARKS.survey,MIGS/MIMS/MIMARKS.wastewater	9301803	JMF	2018-03-06	public	run.zq,sra,fastq	ncbi,s3,gs	s3.us-east-1,ncbi.public,gs.us-east1	Activated Sludge [ENVO:00002046]	Activated Sludge [ENVO:00002046]	Waste Water [ENVO:00002001]	SRX22245245	Spain	Europe	Spain	Illumina MiSeq	JMF-2204-03-0597	41.98 N 2.82 E	JMF-2204-03-0597B	PAIRED	PCR	METAGENOMIC	metagenome	ILLUMINA	2023-10-27T00:00:00Z	2023-10-27T09:50:00Z	1	JMF-2204-03-0597 P2_DD3_C3	SRP468746	P2_DD3_C3	29970	27185	90.71	21305	19113	63.77	19113	63.77
SRR26543288	AMPLICON	507	17050917	PRJNA1013122	SAMN38015579	MIMARKS.survey,MIGS/MIMS/MIMARKS.wastewater	10436061	JMF	2018-03-13	public	run.zq,sra,fastq	gs,ncbi,s3	s3.us-east-1,gs.us-east1,ncbi.public	Activated Sludge [ENVO:00002046]	Activated Sludge [ENVO:00002046]	Waste Water [ENVO:00002001]	SRX22245244	Spain	Europe	Spain	Illumina MiSeq	JMF-2204-03-0596	41.7 N 2.84 E	JMF-2204-03-0596B	PAIRED	PCR	METAGENOMIC	metagenome	ILLUMINA	2023-10-27T00:00:00Z	2023-10-27T09:50:00Z	1	JMF-2204-03-0596 P2_DD3_C2	SRP468746	P2_DD3_C2	33631	31055	92.34	29343	27375	81.4	27374	81.4
SRR26543289	AMPLICON	507	20268339	PRJNA1013122	SAMN38015578	MIMARKS.survey,MIGS/MIMS/MIMARKS.wastewater	12410589	JMF	2018-03-19	public	fastq,sra,run.zq	ncbi,s3,gs	s3.us-east-1,ncbi.public,gs.us-east1	Activated Sludge [ENVO:00002046]	Activated Sludge [ENVO:00002046]	Waste Water [ENVO:00002001]	SRX22245243	Spain	Europe	Spain	Illumina MiSeq	JMF-2204-03-0595	41.52 N 0.87 E	JMF-2204-03-0595B	PAIRED	PCR	METAGENOMIC	metagenome	ILLUMINA	2023-10-27T00:00:00Z	2023-10-27T09:50:00Z	1	JMF-2204-03-0595 P2_DD3_C1	SRP468746	P2_DD3_C1	39977	36555	91.44	33903	30307	75.81	30282	75.75
SRR26543290	AMPLICON	507	21409596	PRJNA1013122	SAMN38015577	MIMARKS.survey,MIGS/MIMS/MIMARKS.wastewater	12639255	JMF	2018-03-01	public	run.zq,sra,fastq	gs,s3,ncbi	gs.us-east1,ncbi.public,s3.us-east-1	Activated Sludge [ENVO:00002046]	Activated Sludge [ENVO:00002046]	Waste Water [ENVO:00002001]	SRX22245242	Canada	North America	Canada	Illumina MiSeq	JMF-2204-03-0593	45.36 N 73.75 W	JMF-2204-03-0593B	PAIRED	PCR	METAGENOMIC	metagenome	ILLUMINA	2023-10-27T00:00:00Z	2023-10-27T09:50:00Z	1	JMF-2204-03-0593 P2_DD3_B8	SRP468746	P2_DD3_B8	42228	39299	93.06	37570	34322	81.28	34295	81.21
SRR26543291	AMPLICON	507	10773750	PRJNA1013122	SAMN38015576	MIMARKS.survey,MIGS/MIMS/MIMARKS.wastewater	6530216	JMF	2018-03-01	public	run.zq,fastq,sra	ncbi,gs,s3	gs.us-east1,ncbi.public,s3.us-east-1	Activated Sludge [ENVO:00002046]	Activated Sludge [ENVO:00002046]	Waste Water [ENVO:00002001]	SRX22245241	Canada	North America	Canada	Illumina MiSeq	JMF-2204-03-0592	45.28 N 72.97 W	JMF-2204-03-0592B	PAIRED	PCR	METAGENOMIC	metagenome	ILLUMINA	2023-10-27T00:00:00Z	2023-10-27T09:50:00Z	1	JMF-2204-03-0592 P2_DD3_B7	SRP468746	P2_DD3_B7	21250	19562	92.06	18110	16548	77.87	16548	77.87
SRR26543292	AMPLICON	507	8381217	PRJNA1013122	SAMN38015575	MIMARKS.survey,MIGS/MIMS/MIMARKS.wastewater	5044297	JMF	2018-01-28	public	fastq,run.zq,sra	s3,gs,ncbi	gs.us-east1,ncbi.public,s3.us-east-1	Activated Sludge [ENVO:00002046]	Activated Sludge [ENVO:00002046]	Waste Water [ENVO:00002001]	SRX22245240	Canada	North America	Canada	Illumina MiSeq	JMF-2204-03-0591	51.01 N 114.05 W	JMF-2204-03-0591B	PAIRED	PCR	METAGENOMIC	metagenome	ILLUMINA	2023-10-27T00:00:00Z	2023-10-27T09:50:00Z	1	JMF-2204-03-0591 P2_DD3_B6	SRP468746	P2_DD3_B6	16531	15319	92.67	13322	11599	70.17	11599	70.17
SRR26543293	AMPLICON	507	8378175	PRJNA1013122	SAMN38015574	MIMARKS.survey,MIGS/MIMS/MIMARKS.wastewater	5082823	JMF	2018-03-06	public	run.zq,sra,fastq	s3,ncbi,gs	gs.us-east1,s3.us-east-1,ncbi.public	Activated Sludge [ENVO:00002046]	Activated Sludge [ENVO:00002046]	Waste Water [ENVO:00002001]	SRX22245239	Spain	Europe	Spain	Illumina MiSeq	JMF-2204-03-0590	41.55 N 2.11 E	JMF-2204-03-0590B	PAIRED	PCR	METAGENOMIC	metagenome	ILLUMINA	2023-10-27T00:00:00Z	2023-10-27T09:49:00Z	1	JMF-2204-03-0590 P2_DD3_B5	SRP468746	P2_DD3_B5	16525	15183	91.88	13987	12983	78.57	12983	78.57
SRR26543294	AMPLICON	507	21614931	PRJNA1013122	SAMN38015573	MIMARKS.survey,MIGS/MIMS/MIMARKS.wastewater	12926095	JMF	2018-03-13	public	run.zq,fastq,sra	gs,ncbi,s3	gs.us-east1,s3.us-east-1,ncbi.public	Activated Sludge [ENVO:00002046]	Activated Sludge [ENVO:00002046]	Waste Water [ENVO:00002001]	SRX22245238	Spain	Europe	Spain	Illumina MiSeq	JMF-2204-03-0589	42.27 N 2.96 E	JMF-2204-03-0589B	PAIRED	PCR	METAGENOMIC	metagenome	ILLUMINA	2023-10-27T00:00:00Z	2023-10-27T09:50:00Z	1	JMF-2204-03-0589 P2_DD3_B4	SRP468746	P2_DD3_B4	42633	39479	92.6	38246	36065	84.59	36065	84.59
SRR26543295	AMPLICON	507	20304843	PRJNA1013122	SAMN38015572	MIMARKS.survey,MIGS/MIMS/MIMARKS.wastewater	12162269	JMF	2018-03-06	public	run.zq,sra,fastq	s3,ncbi,gs	gs.us-east1,ncbi.public,s3.us-east-1	Activated Sludge [ENVO:00002046]	Activated Sludge [ENVO:00002046]	Waste Water [ENVO:00002001]	SRX22245237	Spain	Europe	Spain	Illumina MiSeq	JMF-2204-03-0588	41.58 N 2.33 E	JMF-2204-03-0588B	PAIRED	PCR	METAGENOMIC	metagenome	ILLUMINA	2023-10-27T00:00:00Z	2023-10-27T09:50:00Z	1	JMF-2204-03-0588 P2_DD3_B3	SRP468746	P2_DD3_B3	40049	37044	92.5	35511	33452	83.53	33452	83.53
SRR26543296	AMPLICON	507	13815243	PRJNA1013122	SAMN38015167	MIMARKS.survey,MIGS/MIMS/MIMARKS.wastewater	8510575	JMF	2018-04-04	public	fastq,run.zq,sra	gs,ncbi,s3	s3.us-east-1,ncbi.public,gs.us-east1	Activated Sludge [ENVO:00002046]	Activated Sludge [ENVO:00002046]	Waste Water [ENVO:00002001]	SRX22245236	South Africa	Africa	South Africa	Illumina MiSeq	JMF-2204-03-0056	33.92 S 18.42 E	JMF-2204-03-0056B	PAIRED	PCR	METAGENOMIC	metagenome	ILLUMINA	2023-10-27T00:00:00Z	2023-10-27T09:50:00Z	1	JMF-2204-03-0056 P1_DD1_E8	SRP468746	P1_DD1_E8	27249	24658	90.49	23066	21678	79.56	21677	79.55
SRR26543297	AMPLICON	507	17210115	PRJNA1013122	SAMN38015571	MIMARKS.survey,MIGS/MIMS/MIMARKS.wastewater	10294860	JMF	2018-03-13	public	run.zq,sra,fastq	gs,s3,ncbi	ncbi.public,gs.us-east1,s3.us-east-1	Activated Sludge [ENVO:00002046]	Activated Sludge [ENVO:00002046]	Waste Water [ENVO:00002001]	SRX22245235	Spain	Europe	Spain	Illumina MiSeq	JMF-2204-03-0587	41.83 N 3.05 E	JMF-2204-03-0587B	PAIRED	PCR	METAGENOMIC	metagenome	ILLUMINA	2023-10-27T00:00:00Z	2023-10-27T09:50:00Z	1	JMF-2204-03-0587 P2_DD3_B2	SRP468746	P2_DD3_B2	33945	31421	92.56	30250	28348	83.51	28348	83.51
SRR26543298	AMPLICON	507	15270333	PRJNA1013122	SAMN38015570	MIMARKS.survey,MIGS/MIMS/MIMARKS.wastewater	9414118	JMF	2018-03-16	public	run.zq,sra,fastq	s3,gs,ncbi	s3.us-east-1,ncbi.public,gs.us-east1	Activated Sludge [ENVO:00002046]	Activated Sludge [ENVO:00002046]	Waste Water [ENVO:00002001]	SRX22245234	Spain	Europe	Spain	Illumina MiSeq	JMF-2204-03-0586	41.39 N 2.17 E	JMF-2204-03-0586B	PAIRED	PCR	METAGENOMIC	metagenome	ILLUMINA	2023-10-27T00:00:00Z	2023-10-27T09:50:00Z	1	JMF-2204-03-0586 P2_DD3_B1	SRP468746	P2_DD3_B1	30119	27123	90.05	23695	21294	70.7	21292	70.69
SRR26543299	AMPLICON	507	21825336	PRJNA1013122	SAMN38015569	MIMARKS.survey,MIGS/MIMS/MIMARKS.wastewater	13021717	JMF	2018-03-01	public	run.zq,sra,fastq	s3,ncbi,gs	s3.us-east-1,ncbi.public,gs.us-east1	Activated Sludge [ENVO:00002046]	Activated Sludge [ENVO:00002046]	Waste Water [ENVO:00002001]	SRX22245233	Canada	North America	Canada	Illumina MiSeq	JMF-2204-03-0584	45.4 N 72.73 W	JMF-2204-03-0584B	PAIRED	PCR	METAGENOMIC	metagenome	ILLUMINA	2023-10-27T00:00:00Z	2023-10-27T09:50:00Z	1	JMF-2204-03-0584 P2_DD3_A8	SRP468746	P2_DD3_A8	43048	39852	92.58	38069	35445	82.34	35329	82.07
SRR26543300	AMPLICON	507	19242678	PRJNA1013122	SAMN38015568	MIMARKS.survey,MIGS/MIMS/MIMARKS.wastewater	11615146	JMF	2018-03-01	public	run.zq,sra,fastq	gs,ncbi,s3	gs.us-east1,s3.us-east-1,ncbi.public	Activated Sludge [ENVO:00002046]	Activated Sludge [ENVO:00002046]	Waste Water [ENVO:00002001]	SRX22245232	Canada	North America	Canada	Illumina MiSeq	JMF-2204-03-0583	52.13 N 106.67 W	JMF-2204-03-0583B	PAIRED	PCR	METAGENOMIC	metagenome	ILLUMINA	2023-10-27T00:00:00Z	2023-10-27T09:50:00Z	1	JMF-2204-03-0583 P2_DD3_A7	SRP468746	P2_DD3_A7	37954	34856	91.84	33869	32270	85.02	32262	85
SRR26543301	AMPLICON	507	9617283	PRJNA1013122	SAMN38015567	MIMARKS.survey,MIGS/MIMS/MIMARKS.wastewater	5765901	JMF	2018-01-09	public	fastq,run.zq,sra	ncbi,gs,s3	s3.us-east-1,gs.us-east1,ncbi.public	Activated Sludge [ENVO:00002046]	Activated Sludge [ENVO:00002046]	Waste Water [ENVO:00002001]	SRX22245231	Canada	North America	Canada	Illumina MiSeq	JMF-2204-03-0582	49.61 N 119.68 W	JMF-2204-03-0582B	PAIRED	PCR	METAGENOMIC	metagenome	ILLUMINA	2023-10-27T00:00:00Z	2023-10-27T09:50:00Z	1	JMF-2204-03-0582 P2_DD3_A6	SRP468746	P2_DD3_A6	18969	17632	92.95	16412	15252	80.4	15252	80.4
SRR26543302	AMPLICON	507	15580110	PRJNA1013122	SAMN38015566	MIMARKS.survey,MIGS/MIMS/MIMARKS.wastewater	9364441	JMF	2018-03-05	public	sra,run.zq,fastq	s3,gs,ncbi	gs.us-east1,ncbi.public,s3.us-east-1	Activated Sludge [ENVO:00002046]	Activated Sludge [ENVO:00002046]	Waste Water [ENVO:00002001]	SRX22245230	Spain	Europe	Spain	Illumina MiSeq	JMF-2204-03-0581	41.62 N 0.62 E	JMF-2204-03-0581B	PAIRED	PCR	METAGENOMIC	metagenome	ILLUMINA	2023-10-27T00:00:00Z	2023-10-27T09:50:00Z	1	JMF-2204-03-0581 P2_DD3_A5	SRP468746	P2_DD3_A5	30730	28394	92.4	26750	24528	79.82	24527	79.81
SRR26543303	AMPLICON	507	20432607	PRJNA1013122	SAMN38015565	MIMARKS.survey,MIGS/MIMS/MIMARKS.wastewater	12019887	JMF	2018-03-12	public	sra,run.zq,fastq	ncbi,gs,s3	gs.us-east1,s3.us-east-1,ncbi.public	Activated Sludge [ENVO:00002046]	Activated Sludge [ENVO:00002046]	Waste Water [ENVO:00002001]	SRX22245229	Spain	Europe	Spain	Illumina MiSeq	JMF-2204-03-0580	40.81 N 0.52 E	JMF-2204-03-0580B	PAIRED	PCR	METAGENOMIC	metagenome	ILLUMINA	2023-10-27T00:00:00Z	2023-10-27T09:50:00Z	1	JMF-2204-03-0580 P2_DD3_A4	SRP468746	P2_DD3_A4	40301	37739	93.64	35944	33452	83.01	33450	83
SRR26543304	AMPLICON	507	17108208	PRJNA1013122	SAMN38015564	MIMARKS.survey,MIGS/MIMS/MIMARKS.wastewater	10198836	JMF	2018-03-15	public	fastq,sra,run.zq	s3,gs,ncbi	s3.us-east-1,gs.us-east1,ncbi.public	Activated Sludge [ENVO:00002046]	Activated Sludge [ENVO:00002046]	Waste Water [ENVO:00002001]	SRX22245228	Spain	Europe	Spain	Illumina MiSeq	JMF-2204-03-0579	42.01 N 2.28 E	JMF-2204-03-0579B	PAIRED	PCR	METAGENOMIC	metagenome	ILLUMINA	2023-10-27T00:00:00Z	2023-10-27T09:50:00Z	1	JMF-2204-03-0579 P2_DD3_A3	SRP468746	P2_DD3_A3	33744	31325	92.83	29210	25952	76.91	25952	76.91
SRR26543305	AMPLICON	507	14822145	PRJNA1013122	SAMN38015563	MIMARKS.survey,MIGS/MIMS/MIMARKS.wastewater	9037887	JMF	2018-03-13	public	sra,run.zq,fastq	gs,ncbi,s3	s3.us-east-1,ncbi.public,gs.us-east1	Activated Sludge [ENVO:00002046]	Activated Sludge [ENVO:00002046]	Waste Water [ENVO:00002001]	SRX22245227	Spain	Europe	Spain	Illumina MiSeq	JMF-2204-03-0578	42.04 N 3.13 E	JMF-2204-03-0578B	PAIRED	PCR	METAGENOMIC	metagenome	ILLUMINA	2023-10-27T00:00:00Z	2023-10-27T09:52:00Z	1	JMF-2204-03-0578 P2_DD3_A2	SRP468746	P2_DD3_A2	29235	26911	92.05	24270	21253	72.7	21253	72.7
SRR26543306	AMPLICON	507	16186482	PRJNA1013122	SAMN38015562	MIMARKS.survey,MIGS/MIMS/MIMARKS.wastewater	9678301	JMF	2018-03-15	public	fastq,sra,run.zq	gs,ncbi,s3	s3.us-east-1,gs.us-east1,ncbi.public	Activated Sludge [ENVO:00002046]	Activated Sludge [ENVO:00002046]	Waste Water [ENVO:00002001]	SRX22245226	Spain	Europe	Spain	Illumina MiSeq	JMF-2204-03-0577	41.72 N 1.82 E	JMF-2204-03-0577B	PAIRED	PCR	METAGENOMIC	metagenome	ILLUMINA	2023-10-27T00:00:00Z	2023-10-27T09:50:00Z	1	JMF-2204-03-0577 P2_DD3_A1	SRP468746	P2_DD3_A1	31926	29632	92.81	27927	25886	81.08	25886	81.08
SRR26543307	AMPLICON	507	13450203	PRJNA1013122	SAMN38015490	MIMARKS.survey,MIGS/MIMS/MIMARKS.wastewater	8251729	JMF	2018-09-09	public	run.zq,fastq,sra	gs,ncbi,s3	gs.us-east1,s3.us-east-1,ncbi.public	Activated Sludge [ENVO:00002046]	Activated Sludge [ENVO:00002046]	Waste Water [ENVO:00002001]	SRX22245225	USA	North America	USA	Illumina MiSeq	JMF-2204-03-0489	40.29 N 74.35 W	JMF-2204-03-0489B	PAIRED	PCR	METAGENOMIC	metagenome	ILLUMINA	2023-10-27T00:00:00Z	2023-10-27T09:50:00Z	1	JMF-2204-03-0489 P2_DD2_A9	SRP468746	P2_DD2_A9	26529	24098	90.84	22056	18899	71.24	18899	71.24
SRR26543308	AMPLICON	507	10256103	PRJNA1013122	SAMN38015489	MIMARKS.survey,MIGS/MIMS/MIMARKS.wastewater	6327081	JMF	2018-08-29	public	sra,fastq,run.zq	ncbi,s3,gs	ncbi.public,gs.us-east1,s3.us-east-1	Activated Sludge [ENVO:00002046]	Activated Sludge [ENVO:00002046]	Waste Water [ENVO:00002001]	SRX22245224	USA	North America	USA	Illumina MiSeq	JMF-2204-03-0488	37.94 N 122.35 W	JMF-2204-03-0488B	PAIRED	PCR	METAGENOMIC	metagenome	ILLUMINA	2023-10-27T00:00:00Z	2023-10-27T09:50:00Z	1	JMF-2204-03-0488 P2_DD2_A8	SRP468746	P2_DD2_A8	20229	18195	89.95	15397	11940	59.02	11940	59.02
SRR26543309	AMPLICON	507	19851078	PRJNA1013122	SAMN38015488	MIMARKS.survey,MIGS/MIMS/MIMARKS.wastewater	11965224	JMF	2018-08-31	public	run.zq,sra,fastq	gs,s3,ncbi	ncbi.public,gs.us-east1,s3.us-east-1	Activated Sludge [ENVO:00002046]	Activated Sludge [ENVO:00002046]	Waste Water [ENVO:00002001]	SRX22245223	USA	North America	USA	Illumina MiSeq	JMF-2204-03-0487	37.8 N 122.27 W	JMF-2204-03-0487B	PAIRED	PCR	METAGENOMIC	metagenome	ILLUMINA	2023-10-27T00:00:00Z	2023-10-27T09:50:00Z	1	JMF-2204-03-0487 P2_DD2_A7	SRP468746	P2_DD2_A7	39154	36102	92.21	34526	32618	83.31	32618	83.31
SRR26543310	AMPLICON	507	26235729	PRJNA1013122	SAMN38015487	MIMARKS.survey,MIGS/MIMS/MIMARKS.wastewater	15681326	JMF	2018-08-21	public	sra,run.zq,fastq	s3,gs,ncbi	gs.us-east1,ncbi.public,s3.us-east-1	Activated Sludge [ENVO:00002046]	Activated Sludge [ENVO:00002046]	Waste Water [ENVO:00002001]	SRX22245222	USA	North America	USA	Illumina MiSeq	JMF-2204-03-0486	38.02 N 122.13 W	JMF-2204-03-0486B	PAIRED	PCR	METAGENOMIC	metagenome	ILLUMINA	2023-10-27T00:00:00Z	2023-10-27T09:50:00Z	1	JMF-2204-03-0486 P2_DD2_A6	SRP468746	P2_DD2_A6	51747	47638	92.06	46970	45557	88.04	45490	87.91
SRR26543311	AMPLICON	507	25839255	PRJNA1013122	SAMN38015486	MIMARKS.survey,MIGS/MIMS/MIMARKS.wastewater	15348475	JMF	2018-08-27	public	sra,fastq,run.zq	gs,ncbi,s3	s3.us-east-1,ncbi.public,gs.us-east1	Activated Sludge [ENVO:00002046]	Activated Sludge [ENVO:00002046]	Waste Water [ENVO:00002001]	SRX22245221	USA	North America	USA	Illumina MiSeq	JMF-2204-03-0485	39.14 N 121.62 W	JMF-2204-03-0485B	PAIRED	PCR	METAGENOMIC	metagenome	ILLUMINA	2023-10-27T00:00:00Z	2023-10-27T09:51:00Z	1	JMF-2204-03-0485 P2_DD2_A5	SRP468746	P2_DD2_A5	50965	47443	93.09	46706	45086	88.46	45023	88.34
SRR26543312	AMPLICON	507	19656897	PRJNA1013122	SAMN38015485	MIMARKS.survey,MIGS/MIMS/MIMARKS.wastewater	11747531	JMF	2018-08-21	public	fastq,sra,run.zq	s3,ncbi,gs	s3.us-east-1,gs.us-east1,ncbi.public	Activated Sludge [ENVO:00002046]	Activated Sludge [ENVO:00002046]	Waste Water [ENVO:00002001]	SRX22245220	USA	North America	USA	Illumina MiSeq	JMF-2204-03-0484	38.02 N 121.84 W	JMF-2204-03-0484B	PAIRED	PCR	METAGENOMIC	metagenome	ILLUMINA	2023-10-27T00:00:00Z	2023-10-27T09:50:00Z	1	JMF-2204-03-0484 P2_DD2_A4	SRP468746	P2_DD2_A4	38771	35892	92.57	34112	30588	78.89	30585	78.89
SRR26543313	AMPLICON	507	17253210	PRJNA1013122	SAMN38015484	MIMARKS.survey,MIGS/MIMS/MIMARKS.wastewater	10385980	JMF	2018-08-08	public	run.zq,fastq,sra	ncbi,gs,s3	ncbi.public,s3.us-east-1,gs.us-east1	Activated Sludge [ENVO:00002046]	Activated Sludge [ENVO:00002046]	Waste Water [ENVO:00002001]	SRX22245219	USA	North America	USA	Illumina MiSeq	JMF-2204-03-0483	37.56 N 122.33 W	JMF-2204-03-0483B	PAIRED	PCR	METAGENOMIC	metagenome	ILLUMINA	2023-10-27T00:00:00Z	2023-10-27T09:50:00Z	1	JMF-2204-03-0483 P2_DD2_A3	SRP468746	P2_DD2_A3	34030	31319	92.03	29877	27385	80.47	27385	80.47
SRR26543314	AMPLICON	507	24315213	PRJNA1013122	SAMN38015483	MIMARKS.survey,MIGS/MIMS/MIMARKS.wastewater	14690623	JMF	2018-08-14	public	sra,run.zq,fastq	s3,ncbi,gs	s3.us-east-1,ncbi.public,gs.us-east1	Activated Sludge [ENVO:00002046]	Activated Sludge [ENVO:00002046]	Waste Water [ENVO:00002001]	SRX22245218	USA	North America	USA	Illumina MiSeq	JMF-2204-03-0482	37.67 N 122.08 W	JMF-2204-03-0482B	PAIRED	PCR	METAGENOMIC	metagenome	ILLUMINA	2023-10-27T00:00:00Z	2023-10-27T09:51:00Z	1	JMF-2204-03-0482 P2_DD2_A2	SRP468746	P2_DD2_A2	47959	44046	91.84	42596	39647	82.67	39340	82.03
SRR26543315	AMPLICON	507	9357699	PRJNA1013122	SAMN38015482	MIMARKS.survey,MIGS/MIMS/MIMARKS.wastewater	5809390	JMF	2018-04-16	public	run.zq,sra,fastq	gs,ncbi,s3	s3.us-east-1,ncbi.public,gs.us-east1	Activated Sludge [ENVO:00002046]	Activated Sludge [ENVO:00002046]	Waste Water [ENVO:00002001]	SRX22245217	Norway	Europe	Norway	Illumina MiSeq	JMF-2204-03-0479	59.67 N 10.79 E	JMF-2204-03-0479B	PAIRED	PCR	METAGENOMIC	metagenome	ILLUMINA	2023-10-27T00:00:00Z	2023-10-27T09:50:00Z	1	JMF-2204-03-0479 P2_DD1_H11	SRP468746	P2_DD1_H11	18457	16742	90.71	16097	7726	41.86	7726	41.86
SRR26543316	AMPLICON	507	11235627	PRJNA1013122	SAMN38015158	MIMARKS.survey,MIGS/MIMS/MIMARKS.wastewater	7307043	JMF	2018-03-12	public	sra,run.zq,fastq	gs,ncbi,s3	ncbi.public,s3.us-east-1,gs.us-east1	Activated Sludge [ENVO:00002046]	Activated Sludge [ENVO:00002046]	Waste Water [ENVO:00002001]	SRX22245216	Belgium	Europe	Belgium	Illumina MiSeq	JMF-2204-03-0042	50.78 N 4.24 E	JMF-2204-03-0042B	PAIRED	PCR	METAGENOMIC	metagenome	ILLUMINA	2023-10-27T00:00:00Z	2023-10-27T09:50:00Z	1	JMF-2204-03-0042 P1_DD1_D6	SRP468746	P1_DD1_D6	22161	19036	85.9	8022	6065	27.37	6065	27.37
SRR26543317	AMPLICON	507	12199941	PRJNA1013122	SAMN38015481	MIMARKS.survey,MIGS/MIMS/MIMARKS.wastewater	7216339	JMF	2018-03-20	public	fastq,sra,run.zq	s3,gs,ncbi	ncbi.public,s3.us-east-1,gs.us-east1	Activated Sludge [ENVO:00002046]	Activated Sludge [ENVO:00002046]	Waste Water [ENVO:00002001]	SRX22245215	Norway	Europe	Norway	Illumina MiSeq	JMF-2204-03-0478	59.57 N 10.69 E	JMF-2204-03-0478B	PAIRED	PCR	METAGENOMIC	metagenome	ILLUMINA	2023-10-27T00:00:00Z	2023-10-27T09:50:00Z	1	JMF-2204-03-0478 P2_DD1_H10	SRP468746	P2_DD1_H10	24063	22474	93.4	20587	18530	77.01	18524	76.98
SRR26543318	AMPLICON	507	11003421	PRJNA1013122	SAMN38015480	MIMARKS.survey,MIGS/MIMS/MIMARKS.wastewater	6718628	JMF	2018-04-09	public	fastq,sra,run.zq	gs,ncbi,s3	gs.us-east1,s3.us-east-1,ncbi.public	Activated Sludge [ENVO:00002046]	Activated Sludge [ENVO:00002046]	Waste Water [ENVO:00002001]	SRX22245214	Norway	Europe	Norway	Illumina MiSeq	JMF-2204-03-0476	60.39 N 5.32 E	JMF-2204-03-0476B	PAIRED	PCR	METAGENOMIC	metagenome	ILLUMINA	2023-10-27T00:00:00Z	2023-10-27T09:50:00Z	1	JMF-2204-03-0476 P2_DD1_H8	SRP468746	P2_DD1_H8	21703	19848	91.45	17397	14992	69.08	14973	68.99
SRR26543319	AMPLICON	507	14286246	PRJNA1013122	SAMN38015479	MIMARKS.survey,MIGS/MIMS/MIMARKS.wastewater	8657275	JMF	2018-05-04	public	sra,run.zq,fastq	gs,ncbi,s3	gs.us-east1,s3.us-east-1,ncbi.public	Activated Sludge [ENVO:00002046]	Activated Sludge [ENVO:00002046]	Waste Water [ENVO:00002001]	SRX22245213	Hong Kong	Asia	Hong Kong	Illumina MiSeq	JMF-2204-03-0475	22.32 N 114.17 E	JMF-2204-03-0475B	PAIRED	PCR	METAGENOMIC	metagenome	ILLUMINA	2023-10-27T00:00:00Z	2023-10-27T09:50:00Z	1	JMF-2204-03-0475 P2_DD1_H7	SRP468746	P2_DD1_H7	28178	25863	91.78	23932	20989	74.49	20988	74.48
SRR26543320	AMPLICON	507	8460816	PRJNA1013122	SAMN38015478	MIMARKS.survey,MIGS/MIMS/MIMARKS.wastewater	5346837	JMF	2018-05-04	public	run.zq,sra,fastq	gs,ncbi,s3	s3.us-east-1,gs.us-east1,ncbi.public	Activated Sludge [ENVO:00002046]	Activated Sludge [ENVO:00002046]	Waste Water [ENVO:00002001]	SRX22245212	Hong Kong	Asia	Hong Kong	Illumina MiSeq	JMF-2204-03-0474	22.32 N 114.17 E	JMF-2204-03-0474B	PAIRED	PCR	METAGENOMIC	metagenome	ILLUMINA	2023-10-27T00:00:00Z	2023-10-27T09:50:00Z	1	JMF-2204-03-0474 P2_DD1_H6	SRP468746	P2_DD1_H6	16688	14774	88.53	8188	6097	36.54	6097	36.54
SRR26543321	AMPLICON	507	14250249	PRJNA1013122	SAMN38015477	MIMARKS.survey,MIGS/MIMS/MIMARKS.wastewater	8405144	JMF	2018-03-20	public	run.zq,sra,fastq	ncbi,s3,gs	s3.us-east-1,gs.us-east1,ncbi.public	Activated Sludge [ENVO:00002046]	Activated Sludge [ENVO:00002046]	Waste Water [ENVO:00002001]	SRX22245211	Poland	Europe	Poland	Illumina MiSeq	JMF-2204-03-0472	50.81 N 19.11 E	JMF-2204-03-0472B	PAIRED	PCR	METAGENOMIC	metagenome	ILLUMINA	2023-10-27T00:00:00Z	2023-10-27T09:50:00Z	1	JMF-2204-03-0472 P2_DD1_H4	SRP468746	P2_DD1_H4	28107	26293	93.55	25418	23996	85.37	23995	85.37
SRR26543322	AMPLICON	507	13618527	PRJNA1013122	SAMN38015476	MIMARKS.survey,MIGS/MIMS/MIMARKS.wastewater	8088885	JMF	2018-03-21	public	fastq,run.zq,sra	gs,s3,ncbi	ncbi.public,s3.us-east-1,gs.us-east1	Activated Sludge [ENVO:00002046]	Activated Sludge [ENVO:00002046]	Waste Water [ENVO:00002001]	SRX22245210	Poland	Europe	Poland	Illumina MiSeq	JMF-2204-03-0471	54.03 N 22.51 E	JMF-2204-03-0471B	PAIRED	PCR	METAGENOMIC	metagenome	ILLUMINA	2023-10-27T00:00:00Z	2023-10-27T09:50:00Z	1	JMF-2204-03-0471 P2_DD1_H3	SRP468746	P2_DD1_H3	26861	24903	92.71	23164	20769	77.32	20769	77.32
SRR26543323	AMPLICON	507	12124905	PRJNA1013122	SAMN38015475	MIMARKS.survey,MIGS/MIMS/MIMARKS.wastewater	7241797	JMF	2018-03-19	public	fastq,run.zq,sra	s3,ncbi,gs	ncbi.public,s3.us-east-1,gs.us-east1	Activated Sludge [ENVO:00002046]	Activated Sludge [ENVO:00002046]	Waste Water [ENVO:00002001]	SRX22245209	Poland	Europe	Poland	Illumina MiSeq	JMF-2204-03-0470	50.12 N 19.02 E	JMF-2204-03-0470B	PAIRED	PCR	METAGENOMIC	metagenome	ILLUMINA	2023-10-27T00:00:00Z	2023-10-27T09:50:00Z	1	JMF-2204-03-0470 P2_DD1_H2	SRP468746	P2_DD1_H2	23915	22168	92.69	20664	18920	79.11	18920	79.11
SRR26543324	AMPLICON	507	14032239	PRJNA1013122	SAMN38015474	MIMARKS.survey,MIGS/MIMS/MIMARKS.wastewater	8304104	JMF	2018-03-23	public	run.zq,fastq,sra	ncbi,gs,s3	gs.us-east1,s3.us-east-1,ncbi.public	Activated Sludge [ENVO:00002046]	Activated Sludge [ENVO:00002046]	Waste Water [ENVO:00002001]	SRX22245208	Poland	Europe	Poland	Illumina MiSeq	JMF-2204-03-0469	52.11 N 21.26 E	JMF-2204-03-0469B	PAIRED	PCR	METAGENOMIC	metagenome	ILLUMINA	2023-10-27T00:00:00Z	2023-10-27T09:50:00Z	1	JMF-2204-03-0469 P2_DD1_H1	SRP468746	P2_DD1_H1	27677	25772	93.12	23896	21360	77.18	21352	77.15
SRR26543325	AMPLICON	507	23086752	PRJNA1013122	SAMN38015473	MIMARKS.survey,MIGS/MIMS/MIMARKS.wastewater	13645851	JMF	2018-04-04	public	fastq,run.zq,sra	s3,gs,ncbi	ncbi.public,gs.us-east1,s3.us-east-1	Activated Sludge [ENVO:00002046]	Activated Sludge [ENVO:00002046]	Waste Water [ENVO:00002001]	SRX22245207	Norway	Europe	Norway	Illumina MiSeq	JMF-2204-03-0467	59.18 N 8.09 E	JMF-2204-03-0467B	PAIRED	PCR	METAGENOMIC	metagenome	ILLUMINA	2023-10-27T00:00:00Z	2023-10-27T09:50:00Z	1	JMF-2204-03-0467 P2_DD1_G11	SRP468746	P2_DD1_G11	45536	42478	93.28	41599	40055	87.96	39659	87.09
SRR26543326	AMPLICON	507	6697470	PRJNA1013122	SAMN38015472	MIMARKS.survey,MIGS/MIMS/MIMARKS.wastewater	4077251	JMF	2018-04-17	public	fastq,run.zq,sra	ncbi,s3,gs	ncbi.public,s3.us-east-1,gs.us-east1	Activated Sludge [ENVO:00002046]	Activated Sludge [ENVO:00002046]	Waste Water [ENVO:00002001]	SRX22245206	Norway	Europe	Norway	Illumina MiSeq	JMF-2204-03-0465	59.14 N 9.66 E	JMF-2204-03-0465B	PAIRED	PCR	METAGENOMIC	metagenome	ILLUMINA	2023-10-27T00:00:00Z	2023-10-27T09:50:00Z	1	JMF-2204-03-0465 P2_DD1_G9	SRP468746	P2_DD1_G9	13210	12133	91.85	10661	9445	71.5	9445	71.5
SRR26543327	AMPLICON	507	16834935	PRJNA1013122	SAMN38015418	MIMARKS.survey,MIGS/MIMS/MIMARKS.wastewater	10205606	JMF	2018-07-31	public	fastq,run.zq,sra	s3,gs,ncbi	ncbi.public,s3.us-east-1,gs.us-east1	Activated Sludge [ENVO:00002046]	Activated Sludge [ENVO:00002046]	Waste Water [ENVO:00002001]	SRX22245205	India	Asia	India	Illumina MiSeq	JMF-2204-03-0397	21.71 N 72.58 E	JMF-2204-03-0397B	PAIRED	PCR	METAGENOMIC	metagenome	ILLUMINA	2023-10-27T00:00:00Z	2023-10-27T09:50:00Z	1	JMF-2204-03-0397 P2_DD1_B1	SRP468746	P2_DD1_B1	33205	30257	91.12	29069	27889	83.99	27766	83.62
SRR26543328	AMPLICON	507	24238149	PRJNA1013122	SAMN38015417	MIMARKS.survey,MIGS/MIMS/MIMARKS.wastewater	14303597	JMF	2018-03-16	public	run.zq,sra,fastq	ncbi,s3,gs	gs.us-east1,ncbi.public,s3.us-east-1	Activated Sludge [ENVO:00002046]	Activated Sludge [ENVO:00002046]	Waste Water [ENVO:00002001]	SRX22245204	United Kingdom	Europe	United Kingdom	Illumina MiSeq	JMF-2204-03-0396	52.62 N 1.24 E	JMF-2204-03-0396B	PAIRED	PCR	METAGENOMIC	metagenome	ILLUMINA	2023-10-27T00:00:00Z	2023-10-27T09:51:00Z	1	JMF-2204-03-0396 P2_DD1_A12	SRP468746	P2_DD1_A12	47807	44391	92.85	42577	39345	82.3	39319	82.25
SRR26543329	AMPLICON	507	26157144	PRJNA1013122	SAMN38015416	MIMARKS.survey,MIGS/MIMS/MIMARKS.wastewater	15623439	JMF	2018-04-06	public	run.zq,sra,fastq	gs,s3,ncbi	ncbi.public,gs.us-east1,s3.us-east-1	Activated Sludge [ENVO:00002046]	Activated Sludge [ENVO:00002046]	Waste Water [ENVO:00002001]	SRX22245203	United Kingdom	Europe	United Kingdom	Illumina MiSeq	JMF-2204-03-0395	51.46 N 2.12 W	JMF-2204-03-0395B	PAIRED	PCR	METAGENOMIC	metagenome	ILLUMINA	2023-10-27T00:00:00Z	2023-10-27T09:50:00Z	1	JMF-2204-03-0395 P2_DD1_A11	SRP468746	P2_DD1_A11	51592	47905	92.85	46361	43915	85.12	43915	85.12
SRR26543330	AMPLICON	507	18611970	PRJNA1013122	SAMN38015415	MIMARKS.survey,MIGS/MIMS/MIMARKS.wastewater	11172740	JMF	2018-04-13	public	run.zq,fastq,sra	ncbi,gs,s3	s3.us-east-1,gs.us-east1,ncbi.public	Activated Sludge [ENVO:00002046]	Activated Sludge [ENVO:00002046]	Waste Water [ENVO:00002001]	SRX22245202	United Kingdom	Europe	United Kingdom	Illumina MiSeq	JMF-2204-03-0393	52.51 N 3.31 W	JMF-2204-03-0393B	PAIRED	PCR	METAGENOMIC	metagenome	ILLUMINA	2023-10-27T00:00:00Z	2023-10-27T09:50:00Z	1	JMF-2204-03-0393 P2_DD1_A9	SRP468746	P2_DD1_A9	36710	34006	92.63	31906	28997	78.99	28992	78.98
SRR26543331	AMPLICON	507	7976124	PRJNA1013122	SAMN38015414	MIMARKS.survey,MIGS/MIMS/MIMARKS.wastewater	4944508	JMF	2018-08-24	public	run.zq,fastq,sra	s3,gs,ncbi	s3.us-east-1,ncbi.public,gs.us-east1	Activated Sludge [ENVO:00002046]	Activated Sludge [ENVO:00002046]	Waste Water [ENVO:00002001]	SRX22245201	Philippines	Asia	Philippines	Illumina MiSeq	JMF-2204-03-0392	14.68 N 121.04 E	JMF-2204-03-0392B	PAIRED	PCR	METAGENOMIC	metagenome	ILLUMINA	2023-10-27T00:00:00Z	2023-10-27T09:50:00Z	1	JMF-2204-03-0392 P2_DD1_A8	SRP468746	P2_DD1_A8	15732	14127	89.8	12024	8697	55.28	8697	55.28
SRR26543332	AMPLICON	507	21249384	PRJNA1013122	SAMN38015413	MIMARKS.survey,MIGS/MIMS/MIMARKS.wastewater	12754902	JMF	2018-08-03	public	run.zq,sra,fastq	s3,ncbi,gs	s3.us-east-1,gs.us-east1,ncbi.public	Activated Sludge [ENVO:00002046]	Activated Sludge [ENVO:00002046]	Waste Water [ENVO:00002001]	SRX22245200	India	Asia	India	Illumina MiSeq	JMF-2204-03-0391	13.08 N 80.27 E	JMF-2204-03-0391B	PAIRED	PCR	METAGENOMIC	metagenome	ILLUMINA	2023-10-27T00:00:00Z	2023-10-27T09:50:00Z	1	JMF-2204-03-0391 P2_DD1_A7	SRP468746	P2_DD1_A7	41912	38730	92.41	37152	34708	82.81	34702	82.8
SRR26543333	AMPLICON	507	22005321	PRJNA1013122	SAMN38015412	MIMARKS.survey,MIGS/MIMS/MIMARKS.wastewater	13296832	JMF	2018-08-03	public	fastq,run.zq,sra	gs,s3,ncbi	ncbi.public,s3.us-east-1,gs.us-east1	Activated Sludge [ENVO:00002046]	Activated Sludge [ENVO:00002046]	Waste Water [ENVO:00002001]	SRX22245199	India	Asia	India	Illumina MiSeq	JMF-2204-03-0390	15.32 N 75.71 E	JMF-2204-03-0390B	PAIRED	PCR	METAGENOMIC	metagenome	ILLUMINA	2023-10-27T00:00:00Z	2023-10-27T09:50:00Z	1	JMF-2204-03-0390 P2_DD1_A6	SRP468746	P2_DD1_A6	43403	39841	91.79	36888	33730	77.71	33730	77.71
SRR26543334	AMPLICON	507	3836469	PRJNA1013122	SAMN38015151	MIMARKS.survey,MIGS/MIMS/MIMARKS.wastewater	2498848	JMF	2018-03-12	public	fastq,run.zq,sra	gs,s3,ncbi	s3.us-east-1,gs.us-east1,ncbi.public	Activated Sludge [ENVO:00002046]	Activated Sludge [ENVO:00002046]	Waste Water [ENVO:00002001]	SRX22245198	Belgium	Europe	Belgium	Illumina MiSeq	JMF-2204-03-0034	50.83 N 4.02 E	JMF-2204-03-0034B	PAIRED	PCR	METAGENOMIC	metagenome	ILLUMINA	2023-10-27T00:00:00Z	2023-10-27T09:50:00Z	1	JMF-2204-03-0034 P1_DD1_C10	SRP468746	P1_DD1_C10	7567	6590	87.09	2806	2213	29.25	2213	29.25
SRR26543335	AMPLICON	507	14913405	PRJNA1013122	SAMN38015411	MIMARKS.survey,MIGS/MIMS/MIMARKS.wastewater	9024616	JMF	2018-08-03	public	sra,run.zq,fastq	ncbi,s3,gs	ncbi.public,gs.us-east1,s3.us-east-1	Activated Sludge [ENVO:00002046]	Activated Sludge [ENVO:00002046]	Waste Water [ENVO:00002001]	SRX22245197	India	Asia	India	Illumina MiSeq	JMF-2204-03-0389	28.7 N 77.1 E	JMF-2204-03-0389B	PAIRED	PCR	METAGENOMIC	metagenome	ILLUMINA	2023-10-27T00:00:00Z	2023-10-27T09:50:00Z	1	JMF-2204-03-0389 P2_DD1_A5	SRP468746	P2_DD1_A5	29415	26811	91.15	24367	22295	75.79	22295	75.79
SRR26543336	AMPLICON	507	689013	PRJNA1013122	SAMN38015410	MIMARKS.survey,MIGS/MIMS/MIMARKS.wastewater	544964	JMF	2018-08-03	public	run.zq,fastq,sra	gs,s3,ncbi	ncbi.public,s3.us-east-1,gs.us-east1	Activated Sludge [ENVO:00002046]	Activated Sludge [ENVO:00002046]	Waste Water [ENVO:00002001]	SRX22245196	India	Asia	India	Illumina MiSeq	JMF-2204-03-0388	28.7 N 77.1 E	JMF-2204-03-0388B	PAIRED	PCR	METAGENOMIC	metagenome	ILLUMINA	2023-10-27T00:00:00Z	2023-10-27T09:50:00Z	1	JMF-2204-03-0388 P2_DD1_A4	SRP468746	P2_DD1_A4	1359	123	9.05	75	75	5.52	75	5.52
SRR26543337	AMPLICON	507	11001900	PRJNA1013122	SAMN38015409	MIMARKS.survey,MIGS/MIMS/MIMARKS.wastewater	6783561	JMF	2018-07-31	public	sra,fastq,run.zq	gs,s3,ncbi	ncbi.public,s3.us-east-1,gs.us-east1	Activated Sludge [ENVO:00002046]	Activated Sludge [ENVO:00002046]	Waste Water [ENVO:00002001]	SRX22245195	India	Asia	India	Illumina MiSeq	JMF-2204-03-0386	21.71 N 72.58 E	JMF-2204-03-0386B	PAIRED	PCR	METAGENOMIC	metagenome	ILLUMINA	2023-10-27T00:00:00Z	2023-10-27T09:50:00Z	1	JMF-2204-03-0386 P2_DD1_A2	SRP468746	P2_DD1_A2	21700	19662	90.61	18771	17310	79.77	17307	79.76
SRR26543338	AMPLICON	507	14909856	PRJNA1013122	SAMN38015408	MIMARKS.survey,MIGS/MIMS/MIMARKS.wastewater	9168231	JMF	2019-03-15	public	sra,run.zq,fastq	ncbi,gs,s3	gs.us-east1,ncbi.public,s3.us-east-1	Activated Sludge [ENVO:00002046]	Activated Sludge [ENVO:00002046]	Waste Water [ENVO:00002001]	SRX22245194	Finland	Europe	Finland	Illumina MiSeq	JMF-2204-03-0380	60.17 N 24.94 E	JMF-2204-03-0380B	PAIRED	PCR	METAGENOMIC	metagenome	ILLUMINA	2023-10-27T00:00:00Z	2023-10-27T09:50:00Z	1	JMF-2204-03-0380 P1_DD4_H8	SRP468746	P1_DD4_H8	29408	26643	90.6	23548	21484	73.05	21484	73.05
SRR26543339	AMPLICON	507	15198339	PRJNA1013122	SAMN38015407	MIMARKS.survey,MIGS/MIMS/MIMARKS.wastewater	9339523	JMF	2018-04-27	public	fastq,run.zq,sra	ncbi,s3,gs	s3.us-east-1,gs.us-east1,ncbi.public	Activated Sludge [ENVO:00002046]	Activated Sludge [ENVO:00002046]	Waste Water [ENVO:00002001]	SRX22245193	Austria	Europe	Austria	Illumina MiSeq	JMF-2204-03-0379	47.36 N 9.69 E	JMF-2204-03-0379B	PAIRED	PCR	METAGENOMIC	metagenome	ILLUMINA	2023-10-27T00:00:00Z	2023-10-27T09:50:00Z	1	JMF-2204-03-0379 P1_DD4_H7	SRP468746	P1_DD4_H7	29977	27186	90.69	25447	22924	76.47	22923	76.47
SRR26543340	AMPLICON	507	10537995	PRJNA1013122	SAMN38015406	MIMARKS.survey,MIGS/MIMS/MIMARKS.wastewater	6619249	JMF	2018-04-23	public	fastq,run.zq,sra	gs,s3,ncbi	s3.us-east-1,gs.us-east1,ncbi.public	Activated Sludge [ENVO:00002046]	Activated Sludge [ENVO:00002046]	Waste Water [ENVO:00002001]	SRX22245192	Austria	Europe	Austria	Illumina MiSeq	JMF-2204-03-0378	47.92 N 13.8 E	JMF-2204-03-0378B	PAIRED	PCR	METAGENOMIC	metagenome	ILLUMINA	2023-10-27T00:00:00Z	2023-10-27T09:50:00Z	1	JMF-2204-03-0378 P1_DD4_H6	SRP468746	P1_DD4_H6	20785	18591	89.44	16928	15326	73.74	15326	73.74
SRR26543341	AMPLICON	507	5571930	PRJNA1013122	SAMN38015405	MIMARKS.survey,MIGS/MIMS/MIMARKS.wastewater	3530553	JMF	2018-04-20	public	fastq,sra,run.zq	gs,ncbi,s3	gs.us-east1,s3.us-east-1,ncbi.public	Activated Sludge [ENVO:00002046]	Activated Sludge [ENVO:00002046]	Waste Water [ENVO:00002001]	SRX22245191	Austria	Europe	Austria	Illumina MiSeq	JMF-2204-03-0377	47.8 N 16.23 E	JMF-2204-03-0377B	PAIRED	PCR	METAGENOMIC	metagenome	ILLUMINA	2023-10-27T00:00:00Z	2023-10-27T09:50:00Z	1	JMF-2204-03-0377 P1_DD4_H5	SRP468746	P1_DD4_H5	10990	9813	89.29	7092	5545	50.45	5545	50.45
SRR26543342	AMPLICON	507	12445329	PRJNA1013122	SAMN38015404	MIMARKS.survey,MIGS/MIMS/MIMARKS.wastewater	7830045	JMF	2018-03-13	public	sra,fastq,run.zq	ncbi,s3,gs	gs.us-east1,s3.us-east-1,ncbi.public	Activated Sludge [ENVO:00002046]	Activated Sludge [ENVO:00002046]	Waste Water [ENVO:00002001]	SRX22245190	Italy	Europe	Italy	Illumina MiSeq	JMF-2204-03-0376	38.12 N 13.36 E	JMF-2204-03-0376B	PAIRED	PCR	METAGENOMIC	metagenome	ILLUMINA	2023-10-27T00:00:00Z	2023-10-27T09:50:00Z	1	JMF-2204-03-0376 P1_DD4_H4	SRP468746	P1_DD4_H4	24547	22052	89.84	20334	17929	73.04	17929	73.04
SRR26543343	AMPLICON	507	14737476	PRJNA1013122	SAMN38015403	MIMARKS.survey,MIGS/MIMS/MIMARKS.wastewater	8945590	JMF	2018-03-14	public	fastq,sra,run.zq	gs,s3,ncbi	s3.us-east-1,ncbi.public,gs.us-east1	Activated Sludge [ENVO:00002046]	Activated Sludge [ENVO:00002046]	Waste Water [ENVO:00002001]	SRX22245189	Italy	Europe	Italy	Illumina MiSeq	JMF-2204-03-0375	40.76 N 14.54 E	JMF-2204-03-0375B	PAIRED	PCR	METAGENOMIC	metagenome	ILLUMINA	2023-10-27T00:00:00Z	2023-10-27T09:50:00Z	1	JMF-2204-03-0375 P1_DD4_H3	SRP468746	P1_DD4_H3	29068	26753	92.04	24617	21276	73.19	21266	73.16
SRR26543344	AMPLICON	507	8150532	PRJNA1013122	SAMN38015402	MIMARKS.survey,MIGS/MIMS/MIMARKS.wastewater	5141107	JMF	2018-03-07	public	sra,run.zq,fastq	s3,ncbi,gs	s3.us-east-1,ncbi.public,gs.us-east1	Activated Sludge [ENVO:00002046]	Activated Sludge [ENVO:00002046]	Waste Water [ENVO:00002001]	SRX22245188	Italy	Europe	Italy	Illumina MiSeq	JMF-2204-03-0374	44.6 N 10.69 E	JMF-2204-03-0374B	PAIRED	PCR	METAGENOMIC	metagenome	ILLUMINA	2023-10-27T00:00:00Z	2023-10-27T09:50:00Z	1	JMF-2204-03-0374 P1_DD4_H2	SRP468746	P1_DD4_H2	16076	14242	88.59	11139	10004	62.23	10004	62.23
SRR26543345	AMPLICON	507	12308946	PRJNA1013122	SAMN38015150	MIMARKS.survey,MIGS/MIMS/MIMARKS.wastewater	7689771	JMF	2018-03-12	public	sra,fastq,run.zq	ncbi,gs,s3	s3.us-east-1,gs.us-east1,ncbi.public	Activated Sludge [ENVO:00002046]	Activated Sludge [ENVO:00002046]	Waste Water [ENVO:00002001]	SRX22245187	Belgium	Europe	Belgium	Illumina MiSeq	JMF-2204-03-0033	51.21 N 3.22 E	JMF-2204-03-0033B	PAIRED	PCR	METAGENOMIC	metagenome	ILLUMINA	2023-10-27T00:00:00Z	2023-10-27T09:50:00Z	1	JMF-2204-03-0033 P1_DD1_C9	SRP468746	P1_DD1_C9	24278	21649	89.17	15279	12912	53.18	12912	53.18
SRR26543346	AMPLICON	507	10748907	PRJNA1013122	SAMN38015401	MIMARKS.survey,MIGS/MIMS/MIMARKS.wastewater	6539063	JMF	2018-03-07	public	fastq,sra,run.zq	ncbi,s3,gs	ncbi.public,s3.us-east-1,gs.us-east1	Activated Sludge [ENVO:00002046]	Activated Sludge [ENVO:00002046]	Waste Water [ENVO:00002001]	SRX22245186	Italy	Europe	Italy	Illumina MiSeq	JMF-2204-03-0373	44.66 N 10.22 E	JMF-2204-03-0373B	PAIRED	PCR	METAGENOMIC	metagenome	ILLUMINA	2023-10-27T00:00:00Z	2023-10-27T09:50:00Z	1	JMF-2204-03-0373 P1_DD4_H1	SRP468746	P1_DD4_H1	21201	19476	91.86	18001	16093	75.91	16093	75.91
SRR26543347	AMPLICON	507	12997959	PRJNA1013122	SAMN38015130	MIMARKS.survey,MIGS/MIMS/MIMARKS.wastewater	8037416	JMF	2018-03-12	public	run.zq,sra,fastq	gs,ncbi,s3	ncbi.public,s3.us-east-1,gs.us-east1	Activated Sludge [ENVO:00002046]	Activated Sludge [ENVO:00002046]	Waste Water [ENVO:00002001]	SRX22245185	Belgium	Europe	Belgium	Illumina MiSeq	JMF-2204-03-0009	50.99 N 3.75 E	JMF-2204-03-0009B	PAIRED	PCR	METAGENOMIC	metagenome	ILLUMINA	2023-10-27T00:00:00Z	2023-10-27T09:50:00Z	1	JMF-2204-03-0009 P1_DD1_A9	SRP468746	P1_DD1_A9	25637	23235	90.63	21343	18846	73.51	18846	73.51
SRR26543348	AMPLICON	507	13802568	PRJNA1013122	SAMN38015201	MIMARKS.survey,MIGS/MIMS/MIMARKS.wastewater	8682997	JMF	2018-04-24	public	fastq,sra,run.zq	gs,s3,ncbi	ncbi.public,gs.us-east1,s3.us-east-1	Activated Sludge [ENVO:00002046]	Activated Sludge [ENVO:00002046]	Waste Water [ENVO:00002001]	SRX22245184	Malaysia	Asia	Malaysia	Illumina MiSeq	JMF-2204-03-0115	3.07 N 101.52 E	JMF-2204-03-0115B	PAIRED	PCR	METAGENOMIC	metagenome	ILLUMINA	2023-10-27T00:00:00Z	2023-10-27T09:50:00Z	1	JMF-2204-03-0115 P1_DD2_B7	SRP468746	P1_DD2_B7	27224	24139	88.67	22666	20740	76.18	20740	76.18
SRR26543349	AMPLICON	507	11777103	PRJNA1013122	SAMN38015200	MIMARKS.survey,MIGS/MIMS/MIMARKS.wastewater	7181022	JMF	2018-01-28	public	run.zq,sra,fastq	gs,ncbi,s3	ncbi.public,s3.us-east-1,gs.us-east1	Activated Sludge [ENVO:00002046]	Activated Sludge [ENVO:00002046]	Waste Water [ENVO:00002001]	SRX22245183	Netherlands	Europe	Netherlands	Illumina MiSeq	JMF-2204-03-0114	51.48 N 3.96 E	JMF-2204-03-0114B	PAIRED	PCR	METAGENOMIC	metagenome	ILLUMINA	2023-10-27T00:00:00Z	2023-10-27T09:50:00Z	1	JMF-2204-03-0114 P1_DD2_B6	SRP468746	P1_DD2_B6	23229	21281	91.61	19963	17912	77.11	17889	77.01
SRR26543350	AMPLICON	507	19406946	PRJNA1013122	SAMN38015199	MIMARKS.survey,MIGS/MIMS/MIMARKS.wastewater	12169744	JMF	2018-03-06	public	sra,fastq,run.zq	gs,ncbi,s3	gs.us-east1,ncbi.public,s3.us-east-1	Activated Sludge [ENVO:00002046]	Activated Sludge [ENVO:00002046]	Waste Water [ENVO:00002001]	SRX22245182	Netherlands	Europe	Netherlands	Illumina MiSeq	JMF-2204-03-0113	53.2 N 5.8 E	JMF-2204-03-0113B	PAIRED	PCR	METAGENOMIC	metagenome	ILLUMINA	2023-10-27T00:00:00Z	2023-10-27T09:50:00Z	1	JMF-2204-03-0113 P1_DD2_B5	SRP468746	P1_DD2_B5	38278	34131	89.17	32281	29797	77.84	29797	77.84
SRR26543351	AMPLICON	507	13065897	PRJNA1013122	SAMN38015198	MIMARKS.survey,MIGS/MIMS/MIMARKS.wastewater	8237285	JMF	2018-03-30	public	sra,fastq,run.zq	gs,s3,ncbi	s3.us-east-1,ncbi.public,gs.us-east1	Activated Sludge [ENVO:00002046]	Activated Sludge [ENVO:00002046]	Waste Water [ENVO:00002001]	SRX22245181	Netherlands	Europe	Netherlands	Illumina MiSeq	JMF-2204-03-0112	51.48 N 3.96 E	JMF-2204-03-0112B	PAIRED	PCR	METAGENOMIC	metagenome	ILLUMINA	2023-10-27T00:00:00Z	2023-10-27T09:50:00Z	1	JMF-2204-03-0112 P1_DD2_B4	SRP468746	P1_DD2_B4	25771	22816	88.53	20399	18143	70.4	18121	70.32
SRR26543352	AMPLICON	507	12173577	PRJNA1013122	SAMN38015197	MIMARKS.survey,MIGS/MIMS/MIMARKS.wastewater	7518520	JMF	2018-04-10	public	fastq,run.zq,sra	ncbi,s3,gs	s3.us-east-1,ncbi.public,gs.us-east1	Activated Sludge [ENVO:00002046]	Activated Sludge [ENVO:00002046]	Waste Water [ENVO:00002001]	SRX22245180	Netherlands	Europe	Netherlands	Illumina MiSeq	JMF-2204-03-0111	50.83 N 5.98 E	JMF-2204-03-0111B	PAIRED	PCR	METAGENOMIC	metagenome	ILLUMINA	2023-10-27T00:00:00Z	2023-10-27T09:50:00Z	1	JMF-2204-03-0111 P1_DD2_B3	SRP468746	P1_DD2_B3	24011	21663	90.22	19939	17549	73.09	17549	73.09
SRR26543353	AMPLICON	507	12858534	PRJNA1013122	SAMN38015196	MIMARKS.survey,MIGS/MIMS/MIMARKS.wastewater	7911867	JMF	2018-04-03	public	fastq,sra,run.zq	ncbi,s3,gs	s3.us-east-1,gs.us-east1,ncbi.public	Activated Sludge [ENVO:00002046]	Activated Sludge [ENVO:00002046]	Waste Water [ENVO:00002001]	SRX22245179	Netherlands	Europe	Netherlands	Illumina MiSeq	JMF-2204-03-0109	53.25 N 6.65 E	JMF-2204-03-0109B	PAIRED	PCR	METAGENOMIC	metagenome	ILLUMINA	2023-10-27T00:00:00Z	2023-10-27T09:50:00Z	1	JMF-2204-03-0109 P1_DD2_B1	SRP468746	P1_DD2_B1	25362	23145	91.26	21271	19283	76.03	19283	76.03
SRR26543354	AMPLICON	507	10672350	PRJNA1013122	SAMN38015195	MIMARKS.survey,MIGS/MIMS/MIMARKS.wastewater	6706600	JMF	2018-05-15	public	fastq,run.zq,sra	s3,gs,ncbi	ncbi.public,gs.us-east1,s3.us-east-1	Activated Sludge [ENVO:00002046]	Activated Sludge [ENVO:00002046]	Waste Water [ENVO:00002001]	SRX22245178	Malaysia	Asia	Malaysia	Illumina MiSeq	JMF-2204-03-0106	3.07 N 101.52 E	JMF-2204-03-0106B	PAIRED	PCR	METAGENOMIC	metagenome	ILLUMINA	2023-10-27T00:00:00Z	2023-10-27T09:50:00Z	1	JMF-2204-03-0106 P1_DD2_A10	SRP468746	P1_DD2_A10	21050	18836	89.48	18138	17756	84.35	17756	84.35
SRR26543355	AMPLICON	507	10450284	PRJNA1013122	SAMN38015194	MIMARKS.survey,MIGS/MIMS/MIMARKS.wastewater	6548577	JMF	2018-04-26	public	fastq,run.zq,sra	ncbi,gs,s3	ncbi.public,gs.us-east1,s3.us-east-1	Activated Sludge [ENVO:00002046]	Activated Sludge [ENVO:00002046]	Waste Water [ENVO:00002001]	SRX22245177	Malaysia	Asia	Malaysia	Illumina MiSeq	JMF-2204-03-0104	3.16 N 101.71 E	JMF-2204-03-0104B	PAIRED	PCR	METAGENOMIC	metagenome	ILLUMINA	2023-10-27T00:00:00Z	2023-10-27T09:50:00Z	1	JMF-2204-03-0104 P1_DD2_A8	SRP468746	P1_DD2_A8	20612	18378	89.16	16051	14199	68.89	14199	68.89
SRR26543356	AMPLICON	507	24485058	PRJNA1013122	SAMN38015193	MIMARKS.survey,MIGS/MIMS/MIMARKS.wastewater	14934813	JMF	2018-03-07	public	fastq,run.zq,sra	s3,ncbi,gs	gs.us-east1,ncbi.public,s3.us-east-1	Activated Sludge [ENVO:00002046]	Activated Sludge [ENVO:00002046]	Waste Water [ENVO:00002001]	SRX22245176	Netherlands	Europe	Netherlands	Illumina MiSeq	JMF-2204-03-0102	52.46 N 6.57 E	JMF-2204-03-0102B	PAIRED	PCR	METAGENOMIC	metagenome	ILLUMINA	2023-10-27T00:00:00Z	2023-10-27T09:50:00Z	1	JMF-2204-03-0102 P1_DD2_A6	SRP468746	P1_DD2_A6	48294	44108	91.33	42085	39742	82.29	39730	82.27
SRR26543357	AMPLICON	507	376701	PRJNA1013122	SAMN38015192	MIMARKS.survey,MIGS/MIMS/MIMARKS.wastewater	336110	JMF	2018-03-09	public	fastq,run.zq,sra	gs,ncbi,s3	ncbi.public,s3.us-east-1,gs.us-east1	Activated Sludge [ENVO:00002046]	Activated Sludge [ENVO:00002046]	Waste Water [ENVO:00002001]	SRX22245175	Netherlands	Europe	Netherlands	Illumina MiSeq	JMF-2204-03-0101	52.07 N 4.3 E	JMF-2204-03-0101B	PAIRED	PCR	METAGENOMIC	metagenome	ILLUMINA	2023-10-27T00:00:00Z	2023-10-27T09:50:00Z	1	JMF-2204-03-0101 P1_DD2_A5	SRP468746	P1_DD2_A5	743	252	33.92	235	235	31.63	235	31.63
SRR26543358	AMPLICON	507	9659364	PRJNA1013122	SAMN38015129	MIMARKS.survey,MIGS/MIMS/MIMARKS.wastewater	6025452	JMF	2018-03-12	public	sra,run.zq,fastq	ncbi,gs,s3	ncbi.public,gs.us-east1,s3.us-east-1	Activated Sludge [ENVO:00002046]	Activated Sludge [ENVO:00002046]	Waste Water [ENVO:00002001]	SRX22245174	Belgium	Europe	Belgium	Illumina MiSeq	JMF-2204-03-0008	51.22 N 4.46 E	JMF-2204-03-0008B	PAIRED	PCR	METAGENOMIC	metagenome	ILLUMINA	2023-10-27T00:00:00Z	2023-10-27T09:50:00Z	1	JMF-2204-03-0008 P1_DD1_A8	SRP468746	P1_DD1_A8	19052	17086	89.68	14906	12933	67.88	12933	67.88
SRR26543359	AMPLICON	507	11425752	PRJNA1013122	SAMN38015191	MIMARKS.survey,MIGS/MIMS/MIMARKS.wastewater	7068536	JMF	2018-04-03	public	run.zq,fastq,sra	s3,gs,ncbi	ncbi.public,s3.us-east-1,gs.us-east1	Activated Sludge [ENVO:00002046]	Activated Sludge [ENVO:00002046]	Waste Water [ENVO:00002001]	SRX22245173	Netherlands	Europe	Netherlands	Illumina MiSeq	JMF-2204-03-0100	53.25 N 6.65 E	JMF-2204-03-0100B	PAIRED	PCR	METAGENOMIC	metagenome	ILLUMINA	2023-10-27T00:00:00Z	2023-10-27T09:50:00Z	1	JMF-2204-03-0100 P1_DD2_A4	SRP468746	P1_DD2_A4	22536	20361	90.35	17966	15420	68.42	15420	68.42
SRR26543360	AMPLICON	507	17357652	PRJNA1013122	SAMN38015190	MIMARKS.survey,MIGS/MIMS/MIMARKS.wastewater	10840289	JMF	2018-03-14	public	sra,run.zq,fastq	s3,ncbi,gs	ncbi.public,gs.us-east1,s3.us-east-1	Activated Sludge [ENVO:00002046]	Activated Sludge [ENVO:00002046]	Waste Water [ENVO:00002001]	SRX22245172	Netherlands	Europe	Netherlands	Illumina MiSeq	JMF-2204-03-0098	51.92 N 4.48 E	JMF-2204-03-0098B	PAIRED	PCR	METAGENOMIC	metagenome	ILLUMINA	2023-10-27T00:00:00Z	2023-10-27T09:50:00Z	1	JMF-2204-03-0098 P1_DD2_A2	SRP468746	P1_DD2_A2	34236	30665	89.57	28074	25773	75.28	25773	75.28
SRR26543361	AMPLICON	507	14739504	PRJNA1013122	SAMN38015189	MIMARKS.survey,MIGS/MIMS/MIMARKS.wastewater	9121642	JMF	2018-04-04	public	fastq,run.zq,sra	s3,gs,ncbi	ncbi.public,gs.us-east1,s3.us-east-1	Activated Sludge [ENVO:00002046]	Activated Sludge [ENVO:00002046]	Waste Water [ENVO:00002001]	SRX22245171	South Africa	Africa	South Africa	Illumina MiSeq	JMF-2204-03-0095	25.75 S 28.23 E	JMF-2204-03-0095B	PAIRED	PCR	METAGENOMIC	metagenome	ILLUMINA	2023-10-27T00:00:00Z	2023-10-27T09:53:00Z	1	JMF-2204-03-0095 P1_DD1_H11	SRP468746	P1_DD1_H11	29072	26339	90.6	24613	22063	75.89	22063	75.89
SRR26543362	AMPLICON	507	15500511	PRJNA1013122	SAMN38015188	MIMARKS.survey,MIGS/MIMS/MIMARKS.wastewater	9692387	JMF	2018-04-04	public	run.zq,fastq,sra	s3,gs,ncbi	s3.us-east-1,gs.us-east1,ncbi.public	Activated Sludge [ENVO:00002046]	Activated Sludge [ENVO:00002046]	Waste Water [ENVO:00002001]	SRX22245170	South Africa	Africa	South Africa	Illumina MiSeq	JMF-2204-03-0093	26.18 S 28.35 E	JMF-2204-03-0093B	PAIRED	PCR	METAGENOMIC	metagenome	ILLUMINA	2023-10-27T00:00:00Z	2023-10-27T09:51:00Z	1	JMF-2204-03-0093 P1_DD1_H9	SRP468746	P1_DD1_H9	30573	27149	88.8	24955	21936	71.75	21936	71.75
SRR26543363	AMPLICON	507	7907172	PRJNA1013122	SAMN38015187	MIMARKS.survey,MIGS/MIMS/MIMARKS.wastewater	5165610	JMF	2018-04-04	public	fastq,sra,run.zq	ncbi,s3,gs	s3.us-east-1,ncbi.public,gs.us-east1	Activated Sludge [ENVO:00002046]	Activated Sludge [ENVO:00002046]	Waste Water [ENVO:00002001]	SRX22245169	South Africa	Africa	South Africa	Illumina MiSeq	JMF-2204-03-0092	29.49 S 30.22 E	JMF-2204-03-0092B	PAIRED	PCR	METAGENOMIC	metagenome	ILLUMINA	2023-10-27T00:00:00Z	2023-10-27T09:50:00Z	1	JMF-2204-03-0092 P1_DD1_H8	SRP468746	P1_DD1_H8	15596	13382	85.8	8886	6397	41.02	6397	41.02
SRR26543364	AMPLICON	507	9157941	PRJNA1013122	SAMN38015186	MIMARKS.survey,MIGS/MIMS/MIMARKS.wastewater	5808141	JMF	2018-04-04	public	fastq,run.zq,sra	gs,s3,ncbi	ncbi.public,gs.us-east1,s3.us-east-1	Activated Sludge [ENVO:00002046]	Activated Sludge [ENVO:00002046]	Waste Water [ENVO:00002001]	SRX22245168	South Africa	Africa	South Africa	Illumina MiSeq	JMF-2204-03-0091	33.92 S 18.42 E	JMF-2204-03-0091B	PAIRED	PCR	METAGENOMIC	metagenome	ILLUMINA	2023-10-27T00:00:00Z	2023-10-27T09:50:00Z	1	JMF-2204-03-0091 P1_DD1_H7	SRP468746	P1_DD1_H7	18063	15992	88.53	12354	9881	54.7	9881	54.7
SRR26543365	AMPLICON	507	11396853	PRJNA1013122	SAMN38015185	MIMARKS.survey,MIGS/MIMS/MIMARKS.wastewater	7063816	JMF	2018-04-04	public	run.zq,fastq,sra	ncbi,s3,gs	s3.us-east-1,ncbi.public,gs.us-east1	Activated Sludge [ENVO:00002046]	Activated Sludge [ENVO:00002046]	Waste Water [ENVO:00002001]	SRX22245167	South Africa	Africa	South Africa	Illumina MiSeq	JMF-2204-03-0090	29.87 S 30.82 E	JMF-2204-03-0090B	PAIRED	PCR	METAGENOMIC	metagenome	ILLUMINA	2023-10-27T00:00:00Z	2023-10-27T09:50:00Z	1	JMF-2204-03-0090 P1_DD1_H6	SRP468746	P1_DD1_H6	22479	20377	90.65	18208	15812	70.34	15810	70.33
SRR26543366	AMPLICON	507	10891374	PRJNA1013122	SAMN38015184	MIMARKS.survey,MIGS/MIMS/MIMARKS.wastewater	6676282	JMF	2018-03-21	public	sra,fastq,run.zq	ncbi,gs,s3	s3.us-east-1,gs.us-east1,ncbi.public	Activated Sludge [ENVO:00002046]	Activated Sludge [ENVO:00002046]	Waste Water [ENVO:00002001]	SRX22245166	Germany	Europe	Germany	Illumina MiSeq	JMF-2204-03-0086	48.78 N 9.18 E	JMF-2204-03-0086B	PAIRED	PCR	METAGENOMIC	metagenome	ILLUMINA	2023-10-27T00:00:00Z	2023-10-27T09:50:00Z	1	JMF-2204-03-0086 P1_DD1_H2	SRP468746	P1_DD1_H2	21482	19541	90.96	17995	12965	60.35	12962	60.34
SRR26543367	AMPLICON	507	30316572	PRJNA1013122	SAMN38015598	MIMARKS.survey,MIGS/MIMS/MIMARKS.wastewater	17634120	JMF	2018-04-06	public	fastq,run.zq,sra	gs,s3,ncbi	ncbi.public,s3.us-east-1,gs.us-east1	Activated Sludge [ENVO:00002046]	Activated Sludge [ENVO:00002046]	Waste Water [ENVO:00002001]	SRX22245165	Switzerland	Europe	Switzerland	Illumina MiSeq	JMF-2204-03-0619	47.37 N 8.64 E	JMF-2204-03-0619B	PAIRED	PCR	METAGENOMIC	metagenome	ILLUMINA	2023-10-27T00:00:00Z	2023-10-27T09:51:00Z	1	JMF-2204-03-0619 P2_DD3_E7	SRP468746	P2_DD3_E7	59796	56177	93.95	53949	51187	85.6	51164	85.56
SRR26543368	AMPLICON	507	10692630	PRJNA1013122	SAMN38015597	MIMARKS.survey,MIGS/MIMS/MIMARKS.wastewater	6652422	JMF	2018-04-04	public	fastq,run.zq,sra	s3,gs,ncbi	s3.us-east-1,gs.us-east1,ncbi.public	Activated Sludge [ENVO:00002046]	Activated Sludge [ENVO:00002046]	Waste Water [ENVO:00002001]	SRX22245164	Switzerland	Europe	Switzerland	Illumina MiSeq	JMF-2204-03-0617	46.2 N 6.14 E	JMF-2204-03-0617B	PAIRED	PCR	METAGENOMIC	metagenome	ILLUMINA	2023-10-27T00:00:00Z	2023-10-27T09:50:00Z	1	JMF-2204-03-0617 P2_DD3_E5	SRP468746	P2_DD3_E5	21090	18941	89.81	15228	13246	62.81	13246	62.81
SRR26543369	AMPLICON	507	10427976	PRJNA1013122	SAMN38015596	MIMARKS.survey,MIGS/MIMS/MIMARKS.wastewater	6251078	JMF	2018-04-04	public	sra,run.zq,fastq	s3,gs,ncbi	gs.us-east1,ncbi.public,s3.us-east-1	Activated Sludge [ENVO:00002046]	Activated Sludge [ENVO:00002046]	Waste Water [ENVO:00002001]	SRX22245163	Switzerland	Europe	Switzerland	Illumina MiSeq	JMF-2204-03-0616	47.39 N 9.28 E	JMF-2204-03-0616B	PAIRED	PCR	METAGENOMIC	metagenome	ILLUMINA	2023-10-27T00:00:00Z	2023-10-27T09:50:00Z	1	JMF-2204-03-0616 P2_DD3_E4	SRP468746	P2_DD3_E4	20568	18983	92.29	14031	11988	58.28	11988	58.28
SRR26543370	AMPLICON	507	16135782	PRJNA1013122	SAMN38015595	MIMARKS.survey,MIGS/MIMS/MIMARKS.wastewater	9641459	JMF	2018-04-04	public	sra,run.zq,fastq	ncbi,s3,gs	gs.us-east1,s3.us-east-1,ncbi.public	Activated Sludge [ENVO:00002046]	Activated Sludge [ENVO:00002046]	Waste Water [ENVO:00002001]	SRX22245162	Switzerland	Europe	Switzerland	Illumina MiSeq	JMF-2204-03-0615	47.35 N 8.72 E	JMF-2204-03-0615B	PAIRED	PCR	METAGENOMIC	metagenome	ILLUMINA	2023-10-27T00:00:00Z	2023-10-27T09:50:00Z	1	JMF-2204-03-0615 P2_DD3_E3	SRP468746	P2_DD3_E3	31826	29465	92.58	27982	24873	78.15	24865	78.13
SRR26543371	AMPLICON	507	14999595	PRJNA1013122	SAMN38015594	MIMARKS.survey,MIGS/MIMS/MIMARKS.wastewater	8879099	JMF	2018-04-03	public	run.zq,sra,fastq	ncbi,s3,gs	gs.us-east1,s3.us-east-1,ncbi.public	Activated Sludge [ENVO:00002046]	Activated Sludge [ENVO:00002046]	Waste Water [ENVO:00002001]	SRX22245161	Switzerland	Europe	Switzerland	Illumina MiSeq	JMF-2204-03-0614	47.52 N 8.54 E	JMF-2204-03-0614B	PAIRED	PCR	METAGENOMIC	metagenome	ILLUMINA	2023-10-27T00:00:00Z	2023-10-27T09:50:00Z	1	JMF-2204-03-0614 P2_DD3_E2	SRP468746	P2_DD3_E2	29585	27626	93.38	26217	24201	81.8	24098	81.45
SRR26543372	AMPLICON	507	10990746	PRJNA1013122	SAMN38015593	MIMARKS.survey,MIGS/MIMS/MIMARKS.wastewater	6596723	JMF	2018-03-21	public	fastq,sra,run.zq	s3,gs,ncbi	gs.us-east1,ncbi.public,s3.us-east-1	Activated Sludge [ENVO:00002046]	Activated Sludge [ENVO:00002046]	Waste Water [ENVO:00002001]	SRX22245160	Switzerland	Europe	Switzerland	Illumina MiSeq	JMF-2204-03-0613	46.02 N 7.75 E	JMF-2204-03-0613B	PAIRED	PCR	METAGENOMIC	metagenome	ILLUMINA	2023-10-27T00:00:00Z	2023-10-27T09:50:00Z	1	JMF-2204-03-0613 P2_DD3_E1	SRP468746	P2_DD3_E1	21678	20080	92.63	18698	17418	80.35	17418	80.35
SRR26543373	AMPLICON	507	24481509	PRJNA1013122	SAMN38015592	MIMARKS.survey,MIGS/MIMS/MIMARKS.wastewater	14503131	JMF	2018-03-01	public	fastq,sra,run.zq	gs,ncbi,s3	ncbi.public,s3.us-east-1,gs.us-east1	Activated Sludge [ENVO:00002046]	Activated Sludge [ENVO:00002046]	Waste Water [ENVO:00002001]	SRX22245159	Canada	North America	Canada	Illumina MiSeq	JMF-2204-03-0610	45.21 N 72.75 W	JMF-2204-03-0610B	PAIRED	PCR	METAGENOMIC	metagenome	ILLUMINA	2023-10-27T00:00:00Z	2023-10-27T09:50:00Z	1	JMF-2204-03-0610 P2_DD3_D7	SRP468746	P2_DD3_D7	48287	44976	93.14	43448	41076	85.07	41055	85.02
SRR26543374	AMPLICON	507	751374	PRJNA1013122	SAMN38015169	MIMARKS.survey,MIGS/MIMS/MIMARKS.wastewater	602470	JMF	2018-04-04	public	sra,fastq,run.zq	gs,ncbi,s3	s3.us-east-1,ncbi.public,gs.us-east1	Activated Sludge [ENVO:00002046]	Activated Sludge [ENVO:00002046]	Waste Water [ENVO:00002001]	SRX22245158	South Africa	Africa	South Africa	Illumina MiSeq	JMF-2204-03-0058	26.18 S 28.35 E	JMF-2204-03-0058B	PAIRED	PCR	METAGENOMIC	metagenome	ILLUMINA	2023-10-27T00:00:00Z	2023-10-27T09:50:00Z	1	JMF-2204-03-0058 P1_DD1_E10	SRP468746	P1_DD1_E10	1482	55	3.71	4	0	0	0	0
SRR26543375	AMPLICON	507	2733744	PRJNA1013122	SAMN38015591	MIMARKS.survey,MIGS/MIMS/MIMARKS.wastewater	1717967	JMF	2018-01-12	public	sra,run.zq,fastq	ncbi,s3,gs	s3.us-east-1,gs.us-east1,ncbi.public	Activated Sludge [ENVO:00002046]	Activated Sludge [ENVO:00002046]	Waste Water [ENVO:00002001]	SRX22245157	Canada	North America	Canada	Illumina MiSeq	JMF-2204-03-0609	45.37 N 73.98 W	JMF-2204-03-0609B	PAIRED	PCR	METAGENOMIC	metagenome	ILLUMINA	2023-10-27T00:00:00Z	2023-10-27T09:50:00Z	1	JMF-2204-03-0609 P2_DD3_D6	SRP468746	P2_DD3_D6	5392	4897	90.82	3205	2626	48.7	2626	48.7
SRR26543376	AMPLICON	507	17323683	PRJNA1013122	SAMN38015590	MIMARKS.survey,MIGS/MIMS/MIMARKS.wastewater	10511454	JMF	2018-01-10	public	run.zq,sra,fastq	s3,gs,ncbi	ncbi.public,gs.us-east1,s3.us-east-1	Activated Sludge [ENVO:00002046]	Activated Sludge [ENVO:00002046]	Waste Water [ENVO:00002001]	SRX22245156	Canada	North America	Canada	Illumina MiSeq	JMF-2204-03-0608	49.89 N 119.5 W	JMF-2204-03-0608B	PAIRED	PCR	METAGENOMIC	metagenome	ILLUMINA	2023-10-27T00:00:00Z	2023-10-27T09:50:00Z	1	JMF-2204-03-0608 P2_DD3_D5	SRP468746	P2_DD3_D5	34169	31378	91.83	29615	27431	80.28	27420	80.25
SRR26543377	AMPLICON	507	14221857	PRJNA1013122	SAMN38015589	MIMARKS.survey,MIGS/MIMS/MIMARKS.wastewater	8644641	JMF	2018-03-05	public	fastq,run.zq,sra	s3,gs,ncbi	ncbi.public,gs.us-east1,s3.us-east-1	Activated Sludge [ENVO:00002046]	Activated Sludge [ENVO:00002046]	Waste Water [ENVO:00002001]	SRX22245155	Spain	Europe	Spain	Illumina MiSeq	JMF-2204-03-0607	41.79 N 0.8 E	JMF-2204-03-0607B	PAIRED	PCR	METAGENOMIC	metagenome	ILLUMINA	2023-10-27T00:00:00Z	2023-10-27T09:50:00Z	1	JMF-2204-03-0607 P2_DD3_D4	SRP468746	P2_DD3_D4	28051	25617	91.32	18640	16150	57.57	16150	57.57
SRR26543378	AMPLICON	507	20492940	PRJNA1013122	SAMN38015588	MIMARKS.survey,MIGS/MIMS/MIMARKS.wastewater	12248532	JMF	2018-03-07	public	sra,run.zq,fastq	ncbi,gs,s3	s3.us-east-1,ncbi.public,gs.us-east1	Activated Sludge [ENVO:00002046]	Activated Sludge [ENVO:00002046]	Waste Water [ENVO:00002001]	SRX22245154	Spain	Europe	Spain	Illumina MiSeq	JMF-2204-03-0606	41.94 N 2.84 E	JMF-2204-03-0606B	PAIRED	PCR	METAGENOMIC	metagenome	ILLUMINA	2023-10-27T00:00:00Z	2023-10-27T09:50:00Z	1	JMF-2204-03-0606 P2_DD3_D3	SRP468746	P2_DD3_D3	40420	37548	92.89	36066	33840	83.72	33823	83.68
SRR26543379	AMPLICON	507	14224899	PRJNA1013122	SAMN38015587	MIMARKS.survey,MIGS/MIMS/MIMARKS.wastewater	8675682	JMF	2018-03-15	public	run.zq,sra,fastq	s3,gs,ncbi	gs.us-east1,ncbi.public,s3.us-east-1	Activated Sludge [ENVO:00002046]	Activated Sludge [ENVO:00002046]	Waste Water [ENVO:00002001]	SRX22245153	Spain	Europe	Spain	Illumina MiSeq	JMF-2204-03-0605	41.93 N 2.25 E	JMF-2204-03-0605B	PAIRED	PCR	METAGENOMIC	metagenome	ILLUMINA	2023-10-27T00:00:00Z	2023-10-27T09:50:00Z	1	JMF-2204-03-0605 P2_DD3_D2	SRP468746	P2_DD3_D2	28057	25827	92.05	24216	22280	79.41	22280	79.41
SRR26543380	AMPLICON	507	12082317	PRJNA1013122	SAMN38015586	MIMARKS.survey,MIGS/MIMS/MIMARKS.wastewater	7231158	JMF	2018-03-19	public	sra,fastq,run.zq	s3,gs,ncbi	ncbi.public,s3.us-east-1,gs.us-east1	Activated Sludge [ENVO:00002046]	Activated Sludge [ENVO:00002046]	Waste Water [ENVO:00002001]	SRX22245152	Spain	Europe	Spain	Illumina MiSeq	JMF-2204-03-0604	41.63 N 1.01 E	JMF-2204-03-0604B	PAIRED	PCR	METAGENOMIC	metagenome	ILLUMINA	2023-10-27T00:00:00Z	2023-10-27T09:50:00Z	1	JMF-2204-03-0604 P2_DD3_D1	SRP468746	P2_DD3_D1	23831	22122	92.83	20567	18958	79.55	18958	79.55
SRR26543381	AMPLICON	507	11779638	PRJNA1013122	SAMN38015585	MIMARKS.survey,MIGS/MIMS/MIMARKS.wastewater	7052289	JMF	2018-03-01	public	fastq,sra,run.zq	s3,ncbi,gs	s3.us-east-1,ncbi.public,gs.us-east1	Activated Sludge [ENVO:00002046]	Activated Sludge [ENVO:00002046]	Waste Water [ENVO:00002001]	SRX22245151	Canada	North America	Canada	Illumina MiSeq	JMF-2204-03-0602	45.4 N 74.04 W	JMF-2204-03-0602B	PAIRED	PCR	METAGENOMIC	metagenome	ILLUMINA	2023-10-27T00:00:00Z	2023-10-27T09:50:00Z	1	JMF-2204-03-0602 P2_DD3_C8	SRP468746	P2_DD3_C8	23234	21640	93.14	20288	18631	80.19	18631	80.19
SRR26543382	AMPLICON	507	15602925	PRJNA1013122	SAMN38015584	MIMARKS.survey,MIGS/MIMS/MIMARKS.wastewater	9325006	JMF	2018-03-01	public	run.zq,sra,fastq	ncbi,s3,gs	gs.us-east1,s3.us-east-1,ncbi.public	Activated Sludge [ENVO:00002046]	Activated Sludge [ENVO:00002046]	Waste Water [ENVO:00002001]	SRX22245150	Canada	North America	Canada	Illumina MiSeq	JMF-2204-03-0601	45.42 N 73.48 W	JMF-2204-03-0601B	PAIRED	PCR	METAGENOMIC	metagenome	ILLUMINA	2023-10-27T00:00:00Z	2023-10-27T09:50:00Z	1	JMF-2204-03-0601 P2_DD3_C7	SRP468746	P2_DD3_C7	30775	28296	91.94	25918	24103	78.32	24103	78.32
SRR26543383	AMPLICON	507	4705467	PRJNA1013122	SAMN38015583	MIMARKS.survey,MIGS/MIMS/MIMARKS.wastewater	2894096	JMF	2018-01-15	public	sra,run.zq,fastq	ncbi,gs,s3	s3.us-east-1,gs.us-east1,ncbi.public	Activated Sludge [ENVO:00002046]	Activated Sludge [ENVO:00002046]	Waste Water [ENVO:00002001]	SRX22245149	Canada	North America	Canada	Illumina MiSeq	JMF-2204-03-0600	50.86 N 113.99 W	JMF-2204-03-0600B	PAIRED	PCR	METAGENOMIC	metagenome	ILLUMINA	2023-10-27T00:00:00Z	2023-10-27T09:50:00Z	1	JMF-2204-03-0600 P2_DD3_C6	SRP468746	P2_DD3_C6	9281	8570	92.34	7253	6305	67.93	6303	67.91
SRR26543384	AMPLICON	507	10321506	PRJNA1013122	SAMN38015582	MIMARKS.survey,MIGS/MIMS/MIMARKS.wastewater	6198837	JMF	2018-03-06	public	run.zq,sra,fastq	s3,ncbi,gs	gs.us-east1,ncbi.public,s3.us-east-1	Activated Sludge [ENVO:00002046]	Activated Sludge [ENVO:00002046]	Waste Water [ENVO:00002001]	SRX22245148	Spain	Europe	Spain	Illumina MiSeq	JMF-2204-03-0599	41.61 N 2.29 E	JMF-2204-03-0599B	PAIRED	PCR	METAGENOMIC	metagenome	ILLUMINA	2023-10-27T00:00:00Z	2023-10-27T09:50:00Z	1	JMF-2204-03-0599 P2_DD3_C5	SRP468746	P2_DD3_C5	20358	18895	92.81	17891	16389	80.5	16385	80.48
SRR26543385	AMPLICON	507	6759324	PRJNA1013122	SAMN38015168	MIMARKS.survey,MIGS/MIMS/MIMARKS.wastewater	4430555	JMF	2018-04-04	public	run.zq,fastq,sra	ncbi,s3,gs	gs.us-east1,s3.us-east-1,ncbi.public	Activated Sludge [ENVO:00002046]	Activated Sludge [ENVO:00002046]	Waste Water [ENVO:00002001]	SRX22245147	South Africa	Africa	South Africa	Illumina MiSeq	JMF-2204-03-0057	26.18 S 28.35 E	JMF-2204-03-0057B	PAIRED	PCR	METAGENOMIC	metagenome	ILLUMINA	2023-10-27T00:00:00Z	2023-10-27T09:50:00Z	1	JMF-2204-03-0057 P1_DD1_E9	SRP468746	P1_DD1_E9	13332	11247	84.36	6501	4262	31.97	4262	31.97
SRR26543386	AMPLICON	507	10971987	PRJNA1013122	SAMN38015581	MIMARKS.survey,MIGS/MIMS/MIMARKS.wastewater	6735325	JMF	2018-03-05	public	fastq,run.zq,sra	gs,ncbi,s3	s3.us-east-1,gs.us-east1,ncbi.public	Activated Sludge [ENVO:00002046]	Activated Sludge [ENVO:00002046]	Waste Water [ENVO:00002001]	SRX22245146	Spain	Europe	Spain	Illumina MiSeq	JMF-2204-03-0598	41.79 N 1.1 E	JMF-2204-03-0598B	PAIRED	PCR	METAGENOMIC	metagenome	ILLUMINA	2023-10-27T00:00:00Z	2023-10-27T09:50:00Z	1	JMF-2204-03-0598 P2_DD3_C4	SRP468746	P2_DD3_C4	21641	19584	90.49	12047	10106	46.7	10106	46.7
SRR26543387	AMPLICON	507	10815324	PRJNA1013122	SAMN38015166	MIMARKS.survey,MIGS/MIMS/MIMARKS.wastewater	6815148	JMF	2018-04-04	public	sra,fastq,run.zq	ncbi,s3,gs	gs.us-east1,s3.us-east-1,ncbi.public	Activated Sludge [ENVO:00002046]	Activated Sludge [ENVO:00002046]	Waste Water [ENVO:00002001]	SRX22245145	South Africa	Africa	South Africa	Illumina MiSeq	JMF-2204-03-0055	33.92 S 18.42 E	JMF-2204-03-0055B	PAIRED	PCR	METAGENOMIC	metagenome	ILLUMINA	2023-10-27T00:00:00Z	2023-10-27T09:50:00Z	1	JMF-2204-03-0055 P1_DD1_E7	SRP468746	P1_DD1_E7	21332	18805	88.15	13915	11281	52.88	11281	52.88
SRR26543388	AMPLICON	507	9740484	PRJNA1013122	SAMN38015561	MIMARKS.survey,MIGS/MIMS/MIMARKS.wastewater	6042096	JMF	2018-05-07	public	fastq,run.zq,sra	gs,ncbi,s3	s3.us-east-1,ncbi.public,gs.us-east1	Activated Sludge [ENVO:00002046]	Activated Sludge [ENVO:00002046]	Waste Water [ENVO:00002001]	SRX22245144	USA	North America	USA	Illumina MiSeq	JMF-2204-03-0574	42.14 N 71.97 W	JMF-2204-03-0574B	PAIRED	PCR	METAGENOMIC	metagenome	ILLUMINA	2023-10-27T00:00:00Z	2023-10-27T09:50:00Z	1	JMF-2204-03-0574 P2_DD2_H10	SRP468746	P2_DD2_H10	19212	17222	89.64	12828	9859	51.32	9859	51.32
SRR26543389	AMPLICON	507	21995181	PRJNA1013122	SAMN38015560	MIMARKS.survey,MIGS/MIMS/MIMARKS.wastewater	12990576	JMF	2018-05-03	public	run.zq,sra,fastq	ncbi,s3,gs	ncbi.public,s3.us-east-1,gs.us-east1	Activated Sludge [ENVO:00002046]	Activated Sludge [ENVO:00002046]	Waste Water [ENVO:00002001]	SRX22245143	USA	North America	USA	Illumina MiSeq	JMF-2204-03-0573	41.82 N 72.9 W	JMF-2204-03-0573B	PAIRED	PCR	METAGENOMIC	metagenome	ILLUMINA	2023-10-27T00:00:00Z	2023-10-27T09:51:00Z	1	JMF-2204-03-0573 P2_DD2_H9	SRP468746	P2_DD2_H9	43383	40482	93.31	38780	36627	84.43	36536	84.22
SRR26543390	AMPLICON	507	10226697	PRJNA1013122	SAMN38015559	MIMARKS.survey,MIGS/MIMS/MIMARKS.wastewater	6262936	JMF	2018-05-03	public	fastq,sra,run.zq	ncbi,s3,gs	ncbi.public,gs.us-east1,s3.us-east-1	Activated Sludge [ENVO:00002046]	Activated Sludge [ENVO:00002046]	Waste Water [ENVO:00002001]	SRX22245142	USA	North America	USA	Illumina MiSeq	JMF-2204-03-0572	41.54 N 72.81 W	JMF-2204-03-0572B	PAIRED	PCR	METAGENOMIC	metagenome	ILLUMINA	2023-10-27T00:00:00Z	2023-10-27T09:50:00Z	1	JMF-2204-03-0572 P2_DD2_H8	SRP468746	P2_DD2_H8	20171	18412	91.28	16229	13772	68.28	13766	68.25
SRR26543391	AMPLICON	507	70473	PRJNA1013122	SAMN38015558	MIMARKS.survey,MIGS/MIMS/MIMARKS.wastewater	118021	JMF	2018-05-02	public	sra,run.zq,fastq	s3,gs,ncbi	gs.us-east1,ncbi.public,s3.us-east-1	Activated Sludge [ENVO:00002046]	Activated Sludge [ENVO:00002046]	Waste Water [ENVO:00002001]	SRX22245141	USA	North America	USA	Illumina MiSeq	JMF-2204-03-0571	42.71 N 71.16 W	JMF-2204-03-0571B	PAIRED	PCR	METAGENOMIC	metagenome	ILLUMINA	2023-10-27T00:00:00Z	2023-10-27T09:49:00Z	1	JMF-2204-03-0571 P2_DD2_H7	SRP468746	P2_DD2_H7	139	3	2.16	3	3	2.16	3	2.16
SRR26543392	AMPLICON	507	8549541	PRJNA1013122	SAMN38015557	MIMARKS.survey,MIGS/MIMS/MIMARKS.wastewater	5176819	JMF	2018-04-26	public	run.zq,sra,fastq	s3,ncbi,gs	ncbi.public,s3.us-east-1,gs.us-east1	Activated Sludge [ENVO:00002046]	Activated Sludge [ENVO:00002046]	Waste Water [ENVO:00002001]	SRX22245140	USA	North America	USA	Illumina MiSeq	JMF-2204-03-0570	42.19 N 71.76 W	JMF-2204-03-0570B	PAIRED	PCR	METAGENOMIC	metagenome	ILLUMINA	2023-10-27T00:00:00Z	2023-10-27T09:50:00Z	1	JMF-2204-03-0570 P2_DD2_H6	SRP468746	P2_DD2_H6	16863	15623	92.65	14351	12703	75.33	12698	75.3
SRR26543393	AMPLICON	507	19289829	PRJNA1013122	SAMN38015556	MIMARKS.survey,MIGS/MIMS/MIMARKS.wastewater	11632899	JMF	2018-04-25	public	run.zq,fastq,sra	gs,s3,ncbi	gs.us-east1,s3.us-east-1,ncbi.public	Activated Sludge [ENVO:00002046]	Activated Sludge [ENVO:00002046]	Waste Water [ENVO:00002001]	SRX22245139	USA	North America	USA	Illumina MiSeq	JMF-2204-03-0569	37.21 N 76.78 W	JMF-2204-03-0569B	PAIRED	PCR	METAGENOMIC	metagenome	ILLUMINA	2023-10-27T00:00:00Z	2023-10-27T09:50:00Z	1	JMF-2204-03-0569 P2_DD2_H5	SRP468746	P2_DD2_H5	38047	34804	91.48	32897	27654	72.68	27654	72.68
SRR26543394	AMPLICON	507	22408893	PRJNA1013122	SAMN38015555	MIMARKS.survey,MIGS/MIMS/MIMARKS.wastewater	13619383	JMF	2018-04-24	public	sra,run.zq,fastq	ncbi,s3,gs	s3.us-east-1,ncbi.public,gs.us-east1	Activated Sludge [ENVO:00002046]	Activated Sludge [ENVO:00002046]	Waste Water [ENVO:00002001]	SRX22245138	USA	North America	USA	Illumina MiSeq	JMF-2204-03-0568	38.91 N 77.04 W	JMF-2204-03-0568B	PAIRED	PCR	METAGENOMIC	metagenome	ILLUMINA	2023-10-27T00:00:00Z	2023-10-27T09:51:00Z	1	JMF-2204-03-0568 P2_DD2_H4	SRP468746	P2_DD2_H4	44199	40277	91.13	38428	30786	69.65	30783	69.65
SRR26543395	AMPLICON	507	9403836	PRJNA1013122	SAMN38015554	MIMARKS.survey,MIGS/MIMS/MIMARKS.wastewater	5917355	JMF	2018-05-07	public	run.zq,fastq,sra	s3,ncbi,gs	s3.us-east-1,gs.us-east1,ncbi.public	Activated Sludge [ENVO:00002046]	Activated Sludge [ENVO:00002046]	Waste Water [ENVO:00002001]	SRX22245137	Saudi Arabia	Asia	Saudi Arabia	Illumina MiSeq	JMF-2204-03-0567	21.49 N 39.19 E	JMF-2204-03-0567B	PAIRED	PCR	METAGENOMIC	metagenome	ILLUMINA	2023-10-27T00:00:00Z	2023-10-27T09:50:00Z	1	JMF-2204-03-0567 P2_DD2_H3	SRP468746	P2_DD2_H3	18548	16449	88.68	13080	10247	55.25	10247	55.25
SRR26543396	AMPLICON	507	22188348	PRJNA1013122	SAMN38015553	MIMARKS.survey,MIGS/MIMS/MIMARKS.wastewater	13545252	JMF	2018-05-07	public	fastq,run.zq,sra	s3,ncbi,gs	s3.us-east-1,ncbi.public,gs.us-east1	Activated Sludge [ENVO:00002046]	Activated Sludge [ENVO:00002046]	Waste Water [ENVO:00002001]	SRX22245136	Saudi Arabia	Asia	Saudi Arabia	Illumina MiSeq	JMF-2204-03-0566	21.49 N 39.19 E	JMF-2204-03-0566B	PAIRED	PCR	METAGENOMIC	metagenome	ILLUMINA	2023-10-27T00:00:00Z	2023-10-27T09:50:00Z	1	JMF-2204-03-0566 P2_DD2_H2	SRP468746	P2_DD2_H2	43764	39821	90.99	37431	34799	79.52	34526	78.89
SRR26543397	AMPLICON	507	23500971	PRJNA1013122	SAMN38015552	MIMARKS.survey,MIGS/MIMS/MIMARKS.wastewater	14392459	JMF	2018-04-29	public	run.zq,sra,fastq	s3,gs,ncbi	ncbi.public,gs.us-east1,s3.us-east-1	Activated Sludge [ENVO:00002046]	Activated Sludge [ENVO:00002046]	Waste Water [ENVO:00002001]	SRX22245135	Saudi Arabia	Asia	Saudi Arabia	Illumina MiSeq	JMF-2204-03-0565	24.02 N 38.19 E	JMF-2204-03-0565B	PAIRED	PCR	METAGENOMIC	metagenome	ILLUMINA	2023-10-27T00:00:00Z	2023-10-27T09:50:00Z	1	JMF-2204-03-0565 P2_DD2_H1	SRP468746	P2_DD2_H1	46353	42088	90.8	41174	39503	85.22	39442	85.09
SRR26543398	AMPLICON	507	9462648	PRJNA1013122	SAMN38015165	MIMARKS.survey,MIGS/MIMS/MIMARKS.wastewater	6027394	JMF	2018-04-04	public	fastq,run.zq,sra	ncbi,s3,gs	s3.us-east-1,gs.us-east1,ncbi.public	Activated Sludge [ENVO:00002046]	Activated Sludge [ENVO:00002046]	Waste Water [ENVO:00002001]	SRX22245134	South Africa	Africa	South Africa	Illumina MiSeq	JMF-2204-03-0054	30.09 S 30.86 E	JMF-2204-03-0054B	PAIRED	PCR	METAGENOMIC	metagenome	ILLUMINA	2023-10-27T00:00:00Z	2023-10-27T09:50:00Z	1	JMF-2204-03-0054 P1_DD1_E6	SRP468746	P1_DD1_E6	18664	16442	88.09	12740	11344	60.78	11344	60.78
SRR26543399	AMPLICON	507	16217916	PRJNA1013122	SAMN38015551	MIMARKS.survey,MIGS/MIMS/MIMARKS.wastewater	9715148	JMF	2018-05-07	public	run.zq,fastq,sra	s3,ncbi,gs	ncbi.public,gs.us-east1,s3.us-east-1	Activated Sludge [ENVO:00002046]	Activated Sludge [ENVO:00002046]	Waste Water [ENVO:00002001]	SRX22245133	USA	North America	USA	Illumina MiSeq	JMF-2204-03-0562	42.15 N 72.61 W	JMF-2204-03-0562B	PAIRED	PCR	METAGENOMIC	metagenome	ILLUMINA	2023-10-27T00:00:00Z	2023-10-27T09:50:00Z	1	JMF-2204-03-0562 P2_DD2_G10	SRP468746	P2_DD2_G10	31988	29638	92.65	29158	28083	87.79	27740	86.72
SRR26543400	AMPLICON	507	15659709	PRJNA1013122	SAMN38015550	MIMARKS.survey,MIGS/MIMS/MIMARKS.wastewater	9422704	JMF	2018-05-03	public	fastq,run.zq,sra	gs,ncbi,s3	gs.us-east1,s3.us-east-1,ncbi.public	Activated Sludge [ENVO:00002046]	Activated Sludge [ENVO:00002046]	Waste Water [ENVO:00002001]	SRX22245132	USA	North America	USA	Illumina MiSeq	JMF-2204-03-0561	41.82 N 72.9 W	JMF-2204-03-0561B	PAIRED	PCR	METAGENOMIC	metagenome	ILLUMINA	2023-10-27T00:00:00Z	2023-10-27T09:50:00Z	1	JMF-2204-03-0561 P2_DD2_G9	SRP468746	P2_DD2_G9	30887	28579	92.53	26793	24257	78.53	24257	78.53
SRR26543401	AMPLICON	507	12368265	PRJNA1013122	SAMN38015549	MIMARKS.survey,MIGS/MIMS/MIMARKS.wastewater	7533926	JMF	2018-05-03	public	sra,fastq,run.zq	s3,ncbi,gs	ncbi.public,gs.us-east1,s3.us-east-1	Activated Sludge [ENVO:00002046]	Activated Sludge [ENVO:00002046]	Waste Water [ENVO:00002001]	SRX22245131	USA	North America	USA	Illumina MiSeq	JMF-2204-03-0560	41.54 N 72.81 W	JMF-2204-03-0560B	PAIRED	PCR	METAGENOMIC	metagenome	ILLUMINA	2023-10-27T00:00:00Z	2023-10-27T09:50:00Z	1	JMF-2204-03-0560 P2_DD2_G8	SRP468746	P2_DD2_G8	24395	22196	90.99	18948	17097	70.08	17097	70.08
SRR26543402	AMPLICON	507	12965004	PRJNA1013122	SAMN38015548	MIMARKS.survey,MIGS/MIMS/MIMARKS.wastewater	7729734	JMF	2018-05-02	public	fastq,sra,run.zq	gs,s3,ncbi	ncbi.public,s3.us-east-1,gs.us-east1	Activated Sludge [ENVO:00002046]	Activated Sludge [ENVO:00002046]	Waste Water [ENVO:00002001]	SRX22245130	USA	North America	USA	Illumina MiSeq	JMF-2204-03-0559	42.56 N 71.59 W	JMF-2204-03-0559B	PAIRED	PCR	METAGENOMIC	metagenome	ILLUMINA	2023-10-27T00:00:00Z	2023-10-27T09:50:00Z	1	JMF-2204-03-0559 P2_DD2_G7	SRP468746	P2_DD2_G7	25572	23732	92.8	22490	20773	81.23	20711	80.99
SRR26543403	AMPLICON	507	12282075	PRJNA1013122	SAMN38015547	MIMARKS.survey,MIGS/MIMS/MIMARKS.wastewater	7471744	JMF	2018-04-23	public	fastq,sra,run.zq	s3,ncbi,gs	ncbi.public,s3.us-east-1,gs.us-east1	Activated Sludge [ENVO:00002046]	Activated Sludge [ENVO:00002046]	Waste Water [ENVO:00002001]	SRX22245129	USA	North America	USA	Illumina MiSeq	JMF-2204-03-0558	37.09 N 76.47 W	JMF-2204-03-0558B	PAIRED	PCR	METAGENOMIC	metagenome	ILLUMINA	2023-10-27T00:00:00Z	2023-10-27T09:50:00Z	1	JMF-2204-03-0558 P2_DD2_G6	SRP468746	P2_DD2_G6	24225	22163	91.49	20485	17962	74.15	17951	74.1
SRR26543404	AMPLICON	507	25319580	PRJNA1013122	SAMN38015546	MIMARKS.survey,MIGS/MIMS/MIMARKS.wastewater	15120382	JMF	2018-04-25	public	fastq,sra,run.zq	s3,gs,ncbi	gs.us-east1,s3.us-east-1,ncbi.public	Activated Sludge [ENVO:00002046]	Activated Sludge [ENVO:00002046]	Waste Water [ENVO:00002001]	SRX22245128	USA	North America	USA	Illumina MiSeq	JMF-2204-03-0557	40.87 N 77.58 W	JMF-2204-03-0557B	PAIRED	PCR	METAGENOMIC	metagenome	ILLUMINA	2023-10-27T00:00:00Z	2023-10-27T09:50:00Z	1	JMF-2204-03-0557 P2_DD2_G5	SRP468746	P2_DD2_G5	49940	46062	92.23	44064	41036	82.17	41002	82.1
SRR26543405	AMPLICON	507	5710848	PRJNA1013122	SAMN38015545	MIMARKS.survey,MIGS/MIMS/MIMARKS.wastewater	3603415	JMF	2018-04-24	public	sra,run.zq,fastq	ncbi,gs,s3	gs.us-east1,s3.us-east-1,ncbi.public	Activated Sludge [ENVO:00002046]	Activated Sludge [ENVO:00002046]	Waste Water [ENVO:00002001]	SRX22245127	USA	North America	USA	Illumina MiSeq	JMF-2204-03-0556	38.91 N 77.04 W	JMF-2204-03-0556B	PAIRED	PCR	METAGENOMIC	metagenome	ILLUMINA	2023-10-27T00:00:00Z	2023-10-27T09:50:00Z	1	JMF-2204-03-0556 P2_DD2_G4	SRP468746	P2_DD2_G4	11264	10064	89.35	5091	3769	33.46	3769	33.46
SRR26543406	AMPLICON	507	16121079	PRJNA1013122	SAMN38015544	MIMARKS.survey,MIGS/MIMS/MIMARKS.wastewater	10263601	JMF	2018-05-07	public	fastq,sra,run.zq	gs,ncbi,s3	ncbi.public,gs.us-east1,s3.us-east-1	Activated Sludge [ENVO:00002046]	Activated Sludge [ENVO:00002046]	Waste Water [ENVO:00002001]	SRX22245126	Saudi Arabia	Asia	Saudi Arabia	Illumina MiSeq	JMF-2204-03-0554	21.49 N 39.19 E	JMF-2204-03-0554B	PAIRED	PCR	METAGENOMIC	metagenome	ILLUMINA	2023-10-27T00:00:00Z	2023-10-27T09:51:00Z	1	JMF-2204-03-0554 P2_DD2_G2	SRP468746	P2_DD2_G2	31797	28313	89.04	26260	24254	76.28	23978	75.41
SRR26543407	AMPLICON	507	26089713	PRJNA1013122	SAMN38015453	MIMARKS.survey,MIGS/MIMS/MIMARKS.wastewater	15546093	JMF	2018-04-17	public	sra,run.zq,fastq	s3,ncbi,gs	ncbi.public,gs.us-east1,s3.us-east-1	Activated Sludge [ENVO:00002046]	Activated Sludge [ENVO:00002046]	Waste Water [ENVO:00002001]	SRX22245125	Norway	Europe	Norway	Illumina MiSeq	JMF-2204-03-0442	59 N 9.58 E	JMF-2204-03-0442B	PAIRED	PCR	METAGENOMIC	metagenome	ILLUMINA	2023-10-27T00:00:00Z	2023-10-27T09:51:00Z	1	JMF-2204-03-0442 P2_DD1_E10	SRP468746	P2_DD1_E10	51459	47822	92.93	47303	46453	90.27	46453	90.27
SRR26543408	AMPLICON	507	12917853	PRJNA1013122	SAMN38015452	MIMARKS.survey,MIGS/MIMS/MIMARKS.wastewater	7840801	JMF	2018-04-09	public	fastq,sra,run.zq	s3,gs,ncbi	ncbi.public,s3.us-east-1,gs.us-east1	Activated Sludge [ENVO:00002046]	Activated Sludge [ENVO:00002046]	Waste Water [ENVO:00002001]	SRX22245124	Norway	Europe	Norway	Illumina MiSeq	JMF-2204-03-0441	60.39 N 5.32 E	JMF-2204-03-0441B	PAIRED	PCR	METAGENOMIC	metagenome	ILLUMINA	2023-10-27T00:00:00Z	2023-10-27T09:50:00Z	1	JMF-2204-03-0441 P2_DD1_E9	SRP468746	P2_DD1_E9	25479	23211	91.1	15126	12994	51	12862	50.48
SRR26543409	AMPLICON	507	13361478	PRJNA1013122	SAMN38015155	MIMARKS.survey,MIGS/MIMS/MIMARKS.wastewater	8220159	JMF	2018-03-07	public	sra,fastq,run.zq	s3,gs,ncbi	s3.us-east-1,gs.us-east1,ncbi.public	Activated Sludge [ENVO:00002046]	Activated Sludge [ENVO:00002046]	Waste Water [ENVO:00002001]	SRX22245123	Singapore	Asia	Singapore	Illumina MiSeq	JMF-2204-03-0039	1.35 N 103.82 E	JMF-2204-03-0039B	PAIRED	PCR	METAGENOMIC	metagenome	ILLUMINA	2023-10-27T00:00:00Z	2023-10-27T09:50:00Z	1	JMF-2204-03-0039 P1_DD1_D3	SRP468746	P1_DD1_D3	26354	23908	90.72	21907	19787	75.08	19787	75.08
SRR26543410	AMPLICON	507	14334411	PRJNA1013122	SAMN38015451	MIMARKS.survey,MIGS/MIMS/MIMARKS.wastewater	8534318	JMF	2018-05-04	public	run.zq,sra,fastq	gs,ncbi,s3	s3.us-east-1,gs.us-east1,ncbi.public	Activated Sludge [ENVO:00002046]	Activated Sludge [ENVO:00002046]	Waste Water [ENVO:00002001]	SRX22245122	Hong Kong	Asia	Hong Kong	Illumina MiSeq	JMF-2204-03-0439	22.32 N 114.17 E	JMF-2204-03-0439B	PAIRED	PCR	METAGENOMIC	metagenome	ILLUMINA	2023-10-27T00:00:00Z	2023-10-27T09:50:00Z	1	JMF-2204-03-0439 P2_DD1_E7	SRP468746	P2_DD1_E7	28273	26250	92.84	24126	22462	79.45	22462	79.45
SRR26543411	AMPLICON	507	7807293	PRJNA1013122	SAMN38015450	MIMARKS.survey,MIGS/MIMS/MIMARKS.wastewater	5009775	JMF	2018-03-19	public	sra,run.zq,fastq	ncbi,s3,gs	ncbi.public,s3.us-east-1,gs.us-east1	Activated Sludge [ENVO:00002046]	Activated Sludge [ENVO:00002046]	Waste Water [ENVO:00002001]	SRX22245121	Poland	Europe	Poland	Illumina MiSeq	JMF-2204-03-0438	50.06 N 19.94 E	JMF-2204-03-0438B	PAIRED	PCR	METAGENOMIC	metagenome	ILLUMINA	2023-10-27T00:00:00Z	2023-10-27T09:50:00Z	1	JMF-2204-03-0438 P2_DD1_E6	SRP468746	P2_DD1_E6	15399	13538	87.91	8603	5502	35.73	5502	35.73
SRR26543412	AMPLICON	507	11227515	PRJNA1013122	SAMN38015449	MIMARKS.survey,MIGS/MIMS/MIMARKS.wastewater	7197073	JMF	2018-03-20	public	run.zq,sra,fastq	gs,s3,ncbi	s3.us-east-1,gs.us-east1,ncbi.public	Activated Sludge [ENVO:00002046]	Activated Sludge [ENVO:00002046]	Waste Water [ENVO:00002001]	SRX22245120	Poland	Europe	Poland	Illumina MiSeq	JMF-2204-03-0437	52.73 N 15.24 E	JMF-2204-03-0437B	PAIRED	PCR	METAGENOMIC	metagenome	ILLUMINA	2023-10-27T00:00:00Z	2023-10-27T09:50:00Z	1	JMF-2204-03-0437 P2_DD1_E5	SRP468746	P2_DD1_E5	22145	18953	85.59	12347	11208	50.61	11208	50.61
SRR26543413	AMPLICON	507	8372598	PRJNA1013122	SAMN38015448	MIMARKS.survey,MIGS/MIMS/MIMARKS.wastewater	5216794	JMF	2018-03-21	public	fastq,run.zq,sra	gs,s3,ncbi	ncbi.public,gs.us-east1,s3.us-east-1	Activated Sludge [ENVO:00002046]	Activated Sludge [ENVO:00002046]	Waste Water [ENVO:00002001]	SRX22245119	Poland	Europe	Poland	Illumina MiSeq	JMF-2204-03-0436	53.78 N 20.48 E	JMF-2204-03-0436B	PAIRED	PCR	METAGENOMIC	metagenome	ILLUMINA	2023-10-27T00:00:00Z	2023-10-27T09:50:00Z	1	JMF-2204-03-0436 P2_DD1_E4	SRP468746	P2_DD1_E4	16514	14748	89.31	6552	5350	32.4	5350	32.4
SRR26544124	AMPLICON	507	10725078	PRJNA1013122	SAMN38016628	MIMARKS.survey,MIGS/MIMS/MIMARKS.wastewater	6435014	JMF	2018-05-09	public	sra,run.zq,fastq	ncbi,gs,s3	s3.us-east-1,gs.us-east1,ncbi.public	Activated Sludge [ENVO:00002046]	Activated Sludge [ENVO:00002046]	Waste Water [ENVO:00002001]	SRX22245996	USA	North America	USA	Illumina MiSeq	JMF-2204-03-0551	38.88 N 94.82 W	JMF-2204-03-0551A	PAIRED	PCR	METAGENOMIC	metagenome	ILLUMINA	2023-10-27T00:00:00Z	2023-10-27T11:22:00Z	1	JMF-2204-03-0551 P2_DD2_F11	SRP468746	P2_DD2_F11	21154	19435	91.87	18067	15784	74.61	15784	74.61
SRR26561716	AMPLICON	507	11884587	PRJNA1013122	SAMN38015584	MIMARKS.survey,MIGS/MIMS/MIMARKS.wastewater	7056787	JMF	2018-03-01	public	sra,fastq,run.zq	s3,ncbi,gs	s3.us-east-1,ncbi.public,gs.us-east1	Activated Sludge [ENVO:00002046]	Activated Sludge [ENVO:00002046]	Waste Water [ENVO:00002001]	SRX22263304	Canada	North America	Canada	Illumina MiSeq	JMF-2204-03-0601	45.42 N 73.48 W	JMF-2204-03-0601A	PAIRED	PCR	METAGENOMIC	metagenome	ILLUMINA	2023-10-30T00:00:00Z	2023-10-30T09:43:00Z	1	JMF-2204-03-0601 P2_DD3_C7	SRP468746	P2_DD3_C7	23441	21390	91.25	20077	18068	77.08	18068	77.08
SRR26561717	AMPLICON	507	2862015	PRJNA1013122	SAMN38015583	MIMARKS.survey,MIGS/MIMS/MIMARKS.wastewater	1791748	JMF	2018-01-15	public	sra,fastq,run.zq	gs,s3,ncbi	gs.us-east1,ncbi.public,s3.us-east-1	Activated Sludge [ENVO:00002046]	Activated Sludge [ENVO:00002046]	Waste Water [ENVO:00002001]	SRX22263303	Canada	North America	Canada	Illumina MiSeq	JMF-2204-03-0600	50.86 N 113.99 W	JMF-2204-03-0600A	PAIRED	PCR	METAGENOMIC	metagenome	ILLUMINA	2023-10-30T00:00:00Z	2023-10-30T09:42:00Z	1	JMF-2204-03-0600 P2_DD3_C6	SRP468746	P2_DD3_C6	5645	5131	90.89	4139	3214	56.94	3214	56.94
SRR26561718	AMPLICON	507	5261139	PRJNA1013122	SAMN38015582	MIMARKS.survey,MIGS/MIMS/MIMARKS.wastewater	3137604	JMF	2018-03-06	public	run.zq,sra,fastq	ncbi,s3,gs	s3.us-east-1,gs.us-east1,ncbi.public	Activated Sludge [ENVO:00002046]	Activated Sludge [ENVO:00002046]	Waste Water [ENVO:00002001]	SRX22263302	Spain	Europe	Spain	Illumina MiSeq	JMF-2204-03-0599	41.61 N 2.29 E	JMF-2204-03-0599A	PAIRED	PCR	METAGENOMIC	metagenome	ILLUMINA	2023-10-30T00:00:00Z	2023-10-30T09:42:00Z	1	JMF-2204-03-0599 P2_DD3_C5	SRP468746	P2_DD3_C5	10377	9610	92.61	8775	7695	74.15	7695	74.15
SRR26561719	AMPLICON	507	9688770	PRJNA1013122	SAMN38015168	MIMARKS.survey,MIGS/MIMS/MIMARKS.wastewater	5756103	JMF	2018-04-04	public	sra,run.zq,fastq	gs,s3,ncbi	ncbi.public,gs.us-east1,s3.us-east-1	Activated Sludge [ENVO:00002046]	Activated Sludge [ENVO:00002046]	Waste Water [ENVO:00002001]	SRX22263301	South Africa	Africa	South Africa	Illumina MiSeq	JMF-2204-03-0057	26.18 S 28.35 E	JMF-2204-03-0057A	PAIRED	PCR	METAGENOMIC	metagenome	ILLUMINA	2023-10-30T00:00:00Z	2023-10-30T09:43:00Z	1	JMF-2204-03-0057 P1_DD1_E9	SRP468746	P1_DD1_E9	19110	17558	91.88	15713	13478	70.53	13478	70.53
SRR26561720	AMPLICON	507	14103219	PRJNA1013122	SAMN38015573	MIMARKS.survey,MIGS/MIMS/MIMARKS.wastewater	8405195	JMF	2018-03-13	public	sra,fastq,run.zq	gs,ncbi,s3	ncbi.public,s3.us-east-1,gs.us-east1	Activated Sludge [ENVO:00002046]	Activated Sludge [ENVO:00002046]	Waste Water [ENVO:00002001]	SRX22263517	Spain	Europe	Spain	Illumina MiSeq	JMF-2204-03-0589	42.27 N 2.96 E	JMF-2204-03-0589A	PAIRED	PCR	METAGENOMIC	metagenome	ILLUMINA	2023-10-30T00:00:00Z	2023-10-30T09:43:00Z	1	JMF-2204-03-0589 P2_DD3_B4	SRP468746	P2_DD3_B4	27817	25515	91.72	24368	22693	81.58	22693	81.58
SRR26561721	AMPLICON	507	12418965	PRJNA1013122	SAMN38015581	MIMARKS.survey,MIGS/MIMS/MIMARKS.wastewater	7344582	JMF	2018-03-05	public	sra,run.zq,fastq	s3,ncbi,gs	gs.us-east1,ncbi.public,s3.us-east-1	Activated Sludge [ENVO:00002046]	Activated Sludge [ENVO:00002046]	Waste Water [ENVO:00002001]	SRX22263300	Spain	Europe	Spain	Illumina MiSeq	JMF-2204-03-0598	41.79 N 1.1 E	JMF-2204-03-0598A	PAIRED	PCR	METAGENOMIC	metagenome	ILLUMINA	2023-10-30T00:00:00Z	2023-10-30T09:43:00Z	1	JMF-2204-03-0598 P2_DD3_C4	SRP468746	P2_DD3_C4	24495	22503	91.87	21242	19044	77.75	19029	77.69
SRR26561722	AMPLICON	507	8517093	PRJNA1013122	SAMN38015166	MIMARKS.survey,MIGS/MIMS/MIMARKS.wastewater	5086354	JMF	2018-04-04	public	sra,run.zq,fastq	gs,ncbi,s3	s3.us-east-1,ncbi.public,gs.us-east1	Activated Sludge [ENVO:00002046]	Activated Sludge [ENVO:00002046]	Waste Water [ENVO:00002001]	SRX22263299	South Africa	Africa	South Africa	Illumina MiSeq	JMF-2204-03-0055	33.92 S 18.42 E	JMF-2204-03-0055A	PAIRED	PCR	METAGENOMIC	metagenome	ILLUMINA	2023-10-30T00:00:00Z	2023-10-30T09:43:00Z	1	JMF-2204-03-0055 P1_DD1_E7	SRP468746	P1_DD1_E7	16799	15385	91.58	13361	10987	65.4	10983	65.38
SRR26561723	AMPLICON	507	10839153	PRJNA1013122	SAMN38015561	MIMARKS.survey,MIGS/MIMS/MIMARKS.wastewater	6380689	JMF	2018-05-07	public	fastq,run.zq,sra	gs,s3,ncbi	s3.us-east-1,gs.us-east1,ncbi.public	Activated Sludge [ENVO:00002046]	Activated Sludge [ENVO:00002046]	Waste Water [ENVO:00002001]	SRX22263298	USA	North America	USA	Illumina MiSeq	JMF-2204-03-0574	42.14 N 71.97 W	JMF-2204-03-0574A	PAIRED	PCR	METAGENOMIC	metagenome	ILLUMINA	2023-10-30T00:00:00Z	2023-10-30T09:43:00Z	1	JMF-2204-03-0574 P2_DD2_H10	SRP468746	P2_DD2_H10	21379	19713	92.21	18679	17090	79.94	17090	79.94
SRR26561724	AMPLICON	507	14958528	PRJNA1013122	SAMN38015560	MIMARKS.survey,MIGS/MIMS/MIMARKS.wastewater	8780956	JMF	2018-05-03	public	sra,run.zq,fastq	s3,gs,ncbi	ncbi.public,s3.us-east-1,gs.us-east1	Activated Sludge [ENVO:00002046]	Activated Sludge [ENVO:00002046]	Waste Water [ENVO:00002001]	SRX22263297	USA	North America	USA	Illumina MiSeq	JMF-2204-03-0573	41.82 N 72.9 W	JMF-2204-03-0573A	PAIRED	PCR	METAGENOMIC	metagenome	ILLUMINA	2023-10-30T00:00:00Z	2023-10-30T09:43:00Z	1	JMF-2204-03-0573 P2_DD2_H9	SRP468746	P2_DD2_H9	29504	27345	92.68	26096	24125	81.77	24029	81.44
SRR26561725	AMPLICON	507	8628126	PRJNA1013122	SAMN38015559	MIMARKS.survey,MIGS/MIMS/MIMARKS.wastewater	5195581	JMF	2018-05-03	public	fastq,sra,run.zq	ncbi,s3,gs	ncbi.public,s3.us-east-1,gs.us-east1	Activated Sludge [ENVO:00002046]	Activated Sludge [ENVO:00002046]	Waste Water [ENVO:00002001]	SRX22263296	USA	North America	USA	Illumina MiSeq	JMF-2204-03-0572	41.54 N 72.81 W	JMF-2204-03-0572A	PAIRED	PCR	METAGENOMIC	metagenome	ILLUMINA	2023-10-30T00:00:00Z	2023-10-30T09:43:00Z	1	JMF-2204-03-0572 P2_DD2_H8	SRP468746	P2_DD2_H8	17018	15581	91.56	14346	12856	75.54	12856	75.54
SRR26561726	AMPLICON	507	10952721	PRJNA1013122	SAMN38015558	MIMARKS.survey,MIGS/MIMS/MIMARKS.wastewater	6421950	JMF	2018-05-02	public	fastq,sra,run.zq	ncbi,gs,s3	ncbi.public,gs.us-east1,s3.us-east-1	Activated Sludge [ENVO:00002046]	Activated Sludge [ENVO:00002046]	Waste Water [ENVO:00002001]	SRX22263295	USA	North America	USA	Illumina MiSeq	JMF-2204-03-0571	42.71 N 71.16 W	JMF-2204-03-0571A	PAIRED	PCR	METAGENOMIC	metagenome	ILLUMINA	2023-10-30T00:00:00Z	2023-10-30T09:43:00Z	1	JMF-2204-03-0571 P2_DD2_H7	SRP468746	P2_DD2_H7	21603	20020	92.67	19232	17689	81.88	17653	81.72
SRR26561727	AMPLICON	507	5560776	PRJNA1013122	SAMN38015557	MIMARKS.survey,MIGS/MIMS/MIMARKS.wastewater	3403182	JMF	2018-04-26	public	run.zq,fastq,sra	s3,ncbi,gs	ncbi.public,s3.us-east-1,gs.us-east1	Activated Sludge [ENVO:00002046]	Activated Sludge [ENVO:00002046]	Waste Water [ENVO:00002001]	SRX22263294	USA	North America	USA	Illumina MiSeq	JMF-2204-03-0570	42.19 N 71.76 W	JMF-2204-03-0570A	PAIRED	PCR	METAGENOMIC	metagenome	ILLUMINA	2023-10-30T00:00:00Z	2023-10-30T09:43:00Z	1	JMF-2204-03-0570 P2_DD2_H6	SRP468746	P2_DD2_H6	10968	9952	90.74	8939	7712	70.31	7706	70.26
SRR26561728	AMPLICON	507	14568645	PRJNA1013122	SAMN38015556	MIMARKS.survey,MIGS/MIMS/MIMARKS.wastewater	8745503	JMF	2018-04-25	public	sra,run.zq,fastq	ncbi,s3,gs	gs.us-east1,ncbi.public,s3.us-east-1	Activated Sludge [ENVO:00002046]	Activated Sludge [ENVO:00002046]	Waste Water [ENVO:00002001]	SRX22263293	USA	North America	USA	Illumina MiSeq	JMF-2204-03-0569	37.21 N 76.78 W	JMF-2204-03-0569A	PAIRED	PCR	METAGENOMIC	metagenome	ILLUMINA	2023-10-30T00:00:00Z	2023-10-30T09:43:00Z	1	JMF-2204-03-0569 P2_DD2_H5	SRP468746	P2_DD2_H5	28735	26139	90.97	24505	22002	76.57	22002	76.57
SRR26561729	AMPLICON	507	21071427	PRJNA1013122	SAMN38015555	MIMARKS.survey,MIGS/MIMS/MIMARKS.wastewater	12746078	JMF	2018-04-24	public	sra,fastq,run.zq	ncbi,gs,s3	s3.us-east-1,ncbi.public,gs.us-east1	Activated Sludge [ENVO:00002046]	Activated Sludge [ENVO:00002046]	Waste Water [ENVO:00002001]	SRX22263292	USA	North America	USA	Illumina MiSeq	JMF-2204-03-0568	38.91 N 77.04 W	JMF-2204-03-0568A	PAIRED	PCR	METAGENOMIC	metagenome	ILLUMINA	2023-10-30T00:00:00Z	2023-10-30T09:43:00Z	1	JMF-2204-03-0568 P2_DD2_H4	SRP468746	P2_DD2_H4	41561	37584	90.43	35760	32523	78.25	32523	78.25
SRR26561730	AMPLICON	507	12609597	PRJNA1013122	SAMN38015554	MIMARKS.survey,MIGS/MIMS/MIMARKS.wastewater	7767732	JMF	2018-05-07	public	sra,run.zq,fastq	s3,ncbi,gs	s3.us-east-1,gs.us-east1,ncbi.public	Activated Sludge [ENVO:00002046]	Activated Sludge [ENVO:00002046]	Waste Water [ENVO:00002001]	SRX22263291	Saudi Arabia	Asia	Saudi Arabia	Illumina MiSeq	JMF-2204-03-0567	21.49 N 39.19 E	JMF-2204-03-0567A	PAIRED	PCR	METAGENOMIC	metagenome	ILLUMINA	2023-10-30T00:00:00Z	2023-10-30T09:43:00Z	1	JMF-2204-03-0567 P2_DD2_H3	SRP468746	P2_DD2_H3	24871	22131	88.98	20282	17715	71.23	17715	71.23
SRR26561731	AMPLICON	507	15595827	PRJNA1013122	SAMN38015553	MIMARKS.survey,MIGS/MIMS/MIMARKS.wastewater	9518705	JMF	2018-05-07	public	sra,run.zq,fastq	s3,gs,ncbi	ncbi.public,gs.us-east1,s3.us-east-1	Activated Sludge [ENVO:00002046]	Activated Sludge [ENVO:00002046]	Waste Water [ENVO:00002001]	SRX22263290	Saudi Arabia	Asia	Saudi Arabia	Illumina MiSeq	JMF-2204-03-0566	21.49 N 39.19 E	JMF-2204-03-0566A	PAIRED	PCR	METAGENOMIC	metagenome	ILLUMINA	2023-10-30T00:00:00Z	2023-10-30T09:43:00Z	1	JMF-2204-03-0566 P2_DD2_H2	SRP468746	P2_DD2_H2	30761	27503	89.41	24849	22085	71.8	22085	71.8
SRR26561732	AMPLICON	507	13014690	PRJNA1013122	SAMN38015552	MIMARKS.survey,MIGS/MIMS/MIMARKS.wastewater	7906455	JMF	2018-04-29	public	sra,run.zq,fastq	s3,ncbi,gs	gs.us-east1,ncbi.public,s3.us-east-1	Activated Sludge [ENVO:00002046]	Activated Sludge [ENVO:00002046]	Waste Water [ENVO:00002001]	SRX22263289	Saudi Arabia	Asia	Saudi Arabia	Illumina MiSeq	JMF-2204-03-0565	24.02 N 38.19 E	JMF-2204-03-0565A	PAIRED	PCR	METAGENOMIC	metagenome	ILLUMINA	2023-10-30T00:00:00Z	2023-10-30T09:43:00Z	1	JMF-2204-03-0565 P2_DD2_H1	SRP468746	P2_DD2_H1	25670	23168	90.25	20819	18415	71.74	18415	71.74
SRR26561733	AMPLICON	507	9815013	PRJNA1013122	SAMN38015165	MIMARKS.survey,MIGS/MIMS/MIMARKS.wastewater	5925395	JMF	2018-04-04	public	fastq,sra,run.zq	s3,ncbi,gs	gs.us-east1,s3.us-east-1,ncbi.public	Activated Sludge [ENVO:00002046]	Activated Sludge [ENVO:00002046]	Waste Water [ENVO:00002001]	SRX22263288	South Africa	Africa	South Africa	Illumina MiSeq	JMF-2204-03-0054	30.09 S 30.86 E	JMF-2204-03-0054A	PAIRED	PCR	METAGENOMIC	metagenome	ILLUMINA	2023-10-30T00:00:00Z	2023-10-30T09:43:00Z	1	JMF-2204-03-0054 P1_DD1_E6	SRP468746	P1_DD1_E6	19359	17637	91.1	15600	13679	70.66	13679	70.66
SRR26561734	AMPLICON	507	10798086	PRJNA1013122	SAMN38015551	MIMARKS.survey,MIGS/MIMS/MIMARKS.wastewater	6454374	JMF	2018-05-07	public	sra,fastq,run.zq	ncbi,s3,gs	s3.us-east-1,gs.us-east1,ncbi.public	Activated Sludge [ENVO:00002046]	Activated Sludge [ENVO:00002046]	Waste Water [ENVO:00002001]	SRX22263287	USA	North America	USA	Illumina MiSeq	JMF-2204-03-0562	42.15 N 72.61 W	JMF-2204-03-0562A	PAIRED	PCR	METAGENOMIC	metagenome	ILLUMINA	2023-10-30T00:00:00Z	2023-10-30T09:43:00Z	1	JMF-2204-03-0562 P2_DD2_G10	SRP468746	P2_DD2_G10	21298	19584	91.95	19100	18075	84.87	17911	84.1
SRR26561735	AMPLICON	507	12206025	PRJNA1013122	SAMN38015550	MIMARKS.survey,MIGS/MIMS/MIMARKS.wastewater	7305001	JMF	2018-05-03	public	fastq,run.zq,sra	gs,s3,ncbi	s3.us-east-1,ncbi.public,gs.us-east1	Activated Sludge [ENVO:00002046]	Activated Sludge [ENVO:00002046]	Waste Water [ENVO:00002001]	SRX22263286	USA	North America	USA	Illumina MiSeq	JMF-2204-03-0561	41.82 N 72.9 W	JMF-2204-03-0561A	PAIRED	PCR	METAGENOMIC	metagenome	ILLUMINA	2023-10-30T00:00:00Z	2023-10-30T09:43:00Z	1	JMF-2204-03-0561 P2_DD2_G9	SRP468746	P2_DD2_G9	24075	22250	92.42	21017	19099	79.33	19099	79.33
SRR26561736	AMPLICON	507	6003387	PRJNA1013122	SAMN38015549	MIMARKS.survey,MIGS/MIMS/MIMARKS.wastewater	3633633	JMF	2018-05-03	public	run.zq,fastq,sra	ncbi,gs,s3	gs.us-east1,s3.us-east-1,ncbi.public	Activated Sludge [ENVO:00002046]	Activated Sludge [ENVO:00002046]	Waste Water [ENVO:00002001]	SRX22263285	USA	North America	USA	Illumina MiSeq	JMF-2204-03-0560	41.54 N 72.81 W	JMF-2204-03-0560A	PAIRED	PCR	METAGENOMIC	metagenome	ILLUMINA	2023-10-30T00:00:00Z	2023-10-30T09:43:00Z	1	JMF-2204-03-0560 P2_DD2_G8	SRP468746	P2_DD2_G8	11841	10820	91.38	9791	8470	71.53	8470	71.53
SRR26561737	AMPLICON	507	7970040	PRJNA1013122	SAMN38015548	MIMARKS.survey,MIGS/MIMS/MIMARKS.wastewater	4730782	JMF	2018-05-02	public	run.zq,sra,fastq	ncbi,s3,gs	ncbi.public,gs.us-east1,s3.us-east-1	Activated Sludge [ENVO:00002046]	Activated Sludge [ENVO:00002046]	Waste Water [ENVO:00002001]	SRX22263284	USA	North America	USA	Illumina MiSeq	JMF-2204-03-0559	42.56 N 71.59 W	JMF-2204-03-0559A	PAIRED	PCR	METAGENOMIC	metagenome	ILLUMINA	2023-10-30T00:00:00Z	2023-10-30T09:43:00Z	1	JMF-2204-03-0559 P2_DD2_G7	SRP468746	P2_DD2_G7	15720	14485	92.14	13507	12093	76.93	12093	76.93
SRR26561738	AMPLICON	507	8948550	PRJNA1013122	SAMN38015547	MIMARKS.survey,MIGS/MIMS/MIMARKS.wastewater	5459930	JMF	2018-04-23	public	sra,fastq,run.zq	s3,gs,ncbi	gs.us-east1,ncbi.public,s3.us-east-1	Activated Sludge [ENVO:00002046]	Activated Sludge [ENVO:00002046]	Waste Water [ENVO:00002001]	SRX22263283	USA	North America	USA	Illumina MiSeq	JMF-2204-03-0558	37.09 N 76.47 W	JMF-2204-03-0558A	PAIRED	PCR	METAGENOMIC	metagenome	ILLUMINA	2023-10-30T00:00:00Z	2023-10-30T09:43:00Z	1	JMF-2204-03-0558 P2_DD2_G6	SRP468746	P2_DD2_G6	17650	15944	90.33	14153	11784	66.76	11784	66.76
SRR26561739	AMPLICON	507	17223804	PRJNA1013122	SAMN38015546	MIMARKS.survey,MIGS/MIMS/MIMARKS.wastewater	10296712	JMF	2018-04-25	public	sra,run.zq,fastq	s3,ncbi,gs	ncbi.public,gs.us-east1,s3.us-east-1	Activated Sludge [ENVO:00002046]	Activated Sludge [ENVO:00002046]	Waste Water [ENVO:00002001]	SRX22263282	USA	North America	USA	Illumina MiSeq	JMF-2204-03-0557	40.87 N 77.58 W	JMF-2204-03-0557A	PAIRED	PCR	METAGENOMIC	metagenome	ILLUMINA	2023-10-30T00:00:00Z	2023-10-30T09:43:00Z	1	JMF-2204-03-0557 P2_DD2_G5	SRP468746	P2_DD2_G5	33972	30926	91.03	28399	24778	72.94	24778	72.94
SRR26561740	AMPLICON	507	19125561	PRJNA1013122	SAMN38015545	MIMARKS.survey,MIGS/MIMS/MIMARKS.wastewater	11242024	JMF	2018-04-24	public	run.zq,fastq,sra	gs,s3,ncbi	gs.us-east1,ncbi.public,s3.us-east-1	Activated Sludge [ENVO:00002046]	Activated Sludge [ENVO:00002046]	Waste Water [ENVO:00002001]	SRX22263281	USA	North America	USA	Illumina MiSeq	JMF-2204-03-0556	38.91 N 77.04 W	JMF-2204-03-0556A	PAIRED	PCR	METAGENOMIC	metagenome	ILLUMINA	2023-10-30T00:00:00Z	2023-10-30T09:43:00Z	1	JMF-2204-03-0556 P2_DD2_G4	SRP468746	P2_DD2_G4	37723	34777	92.19	33114	31173	82.64	31173	82.64
SRR26561741	AMPLICON	507	9981816	PRJNA1013122	SAMN38015544	MIMARKS.survey,MIGS/MIMS/MIMARKS.wastewater	6411892	JMF	2018-05-07	public	fastq,sra,run.zq	s3,ncbi,gs	ncbi.public,gs.us-east1,s3.us-east-1	Activated Sludge [ENVO:00002046]	Activated Sludge [ENVO:00002046]	Waste Water [ENVO:00002001]	SRX22263280	Saudi Arabia	Asia	Saudi Arabia	Illumina MiSeq	JMF-2204-03-0554	21.49 N 39.19 E	JMF-2204-03-0554A	PAIRED	PCR	METAGENOMIC	metagenome	ILLUMINA	2023-10-30T00:00:00Z	2023-10-30T09:43:00Z	1	JMF-2204-03-0554 P2_DD2_G2	SRP468746	P2_DD2_G2	19688	17048	86.59	14896	12958	65.82	12958	65.82
SRR26561742	AMPLICON	507	15214563	PRJNA1013122	SAMN38015543	MIMARKS.survey,MIGS/MIMS/MIMARKS.wastewater	9171197	JMF	2018-04-29	public	fastq,run.zq,sra	gs,s3,ncbi	ncbi.public,gs.us-east1,s3.us-east-1	Activated Sludge [ENVO:00002046]	Activated Sludge [ENVO:00002046]	Waste Water [ENVO:00002001]	SRX22263279	Saudi Arabia	Asia	Saudi Arabia	Illumina MiSeq	JMF-2204-03-0553	24.02 N 38.19 E	JMF-2204-03-0553A	PAIRED	PCR	METAGENOMIC	metagenome	ILLUMINA	2023-10-30T00:00:00Z	2023-10-30T09:43:00Z	1	JMF-2204-03-0553 P2_DD2_G1	SRP468746	P2_DD2_G1	30009	27214	90.69	24834	22099	73.64	22099	73.64
SRR26561743	AMPLICON	507	11051079	PRJNA1013122	SAMN38015542	MIMARKS.survey,MIGS/MIMS/MIMARKS.wastewater	6588718	JMF	2018-05-07	public	sra,fastq,run.zq	gs,ncbi,s3	s3.us-east-1,gs.us-east1,ncbi.public	Activated Sludge [ENVO:00002046]	Activated Sludge [ENVO:00002046]	Waste Water [ENVO:00002001]	SRX22263278	USA	North America	USA	Illumina MiSeq	JMF-2204-03-0550	42.13 N 72.75 W	JMF-2204-03-0550A	PAIRED	PCR	METAGENOMIC	metagenome	ILLUMINA	2023-10-30T00:00:00Z	2023-10-30T09:43:00Z	1	JMF-2204-03-0550 P2_DD2_F10	SRP468746	P2_DD2_F10	21797	20018	91.84	18923	17197	78.9	17197	78.9
SRR26561744	AMPLICON	507	7283055	PRJNA1013122	SAMN38015164	MIMARKS.survey,MIGS/MIMS/MIMARKS.wastewater	4292909	JMF	2018-03-21	public	sra,run.zq,fastq	ncbi,s3,gs	s3.us-east-1,gs.us-east1,ncbi.public	Activated Sludge [ENVO:00002046]	Activated Sludge [ENVO:00002046]	Waste Water [ENVO:00002001]	SRX22263277	Germany	Europe	Germany	Illumina MiSeq	JMF-2204-03-0051	48.78 N 9.18 E	JMF-2204-03-0051A	PAIRED	PCR	METAGENOMIC	metagenome	ILLUMINA	2023-10-30T00:00:00Z	2023-10-30T09:43:00Z	1	JMF-2204-03-0051 P1_DD1_E3	SRP468746	P1_DD1_E3	14365	13315	92.69	12048	10192	70.95	10192	70.95
SRR26561745	AMPLICON	507	10047219	PRJNA1013122	SAMN38015541	MIMARKS.survey,MIGS/MIMS/MIMARKS.wastewater	6127618	JMF	2018-05-03	public	run.zq,fastq,sra	s3,gs,ncbi	ncbi.public,gs.us-east1,s3.us-east-1	Activated Sludge [ENVO:00002046]	Activated Sludge [ENVO:00002046]	Waste Water [ENVO:00002001]	SRX22263276	USA	North America	USA	Illumina MiSeq	JMF-2204-03-0549	41.6 N 72.88 W	JMF-2204-03-0549A	PAIRED	PCR	METAGENOMIC	metagenome	ILLUMINA	2023-10-30T00:00:00Z	2023-10-30T09:43:00Z	1	JMF-2204-03-0549 P2_DD2_F9	SRP468746	P2_DD2_F9	19817	17983	90.75	17518	16774	84.64	16719	84.37
SRR26561746	AMPLICON	507	9665955	PRJNA1013122	SAMN38015540	MIMARKS.survey,MIGS/MIMS/MIMARKS.wastewater	5755362	JMF	2018-05-02	public	run.zq,sra,fastq	s3,ncbi,gs	gs.us-east1,ncbi.public,s3.us-east-1	Activated Sludge [ENVO:00002046]	Activated Sludge [ENVO:00002046]	Waste Water [ENVO:00002001]	SRX22263275	USA	North America	USA	Illumina MiSeq	JMF-2204-03-0548	41.97 N 71.36 W	JMF-2204-03-0548A	PAIRED	PCR	METAGENOMIC	metagenome	ILLUMINA	2023-10-30T00:00:00Z	2023-10-30T09:43:00Z	1	JMF-2204-03-0548 P2_DD2_F8	SRP468746	P2_DD2_F8	19065	17520	91.9	16358	14554	76.34	14554	76.34
SRR26561747	AMPLICON	507	9786621	PRJNA1013122	SAMN38015539	MIMARKS.survey,MIGS/MIMS/MIMARKS.wastewater	5757363	JMF	2018-04-30	public	sra,run.zq,fastq	s3,gs,ncbi	ncbi.public,s3.us-east-1,gs.us-east1	Activated Sludge [ENVO:00002046]	Activated Sludge [ENVO:00002046]	Waste Water [ENVO:00002001]	SRX22263274	USA	North America	USA	Illumina MiSeq	JMF-2204-03-0547	48.19 N 114.32 W	JMF-2204-03-0547A	PAIRED	PCR	METAGENOMIC	metagenome	ILLUMINA	2023-10-30T00:00:00Z	2023-10-30T09:43:00Z	1	JMF-2204-03-0547 P2_DD2_F7	SRP468746	P2_DD2_F7	19303	17836	92.4	16765	15215	78.82	15215	78.82
SRR26561748	AMPLICON	507	7214103	PRJNA1013122	SAMN38015538	MIMARKS.survey,MIGS/MIMS/MIMARKS.wastewater	4448791	JMF	2018-04-25	public	fastq,sra,run.zq	gs,ncbi,s3	s3.us-east-1,gs.us-east1,ncbi.public	Activated Sludge [ENVO:00002046]	Activated Sludge [ENVO:00002046]	Waste Water [ENVO:00002001]	SRX22263273	USA	North America	USA	Illumina MiSeq	JMF-2204-03-0546	37.2 N 76.43 W	JMF-2204-03-0546A	PAIRED	PCR	METAGENOMIC	metagenome	ILLUMINA	2023-10-30T00:00:00Z	2023-10-30T09:43:00Z	1	JMF-2204-03-0546 P2_DD2_F6	SRP468746	P2_DD2_F6	14229	12713	89.35	11858	10842	76.2	10842	76.2
SRR26561749	AMPLICON	507	17792658	PRJNA1013122	SAMN38015537	MIMARKS.survey,MIGS/MIMS/MIMARKS.wastewater	10762257	JMF	2018-04-23	public	run.zq,fastq,sra	s3,gs,ncbi	s3.us-east-1,ncbi.public,gs.us-east1	Activated Sludge [ENVO:00002046]	Activated Sludge [ENVO:00002046]	Waste Water [ENVO:00002001]	SRX22263272	USA	North America	USA	Illumina MiSeq	JMF-2204-03-0545	36.73 N 76.58 W	JMF-2204-03-0545A	PAIRED	PCR	METAGENOMIC	metagenome	ILLUMINA	2023-10-30T00:00:00Z	2023-10-30T09:43:00Z	1	JMF-2204-03-0545 P2_DD2_F5	SRP468746	P2_DD2_F5	35094	31876	90.83	30101	27706	78.95	27696	78.92
SRR26561750	AMPLICON	507	16000920	PRJNA1013122	SAMN38015536	MIMARKS.survey,MIGS/MIMS/MIMARKS.wastewater	9949442	JMF	2018-04-23	public	fastq,run.zq,sra	gs,ncbi,s3	ncbi.public,s3.us-east-1,gs.us-east1	Activated Sludge [ENVO:00002046]	Activated Sludge [ENVO:00002046]	Waste Water [ENVO:00002001]	SRX22263271	USA	North America	USA	Illumina MiSeq	JMF-2204-03-0544	35.99 N 78.9 W	JMF-2204-03-0544A	PAIRED	PCR	METAGENOMIC	metagenome	ILLUMINA	2023-10-30T00:00:00Z	2023-10-30T09:43:00Z	1	JMF-2204-03-0544 P2_DD2_F4	SRP468746	P2_DD2_F4	31560	27766	87.98	26909	25458	80.67	25416	80.53
SRR26561751	AMPLICON	507	12499578	PRJNA1013122	SAMN38015535	MIMARKS.survey,MIGS/MIMS/MIMARKS.wastewater	7598864	JMF	2018-05-07	public	run.zq,fastq,sra	ncbi,s3,gs	gs.us-east1,ncbi.public,s3.us-east-1	Activated Sludge [ENVO:00002046]	Activated Sludge [ENVO:00002046]	Waste Water [ENVO:00002001]	SRX22263270	Saudi Arabia	Asia	Saudi Arabia	Illumina MiSeq	JMF-2204-03-0543	21.49 N 39.19 E	JMF-2204-03-0543A	PAIRED	PCR	METAGENOMIC	metagenome	ILLUMINA	2023-10-30T00:00:00Z	2023-10-30T09:43:00Z	1	JMF-2204-03-0543 P2_DD2_F3	SRP468746	P2_DD2_F3	24654	22231	90.17	20407	18399	74.63	18399	74.63
SRR26561752	AMPLICON	507	18460884	PRJNA1013122	SAMN38015534	MIMARKS.survey,MIGS/MIMS/MIMARKS.wastewater	11533092	JMF	2018-05-06	public	fastq,run.zq,sra	s3,ncbi,gs	s3.us-east-1,ncbi.public,gs.us-east1	Activated Sludge [ENVO:00002046]	Activated Sludge [ENVO:00002046]	Waste Water [ENVO:00002001]	SRX22263269	Saudi Arabia	Asia	Saudi Arabia	Illumina MiSeq	JMF-2204-03-0542	22.3 N 39.12 E	JMF-2204-03-0542A	PAIRED	PCR	METAGENOMIC	metagenome	ILLUMINA	2023-10-30T00:00:00Z	2023-10-30T09:43:00Z	1	JMF-2204-03-0542 P2_DD2_F2	SRP468746	P2_DD2_F2	36412	32015	87.92	29866	27224	74.77	27207	74.72
SRR26561753	AMPLICON	507	21288423	PRJNA1013122	SAMN38015533	MIMARKS.survey,MIGS/MIMS/MIMARKS.wastewater	12847918	JMF	2018-04-29	public	run.zq,sra,fastq	gs,s3,ncbi	gs.us-east1,s3.us-east-1,ncbi.public	Activated Sludge [ENVO:00002046]	Activated Sludge [ENVO:00002046]	Waste Water [ENVO:00002001]	SRX22263268	Saudi Arabia	Asia	Saudi Arabia	Illumina MiSeq	JMF-2204-03-0541	24.02 N 38.19 E	JMF-2204-03-0541A	PAIRED	PCR	METAGENOMIC	metagenome	ILLUMINA	2023-10-30T00:00:00Z	2023-10-30T09:43:00Z	1	JMF-2204-03-0541 P2_DD2_F1	SRP468746	P2_DD2_F1	41989	37858	90.16	37261	36290	86.43	36286	86.42
SRR26561754	AMPLICON	507	6917001	PRJNA1013122	SAMN38015532	MIMARKS.survey,MIGS/MIMS/MIMARKS.wastewater	4238019	JMF	2018-05-07	public	sra,run.zq,fastq	s3,gs,ncbi	s3.us-east-1,gs.us-east1,ncbi.public	Activated Sludge [ENVO:00002046]	Activated Sludge [ENVO:00002046]	Waste Water [ENVO:00002001]	SRX22263267	USA	North America	USA	Illumina MiSeq	JMF-2204-03-0539	42.14 N 71.97 W	JMF-2204-03-0539A	PAIRED	PCR	METAGENOMIC	metagenome	ILLUMINA	2023-10-30T00:00:00Z	2023-10-30T09:43:00Z	1	JMF-2204-03-0539 P2_DD2_E11	SRP468746	P2_DD2_E11	13643	12398	90.87	11152	9637	70.64	9637	70.64
SRR26561755	AMPLICON	507	14486511	PRJNA1013122	SAMN38015163	MIMARKS.survey,MIGS/MIMS/MIMARKS.wastewater	8395157	JMF	2018-03-12	public	sra,run.zq,fastq	s3,ncbi,gs	s3.us-east-1,ncbi.public,gs.us-east1	Activated Sludge [ENVO:00002046]	Activated Sludge [ENVO:00002046]	Waste Water [ENVO:00002001]	SRX22263266	Belgium	Europe	Belgium	Illumina MiSeq	JMF-2204-03-0047	50.99 N 5.26 E	JMF-2204-03-0047A	PAIRED	PCR	METAGENOMIC	metagenome	ILLUMINA	2023-10-30T00:00:00Z	2023-10-30T09:43:00Z	1	JMF-2204-03-0047 P1_DD1_D11	SRP468746	P1_DD1_D11	28573	26596	93.08	25227	23077	80.77	23077	80.77
SRR26561756	AMPLICON	507	12408825	PRJNA1013122	SAMN38015531	MIMARKS.survey,MIGS/MIMS/MIMARKS.wastewater	7391055	JMF	2018-05-07	public	fastq,sra,run.zq	ncbi,gs,s3	s3.us-east-1,ncbi.public,gs.us-east1	Activated Sludge [ENVO:00002046]	Activated Sludge [ENVO:00002046]	Waste Water [ENVO:00002001]	SRX22263265	USA	North America	USA	Illumina MiSeq	JMF-2204-03-0538	42.07 N 72.61 W	JMF-2204-03-0538A	PAIRED	PCR	METAGENOMIC	metagenome	ILLUMINA	2023-10-30T00:00:00Z	2023-10-30T09:43:00Z	1	JMF-2204-03-0538 P2_DD2_E10	SRP468746	P2_DD2_E10	24475	22435	91.66	20909	18805	76.83	18804	76.83
SRR26561757	AMPLICON	507	11602695	PRJNA1013122	SAMN38015530	MIMARKS.survey,MIGS/MIMS/MIMARKS.wastewater	7025207	JMF	2018-05-03	public	fastq,sra,run.zq	s3,gs,ncbi	s3.us-east-1,ncbi.public,gs.us-east1	Activated Sludge [ENVO:00002046]	Activated Sludge [ENVO:00002046]	Waste Water [ENVO:00002001]	SRX22263264	USA	North America	USA	Illumina MiSeq	JMF-2204-03-0537	41.6 N 72.88 W	JMF-2204-03-0537A	PAIRED	PCR	METAGENOMIC	metagenome	ILLUMINA	2023-10-30T00:00:00Z	2023-10-30T09:43:00Z	1	JMF-2204-03-0537 P2_DD2_E9	SRP468746	P2_DD2_E9	22885	20726	90.57	19653	18042	78.84	18042	78.84
SRR26561758	AMPLICON	507	8990631	PRJNA1013122	SAMN38015529	MIMARKS.survey,MIGS/MIMS/MIMARKS.wastewater	5349936	JMF	2018-05-02	public	run.zq,sra,fastq	s3,ncbi,gs	gs.us-east1,ncbi.public,s3.us-east-1	Activated Sludge [ENVO:00002046]	Activated Sludge [ENVO:00002046]	Waste Water [ENVO:00002001]	SRX22263263	USA	North America	USA	Illumina MiSeq	JMF-2204-03-0536	42.63 N 71.32 W	JMF-2204-03-0536A	PAIRED	PCR	METAGENOMIC	metagenome	ILLUMINA	2023-10-30T00:00:00Z	2023-10-30T09:43:00Z	1	JMF-2204-03-0536 P2_DD2_E8	SRP468746	P2_DD2_E8	17733	16400	92.48	15548	14075	79.37	14075	79.37
SRR26561759	AMPLICON	507	5671809	PRJNA1013122	SAMN38015528	MIMARKS.survey,MIGS/MIMS/MIMARKS.wastewater	3477284	JMF	2018-04-23	public	sra,run.zq,fastq	gs,s3,ncbi	s3.us-east-1,gs.us-east1,ncbi.public	Activated Sludge [ENVO:00002046]	Activated Sludge [ENVO:00002046]	Waste Water [ENVO:00002001]	SRX22263262	USA	North America	USA	Illumina MiSeq	JMF-2204-03-0534	36.85 N 76.29 W	JMF-2204-03-0534A	PAIRED	PCR	METAGENOMIC	metagenome	ILLUMINA	2023-10-30T00:00:00Z	2023-10-30T09:43:00Z	1	JMF-2204-03-0534 P2_DD2_E6	SRP468746	P2_DD2_E6	11187	10108	90.35	9253	8342	74.57	8342	74.57
SRR26561760	AMPLICON	507	19490601	PRJNA1013122	SAMN38015527	MIMARKS.survey,MIGS/MIMS/MIMARKS.wastewater	11699657	JMF	2018-04-23	public	run.zq,fastq,sra	s3,gs,ncbi	gs.us-east1,ncbi.public,s3.us-east-1	Activated Sludge [ENVO:00002046]	Activated Sludge [ENVO:00002046]	Waste Water [ENVO:00002001]	SRX22263261	USA	North America	USA	Illumina MiSeq	JMF-2204-03-0533	37.03 N 76.35 W	JMF-2204-03-0533A	PAIRED	PCR	METAGENOMIC	metagenome	ILLUMINA	2023-10-30T00:00:00Z	2023-10-30T09:44:00Z	1	JMF-2204-03-0533 P2_DD2_E5	SRP468746	P2_DD2_E5	38443	35045	91.16	33789	31630	82.28	31630	82.28
SRR26561761	AMPLICON	507	13580502	PRJNA1013122	SAMN38015526	MIMARKS.survey,MIGS/MIMS/MIMARKS.wastewater	8336525	JMF	2018-05-07	public	fastq,sra,run.zq	ncbi,gs,s3	ncbi.public,gs.us-east1,s3.us-east-1	Activated Sludge [ENVO:00002046]	Activated Sludge [ENVO:00002046]	Waste Water [ENVO:00002001]	SRX22263260	Saudi Arabia	Asia	Saudi Arabia	Illumina MiSeq	JMF-2204-03-0532	21.49 N 39.19 E	JMF-2204-03-0532A	PAIRED	PCR	METAGENOMIC	metagenome	ILLUMINA	2023-10-30T00:00:00Z	2023-10-30T09:43:00Z	1	JMF-2204-03-0532 P2_DD2_E4	SRP468746	P2_DD2_E4	26786	23883	89.16	21538	19268	71.93	19268	71.93
SRR26561762	AMPLICON	507	10890867	PRJNA1013122	SAMN38015508	MIMARKS.survey,MIGS/MIMS/MIMARKS.wastewater	6487537	JMF	2018-08-31	public	sra,run.zq,fastq	ncbi,s3,gs	ncbi.public,s3.us-east-1,gs.us-east1	Activated Sludge [ENVO:00002046]	Activated Sludge [ENVO:00002046]	Waste Water [ENVO:00002001]	SRX22263259	USA	North America	USA	Illumina MiSeq	JMF-2204-03-0510	36.89 N 120.69 W	JMF-2204-03-0510A	PAIRED	PCR	METAGENOMIC	metagenome	ILLUMINA	2023-10-30T00:00:00Z	2023-10-30T09:43:00Z	1	JMF-2204-03-0510 P2_DD2_C6	SRP468746	P2_DD2_C6	21481	19709	91.75	18717	17410	81.05	17410	81.05
SRR26561763	AMPLICON	507	20291154	PRJNA1013122	SAMN38015507	MIMARKS.survey,MIGS/MIMS/MIMARKS.wastewater	12051440	JMF	2018-08-31	public	sra,run.zq,fastq	gs,ncbi,s3	ncbi.public,gs.us-east1,s3.us-east-1	Activated Sludge [ENVO:00002046]	Activated Sludge [ENVO:00002046]	Waste Water [ENVO:00002001]	SRX22263258	USA	North America	USA	Illumina MiSeq	JMF-2204-03-0509	37.68 N 121.77 W	JMF-2204-03-0509A	PAIRED	PCR	METAGENOMIC	metagenome	ILLUMINA	2023-10-30T00:00:00Z	2023-10-30T09:43:00Z	1	JMF-2204-03-0509 P2_DD2_C5	SRP468746	P2_DD2_C5	40022	36687	91.67	35473	33028	82.52	33027	82.52
SRR26561764	AMPLICON	507	16067844	PRJNA1013122	SAMN38015506	MIMARKS.survey,MIGS/MIMS/MIMARKS.wastewater	9596622	JMF	2018-08-29	public	run.zq,sra,fastq	ncbi,s3,gs	ncbi.public,s3.us-east-1,gs.us-east1	Activated Sludge [ENVO:00002046]	Activated Sludge [ENVO:00002046]	Waste Water [ENVO:00002001]	SRX22263257	USA	North America	USA	Illumina MiSeq	JMF-2204-03-0508	38.1 N 122.26 W	JMF-2204-03-0508A	PAIRED	PCR	METAGENOMIC	metagenome	ILLUMINA	2023-10-30T00:00:00Z	2023-10-30T09:43:00Z	1	JMF-2204-03-0508 P2_DD2_C4	SRP468746	P2_DD2_C4	31692	29063	91.7	27348	24961	78.76	24959	78.75
SRR26561765	AMPLICON	507	15969486	PRJNA1013122	SAMN38015505	MIMARKS.survey,MIGS/MIMS/MIMARKS.wastewater	9389083	JMF	2018-08-14	public	sra,fastq,run.zq	gs,ncbi,s3	s3.us-east-1,gs.us-east1,ncbi.public	Activated Sludge [ENVO:00002046]	Activated Sludge [ENVO:00002046]	Waste Water [ENVO:00002001]	SRX22263256	USA	North America	USA	Illumina MiSeq	JMF-2204-03-0507	37.59 N 122.04 W	JMF-2204-03-0507A	PAIRED	PCR	METAGENOMIC	metagenome	ILLUMINA	2023-10-30T00:00:00Z	2023-10-30T09:43:00Z	1	JMF-2204-03-0507 P2_DD2_C3	SRP468746	P2_DD2_C3	31498	29226	92.79	28111	26385	83.77	26385	83.77
SRR26561766	AMPLICON	507	17023539	PRJNA1013122	SAMN38015504	MIMARKS.survey,MIGS/MIMS/MIMARKS.wastewater	9932928	JMF	2018-08-08	public	sra,fastq,run.zq	ncbi,gs,s3	s3.us-east-1,ncbi.public,gs.us-east1	Activated Sludge [ENVO:00002046]	Activated Sludge [ENVO:00002046]	Waste Water [ENVO:00002001]	SRX22263255	USA	North America	USA	Illumina MiSeq	JMF-2204-03-0506	37.6 N 122.39 W	JMF-2204-03-0506A	PAIRED	PCR	METAGENOMIC	metagenome	ILLUMINA	2023-10-30T00:00:00Z	2023-10-30T09:43:00Z	1	JMF-2204-03-0506 P2_DD2_C2	SRP468746	P2_DD2_C2	33577	31132	92.72	30092	28293	84.26	28293	84.26
SRR26561767	AMPLICON	507	16598166	PRJNA1013122	SAMN38015503	MIMARKS.survey,MIGS/MIMS/MIMARKS.wastewater	9698353	JMF	2018-08-09	public	run.zq,sra,fastq	ncbi,s3,gs	ncbi.public,s3.us-east-1,gs.us-east1	Activated Sludge [ENVO:00002046]	Activated Sludge [ENVO:00002046]	Waste Water [ENVO:00002001]	SRX22263254	USA	North America	USA	Illumina MiSeq	JMF-2204-03-0505	37.77 N 122.42 W	JMF-2204-03-0505A	PAIRED	PCR	METAGENOMIC	metagenome	ILLUMINA	2023-10-30T00:00:00Z	2023-10-30T09:43:00Z	1	JMF-2204-03-0505 P2_DD2_C1	SRP468746	P2_DD2_C1	32738	30237	92.36	29160	24844	75.89	24844	75.89
SRR26561768	AMPLICON	507	12348492	PRJNA1013122	SAMN38015502	MIMARKS.survey,MIGS/MIMS/MIMARKS.wastewater	7379109	JMF	2018-08-21	public	run.zq,sra,fastq	ncbi,s3,gs	ncbi.public,gs.us-east1,s3.us-east-1	Activated Sludge [ENVO:00002046]	Activated Sludge [ENVO:00002046]	Waste Water [ENVO:00002001]	SRX22263253	USA	North America	USA	Illumina MiSeq	JMF-2204-03-0503	38.03 N 122.27 W	JMF-2204-03-0503A	PAIRED	PCR	METAGENOMIC	metagenome	ILLUMINA	2023-10-30T00:00:00Z	2023-10-30T09:43:00Z	1	JMF-2204-03-0503 P2_DD2_B11	SRP468746	P2_DD2_B11	24356	22361	91.81	20938	19115	78.48	19115	78.48
SRR26561769	AMPLICON	507	10221627	PRJNA1013122	SAMN38015160	MIMARKS.survey,MIGS/MIMS/MIMARKS.wastewater	5991974	JMF	2018-03-12	public	fastq,run.zq,sra	ncbi,s3,gs	ncbi.public,s3.us-east-1,gs.us-east1	Activated Sludge [ENVO:00002046]	Activated Sludge [ENVO:00002046]	Waste Water [ENVO:00002001]	SRX22263252	Belgium	Europe	Belgium	Illumina MiSeq	JMF-2204-03-0044	51.32 N 4.94 E	JMF-2204-03-0044A	PAIRED	PCR	METAGENOMIC	metagenome	ILLUMINA	2023-10-30T00:00:00Z	2023-10-30T09:43:00Z	1	JMF-2204-03-0044 P1_DD1_D8	SRP468746	P1_DD1_D8	20161	18737	92.94	17257	15417	76.47	15417	76.47
SRR26561770	AMPLICON	507	7471152	PRJNA1013122	SAMN38015501	MIMARKS.survey,MIGS/MIMS/MIMARKS.wastewater	4549298	JMF	2018-09-13	public	run.zq,fastq,sra	ncbi,gs,s3	ncbi.public,s3.us-east-1,gs.us-east1	Activated Sludge [ENVO:00002046]	Activated Sludge [ENVO:00002046]	Waste Water [ENVO:00002001]	SRX22263251	USA	North America	USA	Illumina MiSeq	JMF-2204-03-0502	33.42 N 111.83 W	JMF-2204-03-0502A	PAIRED	PCR	METAGENOMIC	metagenome	ILLUMINA	2023-10-30T00:00:00Z	2023-10-30T09:43:00Z	1	JMF-2204-03-0502 P2_DD2_B10	SRP468746	P2_DD2_B10	14736	13330	90.46	11974	10642	72.22	10642	72.22
SRR26561771	AMPLICON	507	10755498	PRJNA1013122	SAMN38015500	MIMARKS.survey,MIGS/MIMS/MIMARKS.wastewater	6422779	JMF	2018-09-17	public	run.zq,sra,fastq	s3,gs,ncbi	s3.us-east-1,gs.us-east1,ncbi.public	Activated Sludge [ENVO:00002046]	Activated Sludge [ENVO:00002046]	Waste Water [ENVO:00002001]	SRX22263250	USA	North America	USA	Illumina MiSeq	JMF-2204-03-0501	34.24 N 116.91 W	JMF-2204-03-0501A	PAIRED	PCR	METAGENOMIC	metagenome	ILLUMINA	2023-10-30T00:00:00Z	2023-10-30T09:43:00Z	1	JMF-2204-03-0501 P2_DD2_B9	SRP468746	P2_DD2_B9	21214	19389	91.4	17586	15462	72.89	15462	72.89
SRR26561772	AMPLICON	507	6277674	PRJNA1013122	SAMN38015499	MIMARKS.survey,MIGS/MIMS/MIMARKS.wastewater	3819660	JMF	2018-09-20	public	fastq,sra,run.zq	s3,gs,ncbi	ncbi.public,gs.us-east1,s3.us-east-1	Activated Sludge [ENVO:00002046]	Activated Sludge [ENVO:00002046]	Waste Water [ENVO:00002001]	SRX22263249	USA	North America	USA	Illumina MiSeq	JMF-2204-03-0500	30.55 N 87.71 W	JMF-2204-03-0500A	PAIRED	PCR	METAGENOMIC	metagenome	ILLUMINA	2023-10-30T00:00:00Z	2023-10-30T09:43:00Z	1	JMF-2204-03-0500 P2_DD2_B8	SRP468746	P2_DD2_B8	12382	11222	90.63	9545	8161	65.91	8161	65.91
SRR26561773	AMPLICON	507	10956270	PRJNA1013122	SAMN38015498	MIMARKS.survey,MIGS/MIMS/MIMARKS.wastewater	6611502	JMF	2018-08-31	public	fastq,run.zq,sra	ncbi,s3,gs	s3.us-east-1,ncbi.public,gs.us-east1	Activated Sludge [ENVO:00002046]	Activated Sludge [ENVO:00002046]	Waste Water [ENVO:00002001]	SRX22263248	USA	North America	USA	Illumina MiSeq	JMF-2204-03-0499	37.72 N 121.91 W	JMF-2204-03-0499A	PAIRED	PCR	METAGENOMIC	metagenome	ILLUMINA	2023-10-30T00:00:00Z	2023-10-30T09:43:00Z	1	JMF-2204-03-0499 P2_DD2_B7	SRP468746	P2_DD2_B7	21610	19688	91.11	18678	17171	79.46	17171	79.46
SRR26561774	AMPLICON	507	6967194	PRJNA1013122	SAMN38015497	MIMARKS.survey,MIGS/MIMS/MIMARKS.wastewater	4185436	JMF	2018-08-21	public	fastq,sra,run.zq	s3,gs,ncbi	gs.us-east1,ncbi.public,s3.us-east-1	Activated Sludge [ENVO:00002046]	Activated Sludge [ENVO:00002046]	Waste Water [ENVO:00002001]	SRX22263247	USA	North America	USA	Illumina MiSeq	JMF-2204-03-0498	38.05 N 122.21 W	JMF-2204-03-0498A	PAIRED	PCR	METAGENOMIC	metagenome	ILLUMINA	2023-10-30T00:00:00Z	2023-10-30T09:43:00Z	1	JMF-2204-03-0498 P2_DD2_B6	SRP468746	P2_DD2_B6	13742	12546	91.3	10958	9695	70.55	9695	70.55
SRR26561775	AMPLICON	507	18306249	PRJNA1013122	SAMN38015496	MIMARKS.survey,MIGS/MIMS/MIMARKS.wastewater	10935287	JMF	2018-08-29	public	run.zq,fastq,sra	ncbi,s3,gs	s3.us-east-1,ncbi.public,gs.us-east1	Activated Sludge [ENVO:00002046]	Activated Sludge [ENVO:00002046]	Waste Water [ENVO:00002001]	SRX22263246	USA	North America	USA	Illumina MiSeq	JMF-2204-03-0497	38.05 N 122.16 W	JMF-2204-03-0497A	PAIRED	PCR	METAGENOMIC	metagenome	ILLUMINA	2023-10-30T00:00:00Z	2023-10-30T09:43:00Z	1	JMF-2204-03-0497 P2_DD2_B5	SRP468746	P2_DD2_B5	36107	33054	91.54	32052	30317	83.96	30317	83.96
SRR26561776	AMPLICON	507	14953458	PRJNA1013122	SAMN38015495	MIMARKS.survey,MIGS/MIMS/MIMARKS.wastewater	9002943	JMF	2018-08-14	public	run.zq,fastq,sra	ncbi,s3,gs	gs.us-east1,ncbi.public,s3.us-east-1	Activated Sludge [ENVO:00002046]	Activated Sludge [ENVO:00002046]	Waste Water [ENVO:00002001]	SRX22263245	USA	North America	USA	Illumina MiSeq	JMF-2204-03-0496	37.73 N 122.16 W	JMF-2204-03-0496A	PAIRED	PCR	METAGENOMIC	metagenome	ILLUMINA	2023-10-30T00:00:00Z	2023-10-30T09:43:00Z	1	JMF-2204-03-0496 P2_DD2_B4	SRP468746	P2_DD2_B4	29494	26884	91.15	25415	23249	78.83	23249	78.83
SRR26561777	AMPLICON	507	20188233	PRJNA1013122	SAMN38015494	MIMARKS.survey,MIGS/MIMS/MIMARKS.wastewater	12111518	JMF	2018-08-09	public	fastq,sra,run.zq	s3,ncbi,gs	s3.us-east-1,ncbi.public,gs.us-east1	Activated Sludge [ENVO:00002046]	Activated Sludge [ENVO:00002046]	Waste Water [ENVO:00002001]	SRX22263244	USA	North America	USA	Illumina MiSeq	JMF-2204-03-0494	37.8 N 122.41 W	JMF-2204-03-0494A	PAIRED	PCR	METAGENOMIC	metagenome	ILLUMINA	2023-10-30T00:00:00Z	2023-10-30T09:44:00Z	1	JMF-2204-03-0494 P2_DD2_B2	SRP468746	P2_DD2_B2	39819	36362	91.32	35136	33258	83.52	33255	83.52
SRR26561778	AMPLICON	507	12257232	PRJNA1013122	SAMN38015493	MIMARKS.survey,MIGS/MIMS/MIMARKS.wastewater	7288507	JMF	2018-08-14	public	fastq,run.zq,sra	s3,ncbi,gs	s3.us-east-1,ncbi.public,gs.us-east1	Activated Sludge [ENVO:00002046]	Activated Sludge [ENVO:00002046]	Waste Water [ENVO:00002001]	SRX22263243	USA	North America	USA	Illumina MiSeq	JMF-2204-03-0493	37.44 N 122.14 W	JMF-2204-03-0493A	PAIRED	PCR	METAGENOMIC	metagenome	ILLUMINA	2023-10-30T00:00:00Z	2023-10-30T09:43:00Z	1	JMF-2204-03-0493 P2_DD2_B1	SRP468746	P2_DD2_B1	24176	22171	91.71	19799	16713	69.13	16713	69.13
SRR26561779	AMPLICON	507	12711504	PRJNA1013122	SAMN38015492	MIMARKS.survey,MIGS/MIMS/MIMARKS.wastewater	7728322	JMF	2018-09-20	public	sra,run.zq,fastq	s3,gs,ncbi	ncbi.public,s3.us-east-1,gs.us-east1	Activated Sludge [ENVO:00002046]	Activated Sludge [ENVO:00002046]	Waste Water [ENVO:00002001]	SRX22263242	USA	North America	USA	Illumina MiSeq	JMF-2204-03-0492	35.39 N 120.61 W	JMF-2204-03-0492A	PAIRED	PCR	METAGENOMIC	metagenome	ILLUMINA	2023-10-30T00:00:00Z	2023-10-30T09:43:00Z	1	JMF-2204-03-0492 P2_DD2_A12	SRP468746	P2_DD2_A12	25072	22710	90.58	20943	18987	75.73	18987	75.73
SRR26561780	AMPLICON	507	9599538	PRJNA1013122	SAMN38015159	MIMARKS.survey,MIGS/MIMS/MIMARKS.wastewater	5609490	JMF	2018-03-12	public	fastq,run.zq,sra	s3,ncbi,gs	s3.us-east-1,gs.us-east1,ncbi.public	Activated Sludge [ENVO:00002046]	Activated Sludge [ENVO:00002046]	Waste Water [ENVO:00002001]	SRX22263241	Belgium	Europe	Belgium	Illumina MiSeq	JMF-2204-03-0043	51.24 N 4.58 E	JMF-2204-03-0043A	PAIRED	PCR	METAGENOMIC	metagenome	ILLUMINA	2023-10-30T00:00:00Z	2023-10-30T09:43:00Z	1	JMF-2204-03-0043 P1_DD1_D7	SRP468746	P1_DD1_D7	18934	17691	93.44	16468	14576	76.98	14576	76.98
SRR26561781	AMPLICON	507	8808618	PRJNA1013122	SAMN38015491	MIMARKS.survey,MIGS/MIMS/MIMARKS.wastewater	5248370	JMF	2018-08-21	public	sra,run.zq,fastq	gs,ncbi,s3	s3.us-east-1,gs.us-east1,ncbi.public	Activated Sludge [ENVO:00002046]	Activated Sludge [ENVO:00002046]	Waste Water [ENVO:00002001]	SRX22263240	USA	North America	USA	Illumina MiSeq	JMF-2204-03-0491	37.94 N 122.35 W	JMF-2204-03-0491A	PAIRED	PCR	METAGENOMIC	metagenome	ILLUMINA	2023-10-30T00:00:00Z	2023-10-30T09:43:00Z	1	JMF-2204-03-0491 P2_DD2_A11	SRP468746	P2_DD2_A11	17374	16008	92.14	15081	13988	80.51	13988	80.51
SRR26561782	AMPLICON	507	13395954	PRJNA1013122	SAMN38015157	MIMARKS.survey,MIGS/MIMS/MIMARKS.wastewater	8018794	JMF	2018-03-08	public	fastq,run.zq,sra	ncbi,gs,s3	gs.us-east1,s3.us-east-1,ncbi.public	Activated Sludge [ENVO:00002046]	Activated Sludge [ENVO:00002046]	Waste Water [ENVO:00002001]	SRX22263239	Mexico	North America	Mexico	Illumina MiSeq	JMF-2204-03-0041	21.13 N 101.69 W	JMF-2204-03-0041A	PAIRED	PCR	METAGENOMIC	metagenome	ILLUMINA	2023-10-30T00:00:00Z	2023-10-30T09:43:00Z	1	JMF-2204-03-0041 P1_DD1_D5	SRP468746	P1_DD1_D5	26422	24089	91.17	21796	18990	71.87	18974	71.81
SRR26561783	AMPLICON	507	4183764	PRJNA1013122	SAMN38015471	MIMARKS.survey,MIGS/MIMS/MIMARKS.wastewater	2568717	JMF	2018-04-16	public	run.zq,sra,fastq	s3,gs,ncbi	ncbi.public,s3.us-east-1,gs.us-east1	Activated Sludge [ENVO:00002046]	Activated Sludge [ENVO:00002046]	Waste Water [ENVO:00002001]	SRX22263238	Norway	Europe	Norway	Illumina MiSeq	JMF-2204-03-0464	59.91 N 10.75 E	JMF-2204-03-0464A	PAIRED	PCR	METAGENOMIC	metagenome	ILLUMINA	2023-10-30T00:00:00Z	2023-10-30T09:43:00Z	1	JMF-2204-03-0464 P2_DD1_G8	SRP468746	P2_DD1_G8	8252	7493	90.8	6612	5717	69.28	5717	69.28
SRR26561784	AMPLICON	507	8827377	PRJNA1013122	SAMN38015470	MIMARKS.survey,MIGS/MIMS/MIMARKS.wastewater	5338073	JMF	2018-05-04	public	run.zq,fastq,sra	s3,ncbi,gs	s3.us-east-1,ncbi.public,gs.us-east1	Activated Sludge [ENVO:00002046]	Activated Sludge [ENVO:00002046]	Waste Water [ENVO:00002001]	SRX22263237	Hong Kong	Asia	Hong Kong	Illumina MiSeq	JMF-2204-03-0462	22.32 N 114.17 E	JMF-2204-03-0462A	PAIRED	PCR	METAGENOMIC	metagenome	ILLUMINA	2023-10-30T00:00:00Z	2023-10-30T09:43:00Z	1	JMF-2204-03-0462 P2_DD1_G6	SRP468746	P2_DD1_G6	17411	15741	90.41	14609	13494	77.5	13494	77.5
SRR26561785	AMPLICON	507	10600356	PRJNA1013122	SAMN38015469	MIMARKS.survey,MIGS/MIMS/MIMARKS.wastewater	6437422	JMF	2018-03-19	public	sra,run.zq,fastq	ncbi,s3,gs	gs.us-east1,ncbi.public,s3.us-east-1	Activated Sludge [ENVO:00002046]	Activated Sludge [ENVO:00002046]	Waste Water [ENVO:00002001]	SRX22263236	Poland	Europe	Poland	Illumina MiSeq	JMF-2204-03-0461	53.12 N 18.01 E	JMF-2204-03-0461A	PAIRED	PCR	METAGENOMIC	metagenome	ILLUMINA	2023-10-30T00:00:00Z	2023-10-30T09:43:00Z	1	JMF-2204-03-0461 P2_DD1_G5	SRP468746	P2_DD1_G5	20908	18789	89.87	18469	16494	78.89	16459	78.72
SRR26561786	AMPLICON	507	4877847	PRJNA1013122	SAMN38015468	MIMARKS.survey,MIGS/MIMS/MIMARKS.wastewater	3039146	JMF	2018-03-20	public	fastq,sra,run.zq	ncbi,s3,gs	s3.us-east-1,ncbi.public,gs.us-east1	Activated Sludge [ENVO:00002046]	Activated Sludge [ENVO:00002046]	Waste Water [ENVO:00002001]	SRX22263235	Poland	Europe	Poland	Illumina MiSeq	JMF-2204-03-0460	52.41 N 16.93 E	JMF-2204-03-0460A	PAIRED	PCR	METAGENOMIC	metagenome	ILLUMINA	2023-10-30T00:00:00Z	2023-10-30T09:43:00Z	1	JMF-2204-03-0460 P2_DD1_G4	SRP468746	P2_DD1_G4	9621	8573	89.11	7227	5742	59.68	5742	59.68
SRR26561787	AMPLICON	507	12292215	PRJNA1013122	SAMN38015467	MIMARKS.survey,MIGS/MIMS/MIMARKS.wastewater	7442091	JMF	2018-03-20	public	sra,run.zq,fastq	gs,ncbi,s3	gs.us-east1,s3.us-east-1,ncbi.public	Activated Sludge [ENVO:00002046]	Activated Sludge [ENVO:00002046]	Waste Water [ENVO:00002001]	SRX22263234	Poland	Europe	Poland	Illumina MiSeq	JMF-2204-03-0459	54.35 N 18.65 E	JMF-2204-03-0459A	PAIRED	PCR	METAGENOMIC	metagenome	ILLUMINA	2023-10-30T00:00:00Z	2023-10-30T09:43:00Z	1	JMF-2204-03-0459 P2_DD1_G3	SRP468746	P2_DD1_G3	24245	22054	90.96	20274	17947	74.02	17947	74.02
SRR26561788	AMPLICON	507	9302943	PRJNA1013122	SAMN38015466	MIMARKS.survey,MIGS/MIMS/MIMARKS.wastewater	5680904	JMF	2018-03-21	public	fastq,run.zq,sra	s3,ncbi,gs	ncbi.public,s3.us-east-1,gs.us-east1	Activated Sludge [ENVO:00002046]	Activated Sludge [ENVO:00002046]	Waste Water [ENVO:00002001]	SRX22263233	Poland	Europe	Poland	Illumina MiSeq	JMF-2204-03-0458	52.23 N 21.01 E	JMF-2204-03-0458A	PAIRED	PCR	METAGENOMIC	metagenome	ILLUMINA	2023-10-30T00:00:00Z	2023-10-30T09:43:00Z	1	JMF-2204-03-0458 P2_DD1_G2	SRP468746	P2_DD1_G2	18349	16474	89.78	14321	11890	64.8	11890	64.8
SRR26561789	AMPLICON	507	15367170	PRJNA1013122	SAMN38015465	MIMARKS.survey,MIGS/MIMS/MIMARKS.wastewater	9098514	JMF	2018-03-19	public	sra,fastq,run.zq	gs,ncbi,s3	ncbi.public,s3.us-east-1,gs.us-east1	Activated Sludge [ENVO:00002046]	Activated Sludge [ENVO:00002046]	Waste Water [ENVO:00002001]	SRX22263232	Poland	Europe	Poland	Illumina MiSeq	JMF-2204-03-0457	52.18 N 21.57 E	JMF-2204-03-0457A	PAIRED	PCR	METAGENOMIC	metagenome	ILLUMINA	2023-10-30T00:00:00Z	2023-10-30T09:43:00Z	1	JMF-2204-03-0457 P2_DD1_G1	SRP468746	P2_DD1_G1	30310	27836	91.84	26499	24088	79.47	24088	79.47
SRR26561790	AMPLICON	507	11498760	PRJNA1013122	SAMN38015464	MIMARKS.survey,MIGS/MIMS/MIMARKS.wastewater	6721719	JMF	2018-04-09	public	fastq,run.zq,sra	gs,ncbi,s3	ncbi.public,gs.us-east1,s3.us-east-1	Activated Sludge [ENVO:00002046]	Activated Sludge [ENVO:00002046]	Waste Water [ENVO:00002001]	SRX22263231	Norway	Europe	Norway	Illumina MiSeq	JMF-2204-03-0456	58.34 N 8.59 E	JMF-2204-03-0456A	PAIRED	PCR	METAGENOMIC	metagenome	ILLUMINA	2023-10-30T00:00:00Z	2023-10-30T09:43:00Z	1	JMF-2204-03-0456 P2_DD1_F12	SRP468746	P2_DD1_F12	22680	21062	92.87	20055	18157	80.06	18157	80.06
SRR26561791	AMPLICON	507	16759392	PRJNA1013122	SAMN38015463	MIMARKS.survey,MIGS/MIMS/MIMARKS.wastewater	9839383	JMF	2018-04-17	public	fastq,sra,run.zq	s3,gs,ncbi	gs.us-east1,ncbi.public,s3.us-east-1	Activated Sludge [ENVO:00002046]	Activated Sludge [ENVO:00002046]	Waste Water [ENVO:00002001]	SRX22263230	Norway	Europe	Norway	Illumina MiSeq	JMF-2204-03-0454	58.7 N 9.32 E	JMF-2204-03-0454A	PAIRED	PCR	METAGENOMIC	metagenome	ILLUMINA	2023-10-30T00:00:00Z	2023-10-30T09:43:00Z	1	JMF-2204-03-0454 P2_DD1_F10	SRP468746	P2_DD1_F10	33056	30425	92.04	29520	27757	83.97	27747	83.94
SRR26561792	AMPLICON	507	10087272	PRJNA1013122	SAMN38015462	MIMARKS.survey,MIGS/MIMS/MIMARKS.wastewater	6055680	JMF	2018-04-18	public	run.zq,fastq,sra	s3,ncbi,gs	gs.us-east1,s3.us-east-1,ncbi.public	Activated Sludge [ENVO:00002046]	Activated Sludge [ENVO:00002046]	Waste Water [ENVO:00002001]	SRX22263229	Norway	Europe	Norway	Illumina MiSeq	JMF-2204-03-0453	58.34 N 8.59 E	JMF-2204-03-0453A	PAIRED	PCR	METAGENOMIC	metagenome	ILLUMINA	2023-10-30T00:00:00Z	2023-10-30T09:43:00Z	1	JMF-2204-03-0453 P2_DD1_F9	SRP468746	P2_DD1_F9	19896	18174	91.34	17066	15738	79.1	15738	79.1
SRR26561793	AMPLICON	507	10606947	PRJNA1013122	SAMN38015156	MIMARKS.survey,MIGS/MIMS/MIMARKS.wastewater	6259117	JMF	2018-03-09	public	sra,fastq,run.zq	s3,ncbi,gs	ncbi.public,s3.us-east-1,gs.us-east1	Activated Sludge [ENVO:00002046]	Activated Sludge [ENVO:00002046]	Waste Water [ENVO:00002001]	SRX22263228	Mexico	North America	Mexico	Illumina MiSeq	JMF-2204-03-0040	22.16 N 100.99 W	JMF-2204-03-0040A	PAIRED	PCR	METAGENOMIC	metagenome	ILLUMINA	2023-10-30T00:00:00Z	2023-10-30T09:43:00Z	1	JMF-2204-03-0040 P1_DD1_D4	SRP468746	P1_DD1_D4	20921	19370	92.59	18131	15703	75.06	15703	75.06
SRR26561794	AMPLICON	507	8854248	PRJNA1013122	SAMN38015461	MIMARKS.survey,MIGS/MIMS/MIMARKS.wastewater	5363407	JMF	2018-05-04	public	sra,fastq,run.zq	s3,ncbi,gs	gs.us-east1,ncbi.public,s3.us-east-1	Activated Sludge [ENVO:00002046]	Activated Sludge [ENVO:00002046]	Waste Water [ENVO:00002001]	SRX22263227	Hong Kong	Asia	Hong Kong	Illumina MiSeq	JMF-2204-03-0451	22.32 N 114.17 E	JMF-2204-03-0451A	PAIRED	PCR	METAGENOMIC	metagenome	ILLUMINA	2023-10-30T00:00:00Z	2023-10-30T09:43:00Z	1	JMF-2204-03-0451 P2_DD1_F7	SRP468746	P2_DD1_F7	17464	15802	90.48	14226	12504	71.6	12504	71.6
SRR26561795	AMPLICON	507	11376573	PRJNA1013122	SAMN38015460	MIMARKS.survey,MIGS/MIMS/MIMARKS.wastewater	6885557	JMF	2018-03-20	public	fastq,run.zq,sra	ncbi,s3,gs	ncbi.public,gs.us-east1,s3.us-east-1	Activated Sludge [ENVO:00002046]	Activated Sludge [ENVO:00002046]	Waste Water [ENVO:00002001]	SRX22263226	Poland	Europe	Poland	Illumina MiSeq	JMF-2204-03-0450	51.4 N 21.15 E	JMF-2204-03-0450A	PAIRED	PCR	METAGENOMIC	metagenome	ILLUMINA	2023-10-30T00:00:00Z	2023-10-30T09:43:00Z	1	JMF-2204-03-0450 P2_DD1_F6	SRP468746	P2_DD1_F6	22439	20455	91.16	18947	16630	74.11	16630	74.11
SRR26561796	AMPLICON	507	8975421	PRJNA1013122	SAMN38015459	MIMARKS.survey,MIGS/MIMS/MIMARKS.wastewater	5447856	JMF	2018-03-20	public	run.zq,fastq,sra	ncbi,gs,s3	ncbi.public,s3.us-east-1,gs.us-east1	Activated Sludge [ENVO:00002046]	Activated Sludge [ENVO:00002046]	Waste Water [ENVO:00002001]	SRX22263225	Poland	Europe	Poland	Illumina MiSeq	JMF-2204-03-0448	52.41 N 16.93 E	JMF-2204-03-0448A	PAIRED	PCR	METAGENOMIC	metagenome	ILLUMINA	2023-10-30T00:00:00Z	2023-10-30T09:43:00Z	1	JMF-2204-03-0448 P2_DD1_F4	SRP468746	P2_DD1_F4	17703	16071	90.78	14127	11826	66.8	11826	66.8
SRR26561797	AMPLICON	507	9902724	PRJNA1013122	SAMN38015458	MIMARKS.survey,MIGS/MIMS/MIMARKS.wastewater	5956181	JMF	2018-03-19	public	sra,fastq,run.zq	s3,ncbi,gs	ncbi.public,gs.us-east1,s3.us-east-1	Activated Sludge [ENVO:00002046]	Activated Sludge [ENVO:00002046]	Waste Water [ENVO:00002001]	SRX22263224	Poland	Europe	Poland	Illumina MiSeq	JMF-2204-03-0447	50.12 N 19.02 E	JMF-2204-03-0447A	PAIRED	PCR	METAGENOMIC	metagenome	ILLUMINA	2023-10-30T00:00:00Z	2023-10-30T09:43:00Z	1	JMF-2204-03-0447 P2_DD1_F3	SRP468746	P2_DD1_F3	19532	17769	90.97	15964	14002	71.69	14002	71.69
SRR26561798	AMPLICON	507	9206613	PRJNA1013122	SAMN38015457	MIMARKS.survey,MIGS/MIMS/MIMARKS.wastewater	5416990	JMF	2018-03-21	public	sra,fastq,run.zq	s3,gs,ncbi	ncbi.public,s3.us-east-1,gs.us-east1	Activated Sludge [ENVO:00002046]	Activated Sludge [ENVO:00002046]	Waste Water [ENVO:00002001]	SRX22263223	Poland	Europe	Poland	Illumina MiSeq	JMF-2204-03-0446	52.23 N 21.01 E	JMF-2204-03-0446A	PAIRED	PCR	METAGENOMIC	metagenome	ILLUMINA	2023-10-30T00:00:00Z	2023-10-30T09:43:00Z	1	JMF-2204-03-0446 P2_DD1_F2	SRP468746	P2_DD1_F2	18159	16775	92.38	15090	13381	73.69	13381	73.69
SRR26561799	AMPLICON	507	12804285	PRJNA1013122	SAMN38015456	MIMARKS.survey,MIGS/MIMS/MIMARKS.wastewater	7600817	JMF	2018-03-19	public	run.zq,sra,fastq	gs,s3,ncbi	ncbi.public,gs.us-east1,s3.us-east-1	Activated Sludge [ENVO:00002046]	Activated Sludge [ENVO:00002046]	Waste Water [ENVO:00002001]	SRX22263222	Poland	Europe	Poland	Illumina MiSeq	JMF-2204-03-0445	50.05 N 19.2 E	JMF-2204-03-0445A	PAIRED	PCR	METAGENOMIC	metagenome	ILLUMINA	2023-10-30T00:00:00Z	2023-10-30T09:43:00Z	1	JMF-2204-03-0445 P2_DD1_F1	SRP468746	P2_DD1_F1	25255	23316	92.32	21661	19515	77.27	19515	77.27
SRR26561800	AMPLICON	507	12743952	PRJNA1013122	SAMN38015455	MIMARKS.survey,MIGS/MIMS/MIMARKS.wastewater	7507736	JMF	2018-04-16	public	fastq,run.zq,sra	ncbi,s3,gs	gs.us-east1,ncbi.public,s3.us-east-1	Activated Sludge [ENVO:00002046]	Activated Sludge [ENVO:00002046]	Waste Water [ENVO:00002001]	SRX22263221	Norway	Europe	Norway	Illumina MiSeq	JMF-2204-03-0444	59.67 N 10.79 E	JMF-2204-03-0444A	PAIRED	PCR	METAGENOMIC	metagenome	ILLUMINA	2023-10-30T00:00:00Z	2023-10-30T09:43:00Z	1	JMF-2204-03-0444 P2_DD1_E12	SRP468746	P2_DD1_E12	25136	23233	92.43	21750	19584	77.91	19567	77.84
SRR26561801	AMPLICON	507	8040006	PRJNA1013122	SAMN38015454	MIMARKS.survey,MIGS/MIMS/MIMARKS.wastewater	4775759	JMF	2018-03-20	public	sra,run.zq,fastq	s3,gs,ncbi	ncbi.public,gs.us-east1,s3.us-east-1	Activated Sludge [ENVO:00002046]	Activated Sludge [ENVO:00002046]	Waste Water [ENVO:00002001]	SRX22263220	Norway	Europe	Norway	Illumina MiSeq	JMF-2204-03-0443	59.57 N 10.69 E	JMF-2204-03-0443A	PAIRED	PCR	METAGENOMIC	metagenome	ILLUMINA	2023-10-30T00:00:00Z	2023-10-30T09:43:00Z	1	JMF-2204-03-0443 P2_DD1_E11	SRP468746	P2_DD1_E11	15858	14586	91.98	13430	11825	74.57	11825	74.57
SRR26561802	AMPLICON	507	14946360	PRJNA1013122	SAMN38015453	MIMARKS.survey,MIGS/MIMS/MIMARKS.wastewater	8872463	JMF	2018-04-17	public	sra,run.zq,fastq	ncbi,s3,gs	ncbi.public,s3.us-east-1,gs.us-east1	Activated Sludge [ENVO:00002046]	Activated Sludge [ENVO:00002046]	Waste Water [ENVO:00002001]	SRX22263219	Norway	Europe	Norway	Illumina MiSeq	JMF-2204-03-0442	59 N 9.58 E	JMF-2204-03-0442A	PAIRED	PCR	METAGENOMIC	metagenome	ILLUMINA	2023-10-30T00:00:00Z	2023-10-30T09:43:00Z	1	JMF-2204-03-0442 P2_DD1_E10	SRP468746	P2_DD1_E10	29480	27079	91.86	26450	25564	86.72	25537	86.62
SRR26561803	AMPLICON	507	10173969	PRJNA1013122	SAMN38015452	MIMARKS.survey,MIGS/MIMS/MIMARKS.wastewater	5900402	JMF	2018-04-09	public	fastq,sra,run.zq	ncbi,gs,s3	s3.us-east-1,ncbi.public,gs.us-east1	Activated Sludge [ENVO:00002046]	Activated Sludge [ENVO:00002046]	Waste Water [ENVO:00002001]	SRX22263218	Norway	Europe	Norway	Illumina MiSeq	JMF-2204-03-0441	60.39 N 5.32 E	JMF-2204-03-0441A	PAIRED	PCR	METAGENOMIC	metagenome	ILLUMINA	2023-10-30T00:00:00Z	2023-10-30T09:43:00Z	1	JMF-2204-03-0441 P2_DD1_E9	SRP468746	P2_DD1_E9	20067	18761	93.49	17837	16538	82.41	16422	81.84
SRR26561804	AMPLICON	507	6975813	PRJNA1013122	SAMN38015155	MIMARKS.survey,MIGS/MIMS/MIMARKS.wastewater	4172096	JMF	2018-03-07	public	run.zq,fastq,sra	s3,gs,ncbi	ncbi.public,s3.us-east-1,gs.us-east1	Activated Sludge [ENVO:00002046]	Activated Sludge [ENVO:00002046]	Waste Water [ENVO:00002001]	SRX22263217	Singapore	Asia	Singapore	Illumina MiSeq	JMF-2204-03-0039	1.35 N 103.82 E	JMF-2204-03-0039A	PAIRED	PCR	METAGENOMIC	metagenome	ILLUMINA	2023-10-30T00:00:00Z	2023-10-30T09:43:00Z	1	JMF-2204-03-0039 P1_DD1_D3	SRP468746	P1_DD1_D3	13759	12568	91.34	10869	9464	68.78	9448	68.67
SRR26561805	AMPLICON	507	9027642	PRJNA1013122	SAMN38015451	MIMARKS.survey,MIGS/MIMS/MIMARKS.wastewater	5354747	JMF	2018-05-04	public	sra,run.zq,fastq	s3,gs,ncbi	s3.us-east-1,gs.us-east1,ncbi.public	Activated Sludge [ENVO:00002046]	Activated Sludge [ENVO:00002046]	Waste Water [ENVO:00002001]	SRX22263216	Hong Kong	Asia	Hong Kong	Illumina MiSeq	JMF-2204-03-0439	22.32 N 114.17 E	JMF-2204-03-0439A	PAIRED	PCR	METAGENOMIC	metagenome	ILLUMINA	2023-10-30T00:00:00Z	2023-10-30T09:43:00Z	1	JMF-2204-03-0439 P2_DD1_E7	SRP468746	P2_DD1_E7	17806	16436	92.31	15149	13884	77.97	13884	77.97
SRR26561806	AMPLICON	507	8465886	PRJNA1013122	SAMN38015450	MIMARKS.survey,MIGS/MIMS/MIMARKS.wastewater	5171880	JMF	2018-03-19	public	sra,fastq,run.zq	gs,ncbi,s3	s3.us-east-1,ncbi.public,gs.us-east1	Activated Sludge [ENVO:00002046]	Activated Sludge [ENVO:00002046]	Waste Water [ENVO:00002001]	SRX22263215	Poland	Europe	Poland	Illumina MiSeq	JMF-2204-03-0438	50.06 N 19.94 E	JMF-2204-03-0438A	PAIRED	PCR	METAGENOMIC	metagenome	ILLUMINA	2023-10-30T00:00:00Z	2023-10-30T09:43:00Z	1	JMF-2204-03-0438 P2_DD1_E6	SRP468746	P2_DD1_E6	16698	15097	90.41	14925	11990	71.81	11866	71.06
SRR26561807	AMPLICON	507	9159462	PRJNA1013122	SAMN38015449	MIMARKS.survey,MIGS/MIMS/MIMARKS.wastewater	5538192	JMF	2018-03-20	public	fastq,run.zq,sra	gs,ncbi,s3	s3.us-east-1,gs.us-east1,ncbi.public	Activated Sludge [ENVO:00002046]	Activated Sludge [ENVO:00002046]	Waste Water [ENVO:00002001]	SRX22263214	Poland	Europe	Poland	Illumina MiSeq	JMF-2204-03-0437	52.73 N 15.24 E	JMF-2204-03-0437A	PAIRED	PCR	METAGENOMIC	metagenome	ILLUMINA	2023-10-30T00:00:00Z	2023-10-30T09:43:00Z	1	JMF-2204-03-0437 P2_DD1_E5	SRP468746	P2_DD1_E5	18066	16291	90.17	15828	15383	85.15	15383	85.15
SRR26561808	AMPLICON	507	9878388	PRJNA1013122	SAMN38015448	MIMARKS.survey,MIGS/MIMS/MIMARKS.wastewater	5836600	JMF	2018-03-21	public	sra,run.zq,fastq	ncbi,s3,gs	s3.us-east-1,ncbi.public,gs.us-east1	Activated Sludge [ENVO:00002046]	Activated Sludge [ENVO:00002046]	Waste Water [ENVO:00002001]	SRX22263213	Poland	Europe	Poland	Illumina MiSeq	JMF-2204-03-0436	53.78 N 20.48 E	JMF-2204-03-0436A	PAIRED	PCR	METAGENOMIC	metagenome	ILLUMINA	2023-10-30T00:00:00Z	2023-10-30T09:43:00Z	1	JMF-2204-03-0436 P2_DD1_E4	SRP468746	P2_DD1_E4	19484	17921	91.98	16559	14689	75.39	14689	75.39
SRR26561809	AMPLICON	507	11702574	PRJNA1013122	SAMN38015447	MIMARKS.survey,MIGS/MIMS/MIMARKS.wastewater	6854988	JMF	2018-03-19	public	fastq,run.zq,sra	ncbi,gs,s3	ncbi.public,gs.us-east1,s3.us-east-1	Activated Sludge [ENVO:00002046]	Activated Sludge [ENVO:00002046]	Waste Water [ENVO:00002001]	SRX22263212	Poland	Europe	Poland	Illumina MiSeq	JMF-2204-03-0435	50.12 N 19.02 E	JMF-2204-03-0435A	PAIRED	PCR	METAGENOMIC	metagenome	ILLUMINA	2023-10-30T00:00:00Z	2023-10-30T09:43:00Z	1	JMF-2204-03-0435 P2_DD1_E3	SRP468746	P2_DD1_E3	23082	21451	92.93	20383	19122	82.84	19031	82.45
SRR26561810	AMPLICON	507	10250019	PRJNA1013122	SAMN38015446	MIMARKS.survey,MIGS/MIMS/MIMARKS.wastewater	6119380	JMF	2018-03-23	public	sra,fastq,run.zq	gs,ncbi,s3	s3.us-east-1,gs.us-east1,ncbi.public	Activated Sludge [ENVO:00002046]	Activated Sludge [ENVO:00002046]	Waste Water [ENVO:00002001]	SRX22263211	Poland	Europe	Poland	Illumina MiSeq	JMF-2204-03-0434	52.08 N 21.02 E	JMF-2204-03-0434A	PAIRED	PCR	METAGENOMIC	metagenome	ILLUMINA	2023-10-30T00:00:00Z	2023-10-30T09:43:00Z	1	JMF-2204-03-0434 P2_DD1_E2	SRP468746	P2_DD1_E2	20217	18497	91.49	16685	14352	70.99	14352	70.99
SRR26561811	AMPLICON	507	10473606	PRJNA1013122	SAMN38015445	MIMARKS.survey,MIGS/MIMS/MIMARKS.wastewater	6153645	JMF	2018-03-23	public	run.zq,fastq,sra	ncbi,gs,s3	gs.us-east1,ncbi.public,s3.us-east-1	Activated Sludge [ENVO:00002046]	Activated Sludge [ENVO:00002046]	Waste Water [ENVO:00002001]	SRX22263210	Poland	Europe	Poland	Illumina MiSeq	JMF-2204-03-0433	52.2 N 20.62 E	JMF-2204-03-0433A	PAIRED	PCR	METAGENOMIC	metagenome	ILLUMINA	2023-10-30T00:00:00Z	2023-10-30T09:43:00Z	1	JMF-2204-03-0433 P2_DD1_E1	SRP468746	P2_DD1_E1	20658	19085	92.39	17408	15080	73	15080	73
SRR26561812	AMPLICON	507	16959150	PRJNA1013122	SAMN38015444	MIMARKS.survey,MIGS/MIMS/MIMARKS.wastewater	9981073	JMF	2018-03-16	public	run.zq,sra,fastq	gs,ncbi,s3	ncbi.public,s3.us-east-1,gs.us-east1	Activated Sludge [ENVO:00002046]	Activated Sludge [ENVO:00002046]	Waste Water [ENVO:00002001]	SRX22263209	United Kingdom	Europe	United Kingdom	Illumina MiSeq	JMF-2204-03-0431	52.62 N 1.24 E	JMF-2204-03-0431A	PAIRED	PCR	METAGENOMIC	metagenome	ILLUMINA	2023-10-30T00:00:00Z	2023-10-30T09:43:00Z	1	JMF-2204-03-0431 P2_DD1_D11	SRP468746	P2_DD1_D11	33450	30827	92.16	28860	26122	78.09	26122	78.09
SRR26561813	AMPLICON	507	17551326	PRJNA1013122	SAMN38015443	MIMARKS.survey,MIGS/MIMS/MIMARKS.wastewater	10439952	JMF	2018-04-06	public	fastq,run.zq,sra	s3,ncbi,gs	ncbi.public,s3.us-east-1,gs.us-east1	Activated Sludge [ENVO:00002046]	Activated Sludge [ENVO:00002046]	Waste Water [ENVO:00002001]	SRX22263208	United Kingdom	Europe	United Kingdom	Illumina MiSeq	JMF-2204-03-0430	51.26 N 2.19 W	JMF-2204-03-0430A	PAIRED	PCR	METAGENOMIC	metagenome	ILLUMINA	2023-10-30T00:00:00Z	2023-10-30T09:43:00Z	1	JMF-2204-03-0430 P2_DD1_D10	SRP468746	P2_DD1_D10	34618	31579	91.22	29300	26390	76.23	26390	76.23
SRR26561814	AMPLICON	507	11468340	PRJNA1013122	SAMN38015442	MIMARKS.survey,MIGS/MIMS/MIMARKS.wastewater	6783471	JMF	2018-04-13	public	run.zq,sra,fastq	gs,ncbi,s3	ncbi.public,gs.us-east1,s3.us-east-1	Activated Sludge [ENVO:00002046]	Activated Sludge [ENVO:00002046]	Waste Water [ENVO:00002001]	SRX22263207	United Kingdom	Europe	United Kingdom	Illumina MiSeq	JMF-2204-03-0429	51.63 N 2.4 W	JMF-2204-03-0429A	PAIRED	PCR	METAGENOMIC	metagenome	ILLUMINA	2023-10-30T00:00:00Z	2023-10-30T09:43:00Z	1	JMF-2204-03-0429 P2_DD1_D9	SRP468746	P2_DD1_D9	22620	20869	92.26	19362	17022	75.25	17022	75.25
SRR26561815	AMPLICON	507	8990631	PRJNA1013122	SAMN38015154	MIMARKS.survey,MIGS/MIMS/MIMARKS.wastewater	5363119	JMF	2018-02-20	public	fastq,sra,run.zq	ncbi,s3,gs	s3.us-east-1,gs.us-east1,ncbi.public	Activated Sludge [ENVO:00002046]	Activated Sludge [ENVO:00002046]	Waste Water [ENVO:00002001]	SRX22263206	Portugal	Europe	Portugal	Illumina MiSeq	JMF-2204-03-0038	38.72 N 9.14 W	JMF-2204-03-0038A	PAIRED	PCR	METAGENOMIC	metagenome	ILLUMINA	2023-10-30T00:00:00Z	2023-10-30T09:43:00Z	1	JMF-2204-03-0038 P1_DD1_D2	SRP468746	P1_DD1_D2	17733	16244	91.6	14480	12353	69.66	12353	69.66
SRR26561816	AMPLICON	507	3967275	PRJNA1013122	SAMN38015441	MIMARKS.survey,MIGS/MIMS/MIMARKS.wastewater	2448285	JMF	2018-08-02	public	sra,run.zq,fastq	s3,gs,ncbi	s3.us-east-1,gs.us-east1,ncbi.public	Activated Sludge [ENVO:00002046]	Activated Sludge [ENVO:00002046]	Waste Water [ENVO:00002001]	SRX22263205	Philippines	Asia	Philippines	Illumina MiSeq	JMF-2204-03-0428	14.68 N 121.04 E	JMF-2204-03-0428A	PAIRED	PCR	METAGENOMIC	metagenome	ILLUMINA	2023-10-30T00:00:00Z	2023-10-30T09:43:00Z	1	JMF-2204-03-0428 P2_DD1_D8	SRP468746	P2_DD1_D8	7825	7038	89.94	6015	5356	68.45	5356	68.45
SRR26561817	AMPLICON	507	14683227	PRJNA1013122	SAMN38015440	MIMARKS.survey,MIGS/MIMS/MIMARKS.wastewater	8916902	JMF	2018-08-03	public	run.zq,sra,fastq	ncbi,gs,s3	gs.us-east1,ncbi.public,s3.us-east-1	Activated Sludge [ENVO:00002046]	Activated Sludge [ENVO:00002046]	Waste Water [ENVO:00002001]	SRX22263204	India	Asia	India	Illumina MiSeq	JMF-2204-03-0426	13.08 N 80.27 E	JMF-2204-03-0426A	PAIRED	PCR	METAGENOMIC	metagenome	ILLUMINA	2023-10-30T00:00:00Z	2023-10-30T09:43:00Z	1	JMF-2204-03-0426 P2_DD1_D6	SRP468746	P2_DD1_D6	28961	26301	90.82	24835	23009	79.45	23009	79.45
SRR26561818	AMPLICON	507	11997648	PRJNA1013122	SAMN38015439	MIMARKS.survey,MIGS/MIMS/MIMARKS.wastewater	7288810	JMF	2018-08-03	public	fastq,sra,run.zq	gs,ncbi,s3	gs.us-east1,ncbi.public,s3.us-east-1	Activated Sludge [ENVO:00002046]	Activated Sludge [ENVO:00002046]	Waste Water [ENVO:00002001]	SRX22263203	India	Asia	India	Illumina MiSeq	JMF-2204-03-0425	15.32 N 75.71 E	JMF-2204-03-0425A	PAIRED	PCR	METAGENOMIC	metagenome	ILLUMINA	2023-10-30T00:00:00Z	2023-10-30T09:43:00Z	1	JMF-2204-03-0425 P2_DD1_D5	SRP468746	P2_DD1_D5	23664	21367	90.29	19129	16842	71.17	16842	71.17
SRR26561819	AMPLICON	507	9856080	PRJNA1013122	SAMN38015438	MIMARKS.survey,MIGS/MIMS/MIMARKS.wastewater	5935069	JMF	2018-08-03	public	sra,fastq,run.zq	gs,s3,ncbi	s3.us-east-1,ncbi.public,gs.us-east1	Activated Sludge [ENVO:00002046]	Activated Sludge [ENVO:00002046]	Waste Water [ENVO:00002001]	SRX22263202	India	Asia	India	Illumina MiSeq	JMF-2204-03-0423	18.52 N 73.86 E	JMF-2204-03-0423A	PAIRED	PCR	METAGENOMIC	metagenome	ILLUMINA	2023-10-30T00:00:00Z	2023-10-30T09:43:00Z	1	JMF-2204-03-0423 P2_DD1_D3	SRP468746	P2_DD1_D3	19440	17706	91.08	15624	12904	66.38	12898	66.35
SRR26561820	AMPLICON	507	10657647	PRJNA1013122	SAMN38015437	MIMARKS.survey,MIGS/MIMS/MIMARKS.wastewater	6417830	JMF	2018-07-31	public	run.zq,fastq,sra	s3,gs,ncbi	gs.us-east1,ncbi.public,s3.us-east-1	Activated Sludge [ENVO:00002046]	Activated Sludge [ENVO:00002046]	Waste Water [ENVO:00002001]	SRX22263201	India	Asia	India	Illumina MiSeq	JMF-2204-03-0421	21.71 N 72.58 E	JMF-2204-03-0421A	PAIRED	PCR	METAGENOMIC	metagenome	ILLUMINA	2023-10-30T00:00:00Z	2023-10-30T09:43:00Z	1	JMF-2204-03-0421 P2_DD1_D1	SRP468746	P2_DD1_D1	21021	19067	90.7	18464	18096	86.09	18000	85.63
SRR26561821	AMPLICON	507	9377472	PRJNA1013122	SAMN38015436	MIMARKS.survey,MIGS/MIMS/MIMARKS.wastewater	5603585	JMF	2018-03-16	public	sra,fastq,run.zq	gs,ncbi,s3	ncbi.public,gs.us-east1,s3.us-east-1	Activated Sludge [ENVO:00002046]	Activated Sludge [ENVO:00002046]	Waste Water [ENVO:00002001]	SRX22263200	United Kingdom	Europe	United Kingdom	Illumina MiSeq	JMF-2204-03-0419	52.62 N 1.24 E	JMF-2204-03-0419A	PAIRED	PCR	METAGENOMIC	metagenome	ILLUMINA	2023-10-30T00:00:00Z	2023-10-30T09:43:00Z	1	JMF-2204-03-0419 P2_DD1_C11	SRP468746	P2_DD1_C11	18496	16975	91.78	15565	13670	73.91	13670	73.91
SRR26561822	AMPLICON	507	11043981	PRJNA1013122	SAMN38015148	MIMARKS.survey,MIGS/MIMS/MIMARKS.wastewater	6552170	JMF	2018-03-12	public	run.zq,fastq,sra	ncbi,gs,s3	gs.us-east1,s3.us-east-1,ncbi.public	Activated Sludge [ENVO:00002046]	Activated Sludge [ENVO:00002046]	Waste Water [ENVO:00002001]	SRX22263199	Belgium	Europe	Belgium	Illumina MiSeq	JMF-2204-03-0031	50.94 N 4.04 E	JMF-2204-03-0031A	PAIRED	PCR	METAGENOMIC	metagenome	ILLUMINA	2023-10-30T00:00:00Z	2023-10-30T09:43:00Z	1	JMF-2204-03-0031 P1_DD1_C7	SRP468746	P1_DD1_C7	21783	20060	92.09	17914	15194	69.75	15194	69.75
SRR26561823	AMPLICON	507	9445410	PRJNA1013122	SAMN38015381	MIMARKS.survey,MIGS/MIMS/MIMARKS.wastewater	5689709	JMF	2018-03-14	public	fastq,sra,run.zq	ncbi,gs,s3	ncbi.public,gs.us-east1,s3.us-east-1	Activated Sludge [ENVO:00002046]	Activated Sludge [ENVO:00002046]	Waste Water [ENVO:00002001]	SRX22263198	Italy	Europe	Italy	Illumina MiSeq	JMF-2204-03-0340	40.61 N 14.34 E	JMF-2204-03-0340A	PAIRED	PCR	METAGENOMIC	metagenome	ILLUMINA	2023-10-30T00:00:00Z	2023-10-30T09:43:00Z	1	JMF-2204-03-0340 P1_DD4_E4	SRP468746	P1_DD4_E4	18630	17026	91.39	15872	14463	77.63	14463	77.63
SRR26561824	AMPLICON	507	13704210	PRJNA1013122	SAMN38015380	MIMARKS.survey,MIGS/MIMS/MIMARKS.wastewater	8074449	JMF	2018-03-07	public	fastq,sra,run.zq	ncbi,s3,gs	gs.us-east1,s3.us-east-1,ncbi.public	Activated Sludge [ENVO:00002046]	Activated Sludge [ENVO:00002046]	Waste Water [ENVO:00002001]	SRX22263197	Italy	Europe	Italy	Illumina MiSeq	JMF-2204-03-0339	44.7 N 10.63 E	JMF-2204-03-0339A	PAIRED	PCR	METAGENOMIC	metagenome	ILLUMINA	2023-10-30T00:00:00Z	2023-10-30T09:43:00Z	1	JMF-2204-03-0339 P1_DD4_E3	SRP468746	P1_DD4_E3	27030	24979	92.41	23633	21893	81	21893	81
SRR26561825	AMPLICON	507	6446505	PRJNA1013122	SAMN38015379	MIMARKS.survey,MIGS/MIMS/MIMARKS.wastewater	3888839	JMF	2018-03-07	public	fastq,run.zq,sra	gs,s3,ncbi	ncbi.public,s3.us-east-1,gs.us-east1	Activated Sludge [ENVO:00002046]	Activated Sludge [ENVO:00002046]	Waste Water [ENVO:00002001]	SRX22263196	Italy	Europe	Italy	Illumina MiSeq	JMF-2204-03-0338	44.65 N 10.78 E	JMF-2204-03-0338A	PAIRED	PCR	METAGENOMIC	metagenome	ILLUMINA	2023-10-30T00:00:00Z	2023-10-30T09:43:00Z	1	JMF-2204-03-0338 P1_DD4_E2	SRP468746	P1_DD4_E2	12715	11608	91.29	10209	8692	68.36	8692	68.36
SRR26561826	AMPLICON	507	10386909	PRJNA1013122	SAMN38015378	MIMARKS.survey,MIGS/MIMS/MIMARKS.wastewater	6126327	JMF	2018-03-07	public	sra,fastq,run.zq	s3,gs,ncbi	ncbi.public,s3.us-east-1,gs.us-east1	Activated Sludge [ENVO:00002046]	Activated Sludge [ENVO:00002046]	Waste Water [ENVO:00002001]	SRX22263195	Italy	Europe	Italy	Illumina MiSeq	JMF-2204-03-0337	45.25 N 10.59 E	JMF-2204-03-0337A	PAIRED	PCR	METAGENOMIC	metagenome	ILLUMINA	2023-10-30T00:00:00Z	2023-10-30T09:43:00Z	1	JMF-2204-03-0337 P1_DD4_E1	SRP468746	P1_DD4_E1	20487	18881	92.16	16967	14713	71.82	14713	71.82
SRR26561827	AMPLICON	507	12923937	PRJNA1013122	SAMN38015377	MIMARKS.survey,MIGS/MIMS/MIMARKS.wastewater	7607506	JMF	2018-03-14	public	sra,run.zq,fastq	gs,s3,ncbi	ncbi.public,gs.us-east1,s3.us-east-1	Activated Sludge [ENVO:00002046]	Activated Sludge [ENVO:00002046]	Waste Water [ENVO:00002001]	SRX22263194	China	Asia	China	Illumina MiSeq	JMF-2204-03-0334	38.04 N 114.51 E	JMF-2204-03-0334A	PAIRED	PCR	METAGENOMIC	metagenome	ILLUMINA	2023-10-30T00:00:00Z	2023-10-30T09:43:00Z	1	JMF-2204-03-0334 P1_DD4_D10	SRP468746	P1_DD4_D10	25491	23595	92.56	21959	19805	77.69	19805	77.69
SRR26561828	AMPLICON	507	4665921	PRJNA1013122	SAMN38015376	MIMARKS.survey,MIGS/MIMS/MIMARKS.wastewater	2831886	JMF	2018-03-23	public	sra,run.zq,fastq	s3,ncbi,gs	s3.us-east-1,ncbi.public,gs.us-east1	Activated Sludge [ENVO:00002046]	Activated Sludge [ENVO:00002046]	Waste Water [ENVO:00002001]	SRX22263193	China	Asia	China	Illumina MiSeq	JMF-2204-03-0332	36.46 N 115.99 E	JMF-2204-03-0332A	PAIRED	PCR	METAGENOMIC	metagenome	ILLUMINA	2023-10-30T00:00:00Z	2023-10-30T09:43:00Z	1	JMF-2204-03-0332 P1_DD4_D8	SRP468746	P1_DD4_D8	9203	8411	91.39	6798	5350	58.13	5350	58.13
SRR26561829	AMPLICON	507	9792198	PRJNA1013122	SAMN38015375	MIMARKS.survey,MIGS/MIMS/MIMARKS.wastewater	5667121	JMF	2018-04-17	public	sra,fastq,run.zq	ncbi,gs,s3	ncbi.public,gs.us-east1,s3.us-east-1	Activated Sludge [ENVO:00002046]	Activated Sludge [ENVO:00002046]	Waste Water [ENVO:00002001]	SRX22263192	Norway	Europe	Norway	Illumina MiSeq	JMF-2204-03-0331	59.91 N 10.75 E	JMF-2204-03-0331A	PAIRED	PCR	METAGENOMIC	metagenome	ILLUMINA	2023-10-30T00:00:00Z	2023-10-30T09:43:00Z	1	JMF-2204-03-0331 P1_DD4_D7	SRP468746	P1_DD4_D7	19314	18150	93.97	17477	16454	85.19	16452	85.18
SRR26561830	AMPLICON	507	5784870	PRJNA1013122	SAMN38015374	MIMARKS.survey,MIGS/MIMS/MIMARKS.wastewater	3449315	JMF	2018-05-23	public	fastq,run.zq,sra	ncbi,s3,gs	s3.us-east-1,gs.us-east1,ncbi.public	Activated Sludge [ENVO:00002046]	Activated Sludge [ENVO:00002046]	Waste Water [ENVO:00002001]	SRX22263191	Czech Republic	Europe	Czech Republic	Illumina MiSeq	JMF-2204-03-0330	50.67 N 14.29 E	JMF-2204-03-0330A	PAIRED	PCR	METAGENOMIC	metagenome	ILLUMINA	2023-10-30T00:00:00Z	2023-10-30T09:43:00Z	1	JMF-2204-03-0330 P1_DD4_D6	SRP468746	P1_DD4_D6	11410	10543	92.4	9297	6859	60.11	6859	60.11
SRR26561831	AMPLICON	507	10768680	PRJNA1013122	SAMN38015373	MIMARKS.survey,MIGS/MIMS/MIMARKS.wastewater	6371439	JMF	2018-05-23	public	fastq,sra,run.zq	ncbi,s3,gs	s3.us-east-1,gs.us-east1,ncbi.public	Activated Sludge [ENVO:00002046]	Activated Sludge [ENVO:00002046]	Waste Water [ENVO:00002001]	SRX22263190	Czech Republic	Europe	Czech Republic	Illumina MiSeq	JMF-2204-03-0329	50.7 N 13.94 E	JMF-2204-03-0329A	PAIRED	PCR	METAGENOMIC	metagenome	ILLUMINA	2023-10-30T00:00:00Z	2023-10-30T09:43:00Z	1	JMF-2204-03-0329 P1_DD4_D5	SRP468746	P1_DD4_D5	21240	19640	92.47	17746	15456	72.77	15456	72.77
SRR26561832	AMPLICON	507	15125331	PRJNA1013122	SAMN38015372	MIMARKS.survey,MIGS/MIMS/MIMARKS.wastewater	8844114	JMF	2018-05-23	public	run.zq,sra,fastq	s3,ncbi,gs	gs.us-east1,s3.us-east-1,ncbi.public	Activated Sludge [ENVO:00002046]	Activated Sludge [ENVO:00002046]	Waste Water [ENVO:00002001]	SRX22263189	Czech Republic	Europe	Czech Republic	Illumina MiSeq	JMF-2204-03-0328	49.78 N 13.25 E	JMF-2204-03-0328A	PAIRED	PCR	METAGENOMIC	metagenome	ILLUMINA	2023-10-30T00:00:00Z	2023-10-30T09:43:00Z	1	JMF-2204-03-0328 P1_DD4_D4	SRP468746	P1_DD4_D4	29833	27668	92.74	25944	23573	79.02	23572	79.01
SRR26561833	AMPLICON	507	9669504	PRJNA1013122	SAMN38015147	MIMARKS.survey,MIGS/MIMS/MIMARKS.wastewater	5800672	JMF	2018-03-12	public	sra,fastq,run.zq	s3,ncbi,gs	s3.us-east-1,ncbi.public,gs.us-east1	Activated Sludge [ENVO:00002046]	Activated Sludge [ENVO:00002046]	Waste Water [ENVO:00002001]	SRX22263188	Belgium	Europe	Belgium	Illumina MiSeq	JMF-2204-03-0030	50.99 N 4.49 E	JMF-2204-03-0030A	PAIRED	PCR	METAGENOMIC	metagenome	ILLUMINA	2023-10-30T00:00:00Z	2023-10-30T09:43:00Z	1	JMF-2204-03-0030 P1_DD1_C6	SRP468746	P1_DD1_C6	19072	17532	91.93	15759	13672	71.69	13672	71.69
SRR26561834	AMPLICON	507	11146902	PRJNA1013122	SAMN38015371	MIMARKS.survey,MIGS/MIMS/MIMARKS.wastewater	6600281	JMF	2018-05-23	public	run.zq,fastq,sra	gs,ncbi,s3	s3.us-east-1,ncbi.public,gs.us-east1	Activated Sludge [ENVO:00002046]	Activated Sludge [ENVO:00002046]	Waste Water [ENVO:00002001]	SRX22263187	Czech Republic	Europe	Czech Republic	Illumina MiSeq	JMF-2204-03-0327	49.7 N 13.47 E	JMF-2204-03-0327A	PAIRED	PCR	METAGENOMIC	metagenome	ILLUMINA	2023-10-30T00:00:00Z	2023-10-30T09:43:00Z	1	JMF-2204-03-0327 P1_DD4_D3	SRP468746	P1_DD4_D3	21986	20195	91.85	17838	14649	66.63	14558	66.21
SRR26561835	AMPLICON	507	6107829	PRJNA1013122	SAMN38015370	MIMARKS.survey,MIGS/MIMS/MIMARKS.wastewater	3708732	JMF	2018-05-23	public	fastq,sra,run.zq	gs,s3,ncbi	gs.us-east1,ncbi.public,s3.us-east-1	Activated Sludge [ENVO:00002046]	Activated Sludge [ENVO:00002046]	Waste Water [ENVO:00002001]	SRX22263186	Czech Republic	Europe	Czech Republic	Illumina MiSeq	JMF-2204-03-0326	50.24 N 14.37 E	JMF-2204-03-0326A	PAIRED	PCR	METAGENOMIC	metagenome	ILLUMINA	2023-10-30T00:00:00Z	2023-10-30T09:43:00Z	1	JMF-2204-03-0326 P1_DD4_D2	SRP468746	P1_DD4_D2	12047	10958	90.96	9159	7496	62.22	7496	62.22
SRR26561836	AMPLICON	507	9809943	PRJNA1013122	SAMN38015369	MIMARKS.survey,MIGS/MIMS/MIMARKS.wastewater	5785040	JMF	2018-05-23	public	fastq,run.zq,sra	s3,gs,ncbi	s3.us-east-1,gs.us-east1,ncbi.public	Activated Sludge [ENVO:00002046]	Activated Sludge [ENVO:00002046]	Waste Water [ENVO:00002001]	SRX22263185	Czech Republic	Europe	Czech Republic	Illumina MiSeq	JMF-2204-03-0325	50.16 N 13.99 E	JMF-2204-03-0325A	PAIRED	PCR	METAGENOMIC	metagenome	ILLUMINA	2023-10-30T00:00:00Z	2023-10-30T09:43:00Z	1	JMF-2204-03-0325 P1_DD4_D1	SRP468746	P1_DD4_D1	19349	17839	92.2	15911	13592	70.25	13592	70.25
SRR26561837	AMPLICON	507	13970385	PRJNA1013122	SAMN38015368	MIMARKS.survey,MIGS/MIMS/MIMARKS.wastewater	8183111	JMF	2018-03-15	public	sra,fastq,run.zq	ncbi,gs,s3	gs.us-east1,s3.us-east-1,ncbi.public	Activated Sludge [ENVO:00002046]	Activated Sludge [ENVO:00002046]	Waste Water [ENVO:00002001]	SRX22263184	China	Asia	China	Illumina MiSeq	JMF-2204-03-0322	40.84 N 111.75 E	JMF-2204-03-0322A	PAIRED	PCR	METAGENOMIC	metagenome	ILLUMINA	2023-10-30T00:00:00Z	2023-10-30T09:43:00Z	1	JMF-2204-03-0322 P1_DD4_C10	SRP468746	P1_DD4_C10	27555	25413	92.23	23753	21392	77.63	21392	77.63
SRR26561838	AMPLICON	507	14685255	PRJNA1013122	SAMN38015367	MIMARKS.survey,MIGS/MIMS/MIMARKS.wastewater	8709258	JMF	2018-03-23	public	sra,fastq,run.zq	gs,ncbi,s3	gs.us-east1,s3.us-east-1,ncbi.public	Activated Sludge [ENVO:00002046]	Activated Sludge [ENVO:00002046]	Waste Water [ENVO:00002001]	SRX22263183	China	Asia	China	Illumina MiSeq	JMF-2204-03-0321	36.07 N 120.38 E	JMF-2204-03-0321A	PAIRED	PCR	METAGENOMIC	metagenome	ILLUMINA	2023-10-30T00:00:00Z	2023-10-30T09:43:00Z	1	JMF-2204-03-0321 P1_DD4_C9	SRP468746	P1_DD4_C9	28965	26635	91.96	24961	22078	76.22	22078	76.22
SRR26561839	AMPLICON	507	11055642	PRJNA1013122	SAMN38015366	MIMARKS.survey,MIGS/MIMS/MIMARKS.wastewater	6525566	JMF	2018-02-23	public	fastq,run.zq,sra	s3,gs,ncbi	s3.us-east-1,gs.us-east1,ncbi.public	Activated Sludge [ENVO:00002046]	Activated Sludge [ENVO:00002046]	Waste Water [ENVO:00002001]	SRX22263182	China	Asia	China	Illumina MiSeq	JMF-2204-03-0320	33.01 N 114.02 E	JMF-2204-03-0320A	PAIRED	PCR	METAGENOMIC	metagenome	ILLUMINA	2023-10-30T00:00:00Z	2023-10-30T09:43:00Z	1	JMF-2204-03-0320 P1_DD4_C8	SRP468746	P1_DD4_C8	21806	20049	91.94	17475	14895	68.31	14895	68.31
SRR26561840	AMPLICON	507	10472085	PRJNA1013122	SAMN38015365	MIMARKS.survey,MIGS/MIMS/MIMARKS.wastewater	6235636	JMF	2018-03-29	public	run.zq,sra,fastq	gs,s3,ncbi	gs.us-east1,s3.us-east-1,ncbi.public	Activated Sludge [ENVO:00002046]	Activated Sludge [ENVO:00002046]	Waste Water [ENVO:00002001]	SRX22263181	Israel	Asia	Israel	Illumina MiSeq	JMF-2204-03-0319	32.09 N 34.78 E	JMF-2204-03-0319A	PAIRED	PCR	METAGENOMIC	metagenome	ILLUMINA	2023-10-30T00:00:00Z	2023-10-30T09:43:00Z	1	JMF-2204-03-0319 P1_DD4_C7	SRP468746	P1_DD4_C7	20655	18951	91.75	17755	16431	79.55	16431	79.55
SRR26561841	AMPLICON	507	6530160	PRJNA1013122	SAMN38015364	MIMARKS.survey,MIGS/MIMS/MIMARKS.wastewater	3885598	JMF	2018-05-23	public	sra,fastq,run.zq	s3,ncbi,gs	ncbi.public,gs.us-east1,s3.us-east-1	Activated Sludge [ENVO:00002046]	Activated Sludge [ENVO:00002046]	Waste Water [ENVO:00002001]	SRX22263180	Czech Republic	Europe	Czech Republic	Illumina MiSeq	JMF-2204-03-0318	50.61 N 13.96 E	JMF-2204-03-0318A	PAIRED	PCR	METAGENOMIC	metagenome	ILLUMINA	2023-10-30T00:00:00Z	2023-10-30T09:43:00Z	1	JMF-2204-03-0318 P1_DD4_C6	SRP468746	P1_DD4_C6	12880	11830	91.85	10203	8426	65.42	8426	65.42
SRR26561842	AMPLICON	507	9206106	PRJNA1013122	SAMN38015363	MIMARKS.survey,MIGS/MIMS/MIMARKS.wastewater	5465267	JMF	2018-05-23	public	sra,fastq,run.zq	gs,ncbi,s3	ncbi.public,s3.us-east-1,gs.us-east1	Activated Sludge [ENVO:00002046]	Activated Sludge [ENVO:00002046]	Waste Water [ENVO:00002001]	SRX22263179	Czech Republic	Europe	Czech Republic	Illumina MiSeq	JMF-2204-03-0317	50.43 N 14.26 E	JMF-2204-03-0317A	PAIRED	PCR	METAGENOMIC	metagenome	ILLUMINA	2023-10-30T00:00:00Z	2023-10-30T09:43:00Z	1	JMF-2204-03-0317 P1_DD4_C5	SRP468746	P1_DD4_C5	18158	16720	92.08	14912	12600	69.39	12600	69.39
SRR26561843	AMPLICON	507	10119720	PRJNA1013122	SAMN38015362	MIMARKS.survey,MIGS/MIMS/MIMARKS.wastewater	5957861	JMF	2018-05-23	public	sra,run.zq,fastq	s3,gs,ncbi	gs.us-east1,ncbi.public,s3.us-east-1	Activated Sludge [ENVO:00002046]	Activated Sludge [ENVO:00002046]	Waste Water [ENVO:00002001]	SRX22263178	Czech Republic	Europe	Czech Republic	Illumina MiSeq	JMF-2204-03-0316	50.04 N 13.38 E	JMF-2204-03-0316A	PAIRED	PCR	METAGENOMIC	metagenome	ILLUMINA	2023-10-30T00:00:00Z	2023-10-30T09:43:00Z	1	JMF-2204-03-0316 P1_DD4_C4	SRP468746	P1_DD4_C4	19960	18443	92.4	16980	14648	73.39	14644	73.37
SRR26561844	AMPLICON	507	13354380	PRJNA1013122	SAMN38015146	MIMARKS.survey,MIGS/MIMS/MIMARKS.wastewater	7773121	JMF	2018-03-08	public	run.zq,fastq,sra	s3,ncbi,gs	ncbi.public,gs.us-east1,s3.us-east-1	Activated Sludge [ENVO:00002046]	Activated Sludge [ENVO:00002046]	Waste Water [ENVO:00002001]	SRX22263177	Mexico	North America	Mexico	Illumina MiSeq	JMF-2204-03-0029	21.13 N 101.69 W	JMF-2204-03-0029A	PAIRED	PCR	METAGENOMIC	metagenome	ILLUMINA	2023-10-30T00:00:00Z	2023-10-30T09:43:00Z	1	JMF-2204-03-0029 P1_DD1_C5	SRP468746	P1_DD1_C5	26340	24585	93.34	23472	22089	83.86	21661	82.24
SRR26561845	AMPLICON	507	10145070	PRJNA1013122	SAMN38015361	MIMARKS.survey,MIGS/MIMS/MIMARKS.wastewater	6046815	JMF	2018-05-23	public	run.zq,fastq,sra	gs,ncbi,s3	gs.us-east1,ncbi.public,s3.us-east-1	Activated Sludge [ENVO:00002046]	Activated Sludge [ENVO:00002046]	Waste Water [ENVO:00002001]	SRX22263176	Czech Republic	Europe	Czech Republic	Illumina MiSeq	JMF-2204-03-0315	49.74 N 13.37 E	JMF-2204-03-0315A	PAIRED	PCR	METAGENOMIC	metagenome	ILLUMINA	2023-10-30T00:00:00Z	2023-10-30T09:43:00Z	1	JMF-2204-03-0315 P1_DD4_C3	SRP468746	P1_DD4_C3	20010	18217	91.04	16112	13858	69.26	13858	69.26
SRR26561846	AMPLICON	507	8377161	PRJNA1013122	SAMN38015360	MIMARKS.survey,MIGS/MIMS/MIMARKS.wastewater	4958300	JMF	2018-05-23	public	sra,run.zq,fastq	s3,ncbi,gs	s3.us-east-1,gs.us-east1,ncbi.public	Activated Sludge [ENVO:00002046]	Activated Sludge [ENVO:00002046]	Waste Water [ENVO:00002001]	SRX22263175	Czech Republic	Europe	Czech Republic	Illumina MiSeq	JMF-2204-03-0314	50.13 N 14.02 E	JMF-2204-03-0314A	PAIRED	PCR	METAGENOMIC	metagenome	ILLUMINA	2023-10-30T00:00:00Z	2023-10-30T09:43:00Z	1	JMF-2204-03-0314 P1_DD4_C2	SRP468746	P1_DD4_C2	16523	15275	92.45	14260	12725	77.01	12725	77.01
SRR26561847	AMPLICON	507	8993673	PRJNA1013122	SAMN38015359	MIMARKS.survey,MIGS/MIMS/MIMARKS.wastewater	5392154	JMF	2018-05-23	public	sra,run.zq,fastq	s3,ncbi,gs	s3.us-east-1,ncbi.public,gs.us-east1	Activated Sludge [ENVO:00002046]	Activated Sludge [ENVO:00002046]	Waste Water [ENVO:00002001]	SRX22263174	Czech Republic	Europe	Czech Republic	Illumina MiSeq	JMF-2204-03-0313	50.12 N 13.95 E	JMF-2204-03-0313A	PAIRED	PCR	METAGENOMIC	metagenome	ILLUMINA	2023-10-30T00:00:00Z	2023-10-30T09:43:00Z	1	JMF-2204-03-0313 P1_DD4_C1	SRP468746	P1_DD4_C1	17739	16207	91.36	14141	11690	65.9	11690	65.9
SRR26561848	AMPLICON	507	13732095	PRJNA1013122	SAMN38015358	MIMARKS.survey,MIGS/MIMS/MIMARKS.wastewater	8229678	JMF	2018-03-15	public	run.zq,sra,fastq	s3,ncbi,gs	ncbi.public,gs.us-east1,s3.us-east-1	Activated Sludge [ENVO:00002046]	Activated Sludge [ENVO:00002046]	Waste Water [ENVO:00002001]	SRX22263173	China	Asia	China	Illumina MiSeq	JMF-2204-03-0311	40.84 N 111.75 E	JMF-2204-03-0311A	PAIRED	PCR	METAGENOMIC	metagenome	ILLUMINA	2023-10-30T00:00:00Z	2023-10-30T09:43:00Z	1	JMF-2204-03-0311 P1_DD4_B11	SRP468746	P1_DD4_B11	27085	24841	91.71	23271	21403	79.02	21287	78.59
SRR26561849	AMPLICON	507	15724098	PRJNA1013122	SAMN38015357	MIMARKS.survey,MIGS/MIMS/MIMARKS.wastewater	9266882	JMF	2018-03-14	public	sra,run.zq,fastq	gs,s3,ncbi	s3.us-east-1,gs.us-east1,ncbi.public	Activated Sludge [ENVO:00002046]	Activated Sludge [ENVO:00002046]	Waste Water [ENVO:00002001]	SRX22263172	China	Asia	China	Illumina MiSeq	JMF-2204-03-0310	39.9 N 116.41 E	JMF-2204-03-0310A	PAIRED	PCR	METAGENOMIC	metagenome	ILLUMINA	2023-10-30T00:00:00Z	2023-10-30T09:43:00Z	1	JMF-2204-03-0310 P1_DD4_B10	SRP468746	P1_DD4_B10	31014	28661	92.41	27542	26073	84.07	25720	82.93
SRR26561850	AMPLICON	507	12134538	PRJNA1013122	SAMN38015356	MIMARKS.survey,MIGS/MIMS/MIMARKS.wastewater	7204031	JMF	2018-02-20	public	fastq,sra,run.zq	ncbi,gs,s3	ncbi.public,gs.us-east1,s3.us-east-1	Activated Sludge [ENVO:00002046]	Activated Sludge [ENVO:00002046]	Waste Water [ENVO:00002001]	SRX22263171	China	Asia	China	Illumina MiSeq	JMF-2204-03-0309	34.73 N 112.79 E	JMF-2204-03-0309A	PAIRED	PCR	METAGENOMIC	metagenome	ILLUMINA	2023-10-30T00:00:00Z	2023-10-30T09:43:00Z	1	JMF-2204-03-0309 P1_DD4_B9	SRP468746	P1_DD4_B9	23934	21853	91.31	19888	17587	73.48	17587	73.48
SRR26561851	AMPLICON	507	9662913	PRJNA1013122	SAMN38015355	MIMARKS.survey,MIGS/MIMS/MIMARKS.wastewater	5913020	JMF	2018-03-29	public	sra,run.zq,fastq	s3,gs,ncbi	gs.us-east1,s3.us-east-1,ncbi.public	Activated Sludge [ENVO:00002046]	Activated Sludge [ENVO:00002046]	Waste Water [ENVO:00002001]	SRX22263170	Israel	Asia	Israel	Illumina MiSeq	JMF-2204-03-0307	31.25 N 34.79 E	JMF-2204-03-0307A	PAIRED	PCR	METAGENOMIC	metagenome	ILLUMINA	2023-10-30T00:00:00Z	2023-10-30T09:43:00Z	1	JMF-2204-03-0307 P1_DD4_B7	SRP468746	P1_DD4_B7	19059	17271	90.62	15849	13983	73.37	13983	73.37
SRR26561852	AMPLICON	507	9873318	PRJNA1013122	SAMN38015354	MIMARKS.survey,MIGS/MIMS/MIMARKS.wastewater	5786793	JMF	2018-05-23	public	sra,run.zq,fastq	s3,gs,ncbi	s3.us-east-1,gs.us-east1,ncbi.public	Activated Sludge [ENVO:00002046]	Activated Sludge [ENVO:00002046]	Waste Water [ENVO:00002001]	SRX22263169	Czech Republic	Europe	Czech Republic	Illumina MiSeq	JMF-2204-03-0306	50.56 N 14.2 E	JMF-2204-03-0306A	PAIRED	PCR	METAGENOMIC	metagenome	ILLUMINA	2023-10-30T00:00:00Z	2023-10-30T09:43:00Z	1	JMF-2204-03-0306 P1_DD4_B6	SRP468746	P1_DD4_B6	19474	18046	92.67	16284	13787	70.8	13787	70.8
SRR26561853	AMPLICON	507	9988407	PRJNA1013122	SAMN38015353	MIMARKS.survey,MIGS/MIMS/MIMARKS.wastewater	5945202	JMF	2018-05-23	public	run.zq,sra,fastq	ncbi,gs,s3	ncbi.public,gs.us-east1,s3.us-east-1	Activated Sludge [ENVO:00002046]	Activated Sludge [ENVO:00002046]	Waste Water [ENVO:00002001]	SRX22263168	Czech Republic	Europe	Czech Republic	Illumina MiSeq	JMF-2204-03-0305	50.54 N 14.13 E	JMF-2204-03-0305A	PAIRED	PCR	METAGENOMIC	metagenome	ILLUMINA	2023-10-30T00:00:00Z	2023-10-30T09:43:00Z	1	JMF-2204-03-0305 P1_DD4_B5	SRP468746	P1_DD4_B5	19701	18040	91.57	16565	14748	74.86	14748	74.86
SRR26561854	AMPLICON	507	13647933	PRJNA1013122	SAMN38015352	MIMARKS.survey,MIGS/MIMS/MIMARKS.wastewater	8217855	JMF	2018-05-23	public	fastq,run.zq,sra	gs,ncbi,s3	gs.us-east1,ncbi.public,s3.us-east-1	Activated Sludge [ENVO:00002046]	Activated Sludge [ENVO:00002046]	Waste Water [ENVO:00002001]	SRX22263167	Czech Republic	Europe	Czech Republic	Illumina MiSeq	JMF-2204-03-0304	49.93 N 13.39 E	JMF-2204-03-0304A	PAIRED	PCR	METAGENOMIC	metagenome	ILLUMINA	2023-10-30T00:00:00Z	2023-10-30T09:43:00Z	1	JMF-2204-03-0304 P1_DD4_B4	SRP468746	P1_DD4_B4	26919	24505	91.03	22913	19711	73.22	19697	73.17
SRR26561855	AMPLICON	507	8219991	PRJNA1013122	SAMN38015145	MIMARKS.survey,MIGS/MIMS/MIMARKS.wastewater	4941122	JMF	2018-03-08	public	sra,fastq,run.zq	s3,ncbi,gs	s3.us-east-1,ncbi.public,gs.us-east1	Activated Sludge [ENVO:00002046]	Activated Sludge [ENVO:00002046]	Waste Water [ENVO:00002001]	SRX22263166	Singapore	Asia	Singapore	Illumina MiSeq	JMF-2204-03-0028	1.35 N 103.82 E	JMF-2204-03-0028A	PAIRED	PCR	METAGENOMIC	metagenome	ILLUMINA	2023-10-30T00:00:00Z	2023-10-30T09:43:00Z	1	JMF-2204-03-0028 P1_DD1_C4	SRP468746	P1_DD1_C4	16213	14755	91.01	13552	11987	73.93	11987	73.93
SRR26561856	AMPLICON	507	7356063	PRJNA1013122	SAMN38015351	MIMARKS.survey,MIGS/MIMS/MIMARKS.wastewater	4343539	JMF	2018-05-23	public	run.zq,sra,fastq	ncbi,s3,gs	gs.us-east1,ncbi.public,s3.us-east-1	Activated Sludge [ENVO:00002046]	Activated Sludge [ENVO:00002046]	Waste Water [ENVO:00002001]	SRX22263165	Czech Republic	Europe	Czech Republic	Illumina MiSeq	JMF-2204-03-0303	50.19 N 14.12 E	JMF-2204-03-0303A	PAIRED	PCR	METAGENOMIC	metagenome	ILLUMINA	2023-10-30T00:00:00Z	2023-10-30T09:43:00Z	1	JMF-2204-03-0303 P1_DD4_B3	SRP468746	P1_DD4_B3	14509	13415	92.46	12028	10556	72.75	10556	72.75
SRR26561857	AMPLICON	507	7057947	PRJNA1013122	SAMN38015350	MIMARKS.survey,MIGS/MIMS/MIMARKS.wastewater	4172748	JMF	2018-05-23	public	fastq,sra,run.zq	gs,ncbi,s3	ncbi.public,s3.us-east-1,gs.us-east1	Activated Sludge [ENVO:00002046]	Activated Sludge [ENVO:00002046]	Waste Water [ENVO:00002001]	SRX22263164	Czech Republic	Europe	Czech Republic	Illumina MiSeq	JMF-2204-03-0302	50.35 N 14.7 E	JMF-2204-03-0302A	PAIRED	PCR	METAGENOMIC	metagenome	ILLUMINA	2023-10-30T00:00:00Z	2023-10-30T09:43:00Z	1	JMF-2204-03-0302 P1_DD4_B2	SRP468746	P1_DD4_B2	13921	12909	92.73	11598	9868	70.89	9868	70.89
[truncated: 399 more rows]

## Sheet: Supplementary datasheet ２
		Probe		Taxonomy
[truncated: 254 more rows]
[truncated: 1,031 more columns]

## Sheet: Supplementary datasheet 3
					id	08bd45c0807b6fb44faaa54fb53e4213	88e86b9bbfd3bac6cbd772c3f7ea1cfe	1e8e468d4be22688fa4ab342b9057051	71c4912c3c925f9956a5acf2ceafc972
[truncated: 1,078 more rows]

## Sheet: Supplementary datasheet 4
		metagenome1				metagenome2
Protein	Predicted function	Locus Tags of Zoogloea MAG	GhostKOALA annotation	Signal peptides	Accession No.	Locus Tags of Zoogloea MAG	GhostKOALA annotation	Signal peptides
[truncated: 29 more rows]

## Sheet: Supplementary datasheet 5
metagenome1	qseqid	sseqid	pident	qlen	length	mismatch	gapopen	evalue	bitscore	qcovs	seqid	start	end	strand
[truncated: 51 more rows]

## Sheet: Supplementary datasheet 6
							metagenome2			metagenome1
[truncated: 9 more rows]

## Sheet: Supplementary datasheet 7
	qseqid	sseqid	pident	qlen	length	mismatch	gapopen	evalue	bitscore	qcovs	seqid	start	end	strand
[truncated: 18 more rows]

[truncated: 7 more sheets: Supplementary datasheet 8, Supplementary datasheet 9, Supplementary datasheet 10, Supplementary datasheet 11, Supplementary datasheet 12, Supplementary datasheet 13, Supplementary datasheet 14]
